# Supplementary material for: Bacterial Carriers for Glioblastoma Therapy
Source: Mol Ther Oncolytics. 2016 Dec 14;4:1–17. doi: 10.1016/j.omto.2016.12.003 (PMC5363759; doi:10.1016/j.omto.2016.12.003)
Supplement: Data S1. Comma-Separated Value Data for Comparing Fold Change of Treated Non-responders Relative to Controls [file mmc2.zip › omto_9_mmc2.csv]

Accession	Description	Gene	C1 PSMs	C2 PSMs	C3 PSMs	C4 PSMs	C5 PSMs	C6 PSMs	T1 PSMs	T2 PSMs	T3 PSMs	LogFoldChange	fdr	p_value
Q09666	Neuroblast differentiation-associated protein AHNAK OS=Homo sapiens GN=AHNAK PE=1 SV=2	AHNAK	247	406	447	318	261	257	399	377	363	0.171	0.0	1.28603483794e-06
F1LNK0	Microtubule-associated protein OS=Rattus norvegicus GN=Map2 PE=4 SV=2	Map2	121	2	5	39	25	108	11	0	31	-1.249	0.0	1.59962622289e-13
P15146-2	Isoform 2 of Microtubule-associated protein 2 OS=Rattus norvegicus GN=Map2	Map2	120	2	6	40	25	111	11	0	32	-1.258	0.0	1.0662122484e-14
P15146	Microtubule-associated protein 2 OS=Rattus norvegicus GN=Map2 PE=1 SV=3	Map2	119	2	5	39	24	109	11	0	31	-1.252	0.0	4.36606613403e-13
M0RBJ7	Complement C3 OS=Rattus norvegicus GN=C3 PE=4 SV=1	C3	179	118	171	109	149	75	117	99	109	-0.204	0.0	0.00138384280378
P12111	Collagen alpha-3(VI) chain OS=Homo sapiens GN=COL6A3 PE=1 SV=5	COL6A3	205	255	201	237	179	196	288	239	227	0.172	0.0	0.00016129628793
P02770	Serum albumin OS=Rattus norvegicus GN=Alb PE=1 SV=2	Alb	470	463	584	395	555	410	493	336	448	-0.111	0.0	0.000696889366148
F1MA36	Spectrin beta 3 OS=Rattus norvegicus GN=Sptbn2 PE=1 SV=2	Sptbn2	89	3	5	18	16	78	9	2	22	-1.143	0.0	6.60379546998e-10
P46462	Transitional endoplasmic reticulum ATPase OS=Rattus norvegicus GN=Vcp PE=1 SV=3	Vcp	115	131	124	79	85	77	139	116	133	0.243	0.0	0.000101323708534
G3V7U2	Microtubule-associated protein 1 A, isoform CRA_c OS=Rattus norvegicus GN=Map1a PE=4 SV=1	Map1a	111	29	31	48	39	104	24	8	49	-0.8	0.0	8.66376442872e-11
P12346	Serotransferrin OS=Rattus norvegicus GN=Tf PE=1 SV=3	Tf	99	109	108	63	66	49	115	81	95	0.168	0.0	0.0176013167368
P35579	Myosin-9 OS=Homo sapiens GN=MYH9 PE=1 SV=4	MYH9	266	356	395	334	299	269	387	353	395	0.175	0.0	1.39784123202e-05
P47819	Glial fibrillary acidic protein OS=Rattus norvegicus GN=Gfap PE=1 SV=2	Gfap	90	66	43	100	50	99	81	47	73	-0.105	0.069374	0.205012299808
P78527	DNA-dependent protein kinase catalytic subunit OS=Homo sapiens GN=PRKDC PE=1 SV=3	PRKDC	55	112	134	76	90	61	126	94	99	0.199	0.0	0.00397170923383
G3V984	Protein bassoon OS=Rattus norvegicus GN=Bsn PE=4 SV=1	Bsn	56	0	0	3	1	34	0	0	2	-2.622	0.0	1.44279553887e-06
F1LRL9	Microtubule-associated protein 1B OS=Rattus norvegicus GN=Map1b PE=1 SV=1	Map1b	104	47	51	62	51	87	42	29	57	-0.453	0.0	1.317368816e-05
Q9P2E9	Ribosome-binding protein 1 OS=Homo sapiens GN=RRBP1 PE=1 SV=4	RRBP1	59	73	80	64	55	52	96	68	80	0.251	0.0	0.00464607849376
P18206	Vinculin OS=Homo sapiens GN=VCL PE=1 SV=4	VCL	56	84	77	84	62	84	85	70	66	-0.01	1.0	0.904483147959
O88778	Protein bassoon OS=Rattus norvegicus GN=Bsn PE=1 SV=3	Bsn	53	0	0	3	1	32	0	0	2	-2.531	0.0	6.74120889522e-06
P48681	Nestin OS=Homo sapiens GN=NES PE=1 SV=2	NES	52	91	104	79	78	71	102	61	63	-0.047	0.832906	0.567321974653
P11021	78 kDa glucose-regulated protein OS=Homo sapiens GN=HSPA5 PE=1 SV=2	HSPA5	69	95	98	117	114	104	103	99	93	0.0	1.0	0.9945744268
P34058	Heat shock protein HSP 90-beta OS=Rattus norvegicus GN=Hsp90ab1 PE=1 SV=4	Hsp90ab1	235	331	330	236	247	206	315	292	292	0.136	0.0	0.000956222816344
P08238	Heat shock protein HSP 90-beta OS=Homo sapiens GN=HSP90AB1 PE=1 SV=4	HSP90AB1	234	333	332	243	250	212	321	295	295	0.132	0.0	0.00313785666169
F1MAL6	Plectin (Fragment) OS=Rattus norvegicus GN=Plec PE=1 SV=2	Plec	194	203	178	180	123	169	216	165	172	0.065	0.004908	0.221291928635
P35555	Fibrillin-1 OS=Homo sapiens GN=FBN1 PE=1 SV=3	FBN1	53	79	70	17	7	14	88	84	64	0.692	0.0	6.70608334801e-14
G3V7K3	Ceruloplasmin OS=Rattus norvegicus GN=Cp PE=4 SV=1	Cp	53	38	42	22	30	27	44	50	31	0.168	0.000584	0.140508517763
P06687	Sodium/potassium-transporting ATPase subunit alpha-3 OS=Rattus norvegicus GN=Atp1a3 PE=1 SV=2	Atp1a3	223	59	42	99	74	186	57	23	113	-0.563	0.0	4.99212893088e-12
P24821	Tenascin OS=Homo sapiens GN=TNC PE=1 SV=3	TNC	56	68	59	107	84	100	63	71	56	-0.223	1e-06	0.013686037162
P09951	Synapsin-1 OS=Rattus norvegicus GN=Syn1 PE=1 SV=3	Syn1	130	22	18	48	47	113	30	3	53	-0.786	0.0	1.34672288572e-10
P62815	V-type proton ATPase subunit B, brain isoform OS=Rattus norvegicus GN=Atp6v1b2 PE=1 SV=1	Atp6v1b2	70	23	18	33	27	53	23	16	25	-0.558	0.0	5.95466936991e-05
P27816	Microtubule-associated protein 4 OS=Homo sapiens GN=MAP4 PE=1 SV=3	MAP4	56	85	89	59	56	50	82	66	76	0.133	0.000248	0.118099644208
Q14315	Filamin-C OS=Homo sapiens GN=FLNC PE=1 SV=3	FLNC	47	70	85	145	102	97	53	74	46	-0.444	0.0	1.06481747381e-07
P20810-6	Isoform 6 of Calpastatin OS=Homo sapiens GN=CAST	CAST	40	65	59	41	40	37	63	63	54	0.248	0.0	0.00686340965014
Q63560	Microtubule-associated protein 6 OS=Rattus norvegicus GN=Map6 PE=1 SV=1	Map6	79	14	2	16	17	40	9	0	35	-0.619	0.0	0.000256181353422
Q63041	Alpha-1-macroglobulin OS=Rattus norvegicus GN=A1m PE=1 SV=1	A1m	48	38	71	31	68	33	41	45	28	-0.232	0.000244	0.0448882652219
P12785	Fatty acid synthase OS=Rattus norvegicus GN=Fasn PE=1 SV=3	Fasn	46	12	10	28	29	36	9	7	26	-0.675	0.0	0.000196168654211
Q01177	Plasminogen OS=Rattus norvegicus GN=Plg PE=2 SV=2	Plg	39	34	51	7	14	5	32	34	32	0.277	0.0	0.0352652021221
P08649	Complement C4 OS=Rattus norvegicus GN=C4 PE=1 SV=3	C4	35	39	39	20	38	15	19	33	16	-0.317	2e-05	0.0258405310596
Q86UP2	Kinectin OS=Homo sapiens GN=KTN1 PE=1 SV=1	KTN1	31	65	66	50	42	37	70	51	45	0.134	0.000826	0.151030798505
Q14697	Neutral alpha-glucosidase AB OS=Homo sapiens GN=GANAB PE=1 SV=3	GANAB	63	79	77	67	64	59	89	67	79	0.149	3.7e-05	0.0818239056395
P53621-2	Isoform 2 of Coatomer subunit alpha OS=Homo sapiens GN=COPA	COPA	38	53	51	35	33	29	54	46	49	0.227	0.0	0.0257408048333
P21281	V-type proton ATPase subunit B, brain isoform OS=Homo sapiens GN=ATP6V1B2 PE=1 SV=3	ATP6V1B2	61	24	20	31	27	46	24	21	26	-0.383	0.0	0.00728995637119
Q15582	Transforming growth factor-beta-induced protein ig-h3 OS=Homo sapiens GN=TGFBI PE=1 SV=1	TGFBI	55	68	61	65	35	37	82	102	83	0.517	0.0	3.06213074252e-10
F2Z3Q8	Importin subunit beta-1 OS=Rattus norvegicus GN=Kpnb1 PE=4 SV=1	Kpnb1	41	63	59	53	52	54	65	51	66	0.127	0.002685	0.194252974324
Q63198	Contactin-1 OS=Rattus norvegicus GN=Cntn1 PE=1 SV=2	Cntn1	41	4	0	19	13	41	1	0	16	-1.225	0.0	7.61047870411e-07
Q62910	Synaptojanin-1 OS=Rattus norvegicus GN=Synj1 PE=1 SV=3	Synj1	34	2	2	7	4	15	7	0	11	-0.526	0.000324	0.048030327791
Q14697-2	Isoform 2 of Neutral alpha-glucosidase AB OS=Homo sapiens GN=GANAB	GANAB	60	74	76	65	61	57	85	66	76	0.155	9e-06	0.0625749044462
Q52KS1	6-phosphofructo-1-kinase, M-type OS=Rattus norvegicus GN=Pfkm PE=2 SV=1	Pfkm	43	12	10	25	17	31	9	9	21	-0.566	0.0	0.00232139330609
P12110	Collagen alpha-2(VI) chain OS=Homo sapiens GN=COL6A2 PE=1 SV=4	COL6A2	42	52	43	56	40	46	61	33	44	-0.015	1.0	0.887474960043
Q9JKB7	Guanine deaminase OS=Rattus norvegicus GN=Gda PE=2 SV=1	Gda	41	20	14	11	22	16	14	25	22	-0.013	1.0	0.929161383553
Q14974	Importin subunit beta-1 OS=Homo sapiens GN=KPNB1 PE=1 SV=2	KPNB1	40	66	66	59	53	55	66	51	66	0.075	0.084264	0.422090342177
P08107	Heat shock 70 kDa protein 1A/1B OS=Homo sapiens GN=HSPA1A PE=1 SV=5	HSPA1A	39	45	49	52	40	38	54	31	44	-0.006	1.0	0.956935164243
Q8IVF2	Protein AHNAK2 OS=Homo sapiens GN=AHNAK2 PE=1 SV=2	AHNAK2	27	85	70	86	61	68	102	62	68	0.154	8e-06	0.0610683849924
P06686	Sodium/potassium-transporting ATPase subunit alpha-2 OS=Rattus norvegicus GN=Atp1a2 PE=1 SV=1	Atp1a2	150	37	34	76	52	126	37	22	78	-0.54	0.0	2.58568376315e-08
P21333	Filamin-A OS=Homo sapiens GN=FLNA PE=1 SV=4	FLNA	123	163	179	264	216	213	177	140	183	-0.134	1e-06	0.0141709727479
P02751-15	Isoform 15 of Fibronectin OS=Homo sapiens GN=FN1	FN1	73	73	56	83	67	60	54	62	59	-0.156	0.002484	0.0798254068998
Q9Z0W5	Protein kinase C and casein kinase substrate in neurons protein 1 OS=Rattus norvegicus GN=Pacsin1 PE=1 SV=1	Pacsin1	50	5	1	8	11	39	9	0	16	-0.784	0.0	0.000301741852006
Q9ER34	Aconitate hydratase, mitochondrial OS=Rattus norvegicus GN=Aco2 PE=1 SV=2	Aco2	101	34	28	47	44	73	31	19	48	-0.52	0.0	3.44052026656e-06
Q5BJT9	Creatine kinase, mitochondrial 1, ubiquitous OS=Rattus norvegicus GN=Ckmt1b PE=2 SV=1	Ckmt1b	52	8	10	15	10	32	10	3	20	-0.666	0.0	0.00117533140976
P62944-2	Isoform 2 of AP-2 complex subunit beta OS=Rattus norvegicus GN=Ap2b1	Ap2b1	51	30	34	44	36	51	37	19	55	-0.099	0.386682	0.379618195805
F1LPP3	Protein kinase C and casein kinase substrate in neurons protein 1 OS=Rattus norvegicus GN=Pacsin1 PE=4 SV=2	Pacsin1	49	5	1	8	11	39	9	0	16	-0.791	0.0	0.000283421219752
P12839	Neurofilament medium polypeptide OS=Rattus norvegicus GN=Nefm PE=1 SV=4	Nefm	46	32	5	31	22	60	6	9	43	-0.513	0.0	0.000400127032015
Q2I6B2	V-H+ATPase subunit a1-III OS=Rattus norvegicus GN=Atp6v0a1 PE=2 SV=1	Atp6v0a1	41	3	6	12	10	30	7	0	18	-0.677	0.0	0.00136999069128
Q07065	Cytoskeleton-associated protein 4 OS=Homo sapiens GN=CKAP4 PE=1 SV=2	CKAP4	33	40	54	30	27	35	62	40	52	0.337	0.0	0.00111451501526
F1M9N9	Protein Ank2 (Fragment) OS=Rattus norvegicus GN=Ank2 PE=4 SV=2	Ank2	78	3	0	20	4	56	3	0	13	-1.592	0.0	8.14375588631e-10
Q05175	Brain acid soluble protein 1 OS=Rattus norvegicus GN=Basp1 PE=1 SV=2	Basp1	70	26	16	35	28	58	17	5	29	-0.82	0.0	3.07872214485e-08
P09117	Fructose-bisphosphate aldolase C OS=Rattus norvegicus GN=Aldoc PE=1 SV=3	Aldoc	62	40	23	51	47	57	27	38	49	-0.204	0.001678	0.0721136427762
P20059	Hemopexin OS=Rattus norvegicus GN=Hpx PE=1 SV=3	Hpx	53	53	75	28	50	23	53	53	35	0.006	1.0	0.955979128937
P47860	ATP-dependent 6-phosphofructokinase, platelet type OS=Rattus norvegicus GN=Pfkp PE=1 SV=2	Pfkp	44	16	18	19	19	39	23	9	21	-0.378	3e-06	0.0168529608177
P25286	V-type proton ATPase 116 kDa subunit a isoform 1 OS=Rattus norvegicus GN=Atp6v0a1 PE=2 SV=1	Atp6v0a1	40	3	6	12	10	30	7	0	17	-0.73	0.0	0.00123573904414
P13010	X-ray repair cross-complementing protein 5 OS=Homo sapiens GN=XRCC5 PE=1 SV=3	XRCC5	33	67	64	54	42	44	66	61	74	0.28	0.0	0.00168142217382
Q63633-2	Isoform 2 of Solute carrier family 12 member 5 OS=Rattus norvegicus GN=Slc12a5	Slc12a5	32	0	0	10	12	24	2	0	7	-1.418	0.0	2.13293835805e-05
O15144	Actin-related protein 2/3 complex subunit 2 OS=Homo sapiens GN=ARPC2 PE=1 SV=1	ARPC2	29	31	29	22	26	25	27	16	35	-0.042	0.998497	0.760670820018
D4A8U5	Dynamin-like 120 kDa protein, mitochondrial OS=Rattus norvegicus GN=Opa1 PE=4 SV=2	Opa1	26	10	13	17	15	23	9	14	20	-0.188	0.201454	0.294638606882
P04406	Glyceraldehyde-3-phosphate dehydrogenase OS=Homo sapiens GN=GAPDH PE=1 SV=3	GAPDH	527	686	697	434	371	398	666	667	627	0.24	0.0	5.20358348881e-17
F1LTA7	Protein LOC100909504 (Fragment) OS=Rattus norvegicus GN=LOC100909504 PE=4 SV=2	LOC100909504	132	175	171	86	82	78	169	153	163	0.299	0.0	2.2379698167e-07
P11275	Calcium/calmodulin-dependent protein kinase type II subunit alpha OS=Rattus norvegicus GN=Camk2a PE=1 SV=1	Camk2a	77	16	17	34	25	70	20	8	47	-0.455	0.0	0.000656089713488
P13233	2',3'-cyclic-nucleotide 3'-phosphodiesterase OS=Rattus norvegicus GN=Cnp PE=1 SV=2	Cnp	59	43	6	65	45	84	13	23	61	-0.434	0.0	0.000245604739058
P12109	Collagen alpha-1(VI) chain OS=Homo sapiens GN=COL6A1 PE=1 SV=3	COL6A1	54	66	61	43	45	40	83	65	54	0.277	0.0	0.00262368049632
P17844	Probable ATP-dependent RNA helicase DDX5 OS=Homo sapiens GN=DDX5 PE=1 SV=1	DDX5	42	55	42	39	34	34	40	30	37	-0.143	0.070485	0.206050620714
P04276	Vitamin D-binding protein OS=Rattus norvegicus GN=Gc PE=1 SV=3	Gc	39	32	49	16	24	11	33	37	26	0.131	0.020831	0.303808731069
P13667	Protein disulfide-isomerase A4 OS=Homo sapiens GN=PDIA4 PE=1 SV=2	PDIA4	39	52	70	61	52	46	56	48	58	0.017	0.928524	0.859037124543
O60664	Perilipin-3 OS=Homo sapiens GN=PLIN3 PE=1 SV=3	PLIN3	38	57	54	41	35	33	53	53	44	0.163	0.000117	0.101839587396
P13596	Neural cell adhesion molecule 1 OS=Rattus norvegicus GN=Ncam1 PE=1 SV=1	Ncam1	37	10	3	17	12	40	6	1	12	-1.154	0.0	6.32570377321e-06
P50554	4-aminobutyrate aminotransferase, mitochondrial OS=Rattus norvegicus GN=Abat PE=1 SV=3	Abat	37	0	0	10	5	20	2	0	12	-0.926	0.0	0.0008052030239
P19527	Neurofilament light polypeptide OS=Rattus norvegicus GN=Nefl PE=1 SV=3	Nefl	36	21	2	36	28	54	7	7	31	-0.668	0.0	3.33202287881e-05
P12956	X-ray repair cross-complementing protein 6 OS=Homo sapiens GN=XRCC6 PE=1 SV=2	XRCC6	32	47	53	34	30	31	55	36	45	0.183	6.6e-05	0.0913728432328
Q63633	Solute carrier family 12 member 5 OS=Rattus norvegicus GN=Slc12a5 PE=1 SV=2	Slc12a5	31	0	0	10	12	24	2	0	7	-1.416	0.0	6.39339347515e-05
F1LRZ7	Neurofilament heavy polypeptide OS=Rattus norvegicus GN=Nefh PE=3 SV=1	Nefh	28	8	2	25	13	36	2	3	22	-0.747	0.0	0.00143607737244
Q9ULV4-3	Isoform 3 of Coronin-1C OS=Homo sapiens GN=CORO1C	CORO1C	28	38	35	21	25	20	30	19	32	-0.027	0.999984	0.839213194281
D3ZC55	Heat shock 70kDa protein 12A (Predicted), isoform CRA_a OS=Rattus norvegicus GN=Hspa12a PE=1 SV=1	Hspa12a	23	4	0	11	4	20	3	0	7	-1.078	0.0	0.000908269156562
Q7TP05	Da1-24 OS=Rattus norvegicus GN=Cfb PE=2 SV=1	Cfb	22	26	30	8	18	6	17	18	16	-0.067	0.974749	0.684595654085
A0A0A0MS51	Gelsolin OS=Homo sapiens GN=GSN PE=1 SV=1	GSN	54	54	53	44	45	51	59	41	46	-0.018	1.0	0.860293942447
P08133	Annexin A6 OS=Homo sapiens GN=ANXA6 PE=1 SV=3	ANXA6	54	68	62	54	47	51	63	59	61	0.091	0.028478	0.326149115776
P06396-3	Isoform 3 of Gelsolin OS=Homo sapiens GN=GSN	GSN	54	55	54	44	45	52	60	41	47	-0.016	1.0	0.87847713591
Q62950	Dihydropyrimidinase-related protein 1 OS=Rattus norvegicus GN=Crmp1 PE=1 SV=1	Crmp1	47	16	7	24	19	49	9	6	19	-0.858	0.0	5.50658073366e-06
Q6AYI1	DEAD (Asp-Glu-Ala-Asp) box polypeptide 5 OS=Rattus norvegicus GN=Ddx5 PE=1 SV=1	Ddx5	41	52	39	38	33	34	37	30	33	-0.163	0.05518	0.190805482091
P60880	Synaptosomal-associated protein 25 OS=Homo sapiens GN=SNAP25 PE=1 SV=1	SNAP25	41	10	2	12	20	32	9	0	27	-0.469	1e-06	0.0119845133997
P12268	Inosine-5'-monophosphate dehydrogenase 2 OS=Homo sapiens GN=IMPDH2 PE=1 SV=2	IMPDH2	41	54	61	48	36	38	56	54	48	0.133	0.001462	0.170468494831
F5H2F4	C-1-tetrahydrofolate synthase, cytoplasmic OS=Homo sapiens GN=MTHFD1 PE=1 SV=1	MTHFD1	36	53	51	43	35	33	66	50	56	0.314	0.0	0.00322537389358
Q96TA1	Niban-like protein 1 OS=Homo sapiens GN=FAM129B PE=1 SV=3	FAM129B	35	60	52	38	29	34	61	50	53	0.285	0.0	0.00300037014897
F1LRI7	AP2-associated protein kinase 1 OS=Rattus norvegicus GN=Aak1 PE=4 SV=2	Aak1	33	5	8	12	7	23	3	2	6	-1.388	0.0	6.16354828751e-06
F1M0L7	Annexin (Fragment) OS=Rattus norvegicus GN=Anxa3 PE=3 SV=2	Anxa3	33	24	24	39	72	40	29	39	53	0.042	0.633801	0.722364855462
Q9UQ80	Proliferation-associated protein 2G4 OS=Homo sapiens GN=PA2G4 PE=1 SV=3	PA2G4	31	34	48	36	37	29	52	26	30	0.01	0.998077	0.933215448021
A0A024R4E5	High density lipoprotein binding protein (Vigilin), isoform CRA_a OS=Homo sapiens GN=HDLBP PE=1 SV=1	HDLBP	25	52	46	35	35	29	53	37	33	0.102	0.033363	0.338264499171
P14046	Alpha-1-inhibitor 3 OS=Rattus norvegicus GN=A1i3 PE=1 SV=1	A1i3	118	67	162	77	139	86	98	70	84	-0.246	0.0	0.000839293509627
P31596	Excitatory amino acid transporter 2 OS=Rattus norvegicus GN=Slc1a2 PE=1 SV=2	Slc1a2	85	8	10	24	18	58	20	4	31	-0.608	0.0	4.19443488242e-05
P06733	Alpha-enolase OS=Homo sapiens GN=ENO1 PE=1 SV=2	ENO1	77	96	78	243	207	194	115	98	105	-0.328	0.0	3.75650840857e-07
P32551	Cytochrome b-c1 complex subunit 2, mitochondrial OS=Rattus norvegicus GN=Uqcrc2 PE=1 SV=2	Uqcrc2	49	10	8	16	17	36	10	3	30	-0.469	0.0	0.00808977006128
P09606	Glutamine synthetase OS=Rattus norvegicus GN=Glul PE=1 SV=3	Glul	41	9	7	20	14	21	9	6	22	-0.399	6.8e-05	0.0336283560525
Q5XI38	Lymphocyte cytosolic protein 1 OS=Rattus norvegicus GN=Lcp1 PE=2 SV=1	Lcp1	35	26	36	45	64	29	30	51	48	0.095	0.071129	0.404957534747
P13797	Plastin-3 OS=Homo sapiens GN=PLS3 PE=1 SV=4	PLS3	34	44	50	37	34	37	44	42	38	0.061	0.316284	0.589748860361
E9PFW3	AP-2 complex subunit mu OS=Homo sapiens GN=AP2M1 PE=1 SV=1	AP2M1	33	16	25	17	13	20	21	13	16	-0.226	0.052878	0.188308333574
Q9ULU8-4	Isoform 4 of Calcium-dependent secretion activator 1 OS=Homo sapiens GN=CADPS	CADPS	30	3	6	14	9	33	8	2	13	-0.733	0.0	0.00180299248722
P35998	26S protease regulatory subunit 7 OS=Homo sapiens GN=PSMC2 PE=1 SV=3	PSMC2	29	36	33	25	22	24	28	34	34	0.133	0.015818	0.28570098364
Q15233	Non-POU domain-containing octamer-binding protein OS=Homo sapiens GN=NONO PE=1 SV=4	NONO	28	30	34	25	29	26	35	33	26	0.091	0.179889	0.50989576866
P10687	1-phosphatidylinositol 4,5-bisphosphate phosphodiesterase beta-1 OS=Rattus norvegicus GN=Plcb1 PE=1 SV=1	Plcb1	28	1	0	3	2	24	0	0	2	-2.123	0.0	8.15155809289e-05
O60313-2	Isoform 2 of Dynamin-like 120 kDa protein, mitochondrial OS=Homo sapiens GN=OPA1	OPA1	23	10	14	17	15	18	9	14	23	-0.064	0.992711	0.727464713821
P08670	Vimentin OS=Homo sapiens GN=VIM PE=1 SV=4	VIM	645	993	917	714	607	646	967	1064	854	0.256	0.0	1.05321063908e-27
F1LM42	Protein Ank2 OS=Rattus norvegicus GN=Ank2 PE=4 SV=2	Ank2	73	3	0	21	4	53	3	0	12	-1.583	0.0	1.39721512965e-09
D4A133	Protein Atp6v1a OS=Rattus norvegicus GN=Atp6v1a PE=3 SV=1	Atp6v1a	69	26	32	28	28	35	30	28	46	-0.04	0.997208	0.749954014652
Q6P6V0	Glucose-6-phosphate isomerase OS=Rattus norvegicus GN=Gpi PE=1 SV=1	Gpi	62	26	25	35	51	48	29	28	36	-0.284	6e-06	0.0200559243019
P07936	Neuromodulin OS=Rattus norvegicus GN=Gap43 PE=1 SV=1	Gap43	52	13	7	21	16	36	6	3	13	-1.201	0.0	5.11894714277e-07
P09651	Heterogeneous nuclear ribonucleoprotein A1 OS=Homo sapiens GN=HNRNPA1 PE=1 SV=5	HNRNPA1	40	65	64	57	50	42	60	55	44	0.002	1.0	0.982208648883
P13489	Ribonuclease inhibitor OS=Homo sapiens GN=RNH1 PE=1 SV=2	RNH1	27	45	42	21	15	22	44	28	39	0.252	0.0	0.0250779416737
G3V9R9	Afamin OS=Rattus norvegicus GN=Afm PE=4 SV=1	Afm	26	20	32	14	26	12	20	19	18	-0.127	0.482587	0.41799765185
Q9NZM1	Myoferlin OS=Homo sapiens GN=MYOF PE=1 SV=1	MYOF	24	40	54	28	21	21	40	43	39	0.257	0.0	0.0215390335197
Q5XIH3	NADH dehydrogenase (Ubiquinone) flavoprotein 1 OS=Rattus norvegicus GN=Ndufv1 PE=2 SV=1	Ndufv1	24	7	10	10	11	15	12	5	16	-0.169	0.454092	0.406764976782
G3V7T6	Protein Sf3b1 OS=Rattus norvegicus GN=Sf3b1 PE=4 SV=1	Sf3b1	23	40	34	31	32	24	39	34	36	0.168	0.000741	0.147645019661
Q14152	Eukaryotic translation initiation factor 3 subunit A OS=Homo sapiens GN=EIF3A PE=1 SV=1	EIF3A	21	43	45	37	42	26	39	35	40	0.071	0.204879	0.526994887099
G3V6P7	Myosin, heavy polypeptide 9, non-muscle OS=Rattus norvegicus GN=LOC100911597 PE=4 SV=1	LOC100911597	221	300	329	271	260	225	309	294	322	0.148	0.0	0.00073414372039
Q9Y490	Talin-1 OS=Homo sapiens GN=TLN1 PE=1 SV=3	TLN1	143	213	227	201	200	162	199	179	187	-0.007	1.0	0.892453747094
Q9UQM7-2	Isoform B of Calcium/calmodulin-dependent protein kinase type II subunit alpha OS=Homo sapiens GN=CAMK2A	CAMK2A	71	15	17	32	23	64	19	8	43	-0.459	0.0	0.000932959712215
Q14764	Major vault protein OS=Homo sapiens GN=MVP PE=1 SV=4	MVP	68	108	123	126	86	85	121	99	101	0.079	0.012558	0.271506441977
P00507	Aspartate aminotransferase, mitochondrial OS=Rattus norvegicus GN=Got2 PE=1 SV=2	Got2	62	21	13	15	18	33	18	7	32	-0.356	1e-06	0.014622338014
P30101	Protein disulfide-isomerase A3 OS=Homo sapiens GN=PDIA3 PE=1 SV=4	PDIA3	49	62	74	55	59	52	71	53	72	0.113	0.003461	0.205191048737
P63329	Serine/threonine-protein phosphatase 2B catalytic subunit alpha isoform OS=Rattus norvegicus GN=Ppp3ca PE=1 SV=1	Ppp3ca	49	20	10	12	10	30	23	6	32	-0.07	0.961451	0.665232729825
P17475	Alpha-1-antiproteinase OS=Rattus norvegicus GN=Serpina1 PE=1 SV=2	Serpina1	46	52	56	37	39	34	51	40	35	-0.043	0.982534	0.699274500504
P63245	Guanine nucleotide-binding protein subunit beta-2-like 1 OS=Rattus norvegicus GN=Gnb2l1 PE=1 SV=3	Gnb2l1	28	36	48	36	37	23	39	25	34	-0.063	0.883357	0.597221737516
Q15063	Periostin OS=Homo sapiens GN=POSTN PE=1 SV=2	POSTN	28	34	4	19	14	49	43	0	17	-0.195	0.056911	0.192643050778
Q9Y3I0	tRNA-splicing ligase RtcB homolog OS=Homo sapiens GN=RTCB PE=1 SV=1	RTCB	27	26	28	18	19	20	35	16	25	0.097	0.190634	0.517437801532
G3V624	Protein Coro1c OS=Rattus norvegicus GN=Coro1c PE=3 SV=1	Coro1c	24	34	31	19	23	17	27	16	29	-0.03	1.0	0.825092432978
Q91ZN1	Coronin-1A OS=Rattus norvegicus GN=Coro1a PE=1 SV=3	Coro1a	23	17	20	17	24	15	14	13	29	-0.046	0.998833	0.764329715324
P46063	ATP-dependent DNA helicase Q1 OS=Homo sapiens GN=RECQL PE=1 SV=3	RECQL	21	35	27	29	18	26	27	32	30	0.139	0.014475	0.280142180178
Q92896-2	Isoform 2 of Golgi apparatus protein 1 OS=Homo sapiens GN=GLG1	GLG1	20	19	24	6	5	6	30	23	20	0.601	0.0	0.000270107920504
P38650	Cytoplasmic dynein 1 heavy chain 1 OS=Rattus norvegicus GN=Dync1h1 PE=1 SV=1	Dync1h1	181	200	215	184	174	198	180	165	217	-0.013	1.0	0.812889534961
Q14204	Cytoplasmic dynein 1 heavy chain 1 OS=Homo sapiens GN=DYNC1H1 PE=1 SV=5	DYNC1H1	181	232	246	204	189	207	211	185	244	0.022	0.464834	0.655886210578
P07355-2	Isoform 2 of Annexin A2 OS=Homo sapiens GN=ANXA2	ANXA2	86	140	127	108	96	91	153	153	126	0.292	0.0	4.83321598184e-06
P11505	Plasma membrane calcium-transporting ATPase 1 OS=Rattus norvegicus GN=Atp2b1 PE=2 SV=2	Atp2b1	60	16	14	16	17	39	20	6	26	-0.431	0.0	0.00434314351914
Q7KZF4	Staphylococcal nuclease domain-containing protein 1 OS=Homo sapiens GN=SND1 PE=1 SV=1	SND1	59	99	102	59	54	48	105	71	92	0.249	0.0	0.00187848830072
Q6P3V8	Eukaryotic translation initiation factor 4A1 OS=Rattus norvegicus GN=Eif4a1 PE=1 SV=1	Eif4a1	53	69	83	75	57	69	74	56	68	-0.022	1.0	0.789777155634
Q68FY0	Cytochrome b-c1 complex subunit 1, mitochondrial OS=Rattus norvegicus GN=Uqcrc1 PE=1 SV=1	Uqcrc1	52	24	19	21	17	34	15	7	32	-0.432	0.0	0.00662557607895
P19338	Nucleolin OS=Homo sapiens GN=NCL PE=1 SV=3	NCL	51	73	61	34	24	28	74	52	72	0.376	0.0	5.02416505202e-05
Q64542-2	Isoform XA of Plasma membrane calcium-transporting ATPase 4 OS=Rattus norvegicus GN=Atp2b4	Atp2b4	49	12	11	11	13	31	10	5	20	-0.584	0.0	0.00330230487987
P61266	Syntaxin-1B OS=Homo sapiens GN=STX1B PE=1 SV=1	STX1B	34	3	4	8	9	20	6	0	19	-0.421	0.001871	0.0741640469131
P21579	Synaptotagmin-1 OS=Homo sapiens GN=SYT1 PE=1 SV=1	SYT1	31	1	2	12	10	35	2	0	8	-1.475	0.0	6.2249871183e-06
P40939	Trifunctional enzyme subunit alpha, mitochondrial OS=Homo sapiens GN=HADHA PE=1 SV=2	HADHA	29	37	28	24	25	29	31	26	37	0.103	0.074026	0.408917554106
P62703	40S ribosomal protein S4, X isoform OS=Rattus norvegicus GN=Rps4x PE=2 SV=2	Rps4x	26	34	41	22	17	22	43	24	37	0.263	0.0	0.0331056223659
Q14980	Nuclear mitotic apparatus protein 1 OS=Homo sapiens GN=NUMA1 PE=1 SV=2	NUMA1	24	46	27	31	18	26	42	46	25	0.263	0.0	0.020109420821
P02651	Apolipoprotein A-IV OS=Rattus norvegicus GN=Apoa4 PE=2 SV=2	Apoa4	23	17	21	11	15	6	12	3	11	-0.588	0.0	0.00923850024635
G3V945	Aldehyde dehydrogenase family 5, subfamily A1 OS=Rattus norvegicus GN=Aldh5a1 PE=3 SV=1	Aldh5a1	23	2	0	6	3	11	2	0	8	-0.776	1.3e-05	0.0234330214321
Q12797	Aspartyl/asparaginyl beta-hydroxylase OS=Homo sapiens GN=ASPH PE=1 SV=3	ASPH	23	31	29	37	24	21	28	20	22	-0.157	0.176328	0.280766081321
P97685	Neurofascin OS=Rattus norvegicus GN=Nfasc PE=1 SV=2	Nfasc	21	2	0	2	2	23	0	0	6	-1.191	0.0	0.00201102000914
G3V8A5	Protein Vps35 OS=Rattus norvegicus GN=Vps35 PE=4 SV=1	Vps35	20	30	25	29	24	22	22	15	25	-0.192	0.066825	0.202592545222
Q99613	Eukaryotic translation initiation factor 3 subunit C OS=Homo sapiens GN=EIF3C PE=1 SV=1	EIF3C	18	28	40	27	24	17	36	18	21	-0.024	1.0	0.865875299198
B5ME19	Eukaryotic translation initiation factor 3 subunit C-like protein OS=Homo sapiens GN=EIF3CL PE=3 SV=1	EIF3CL	18	26	38	24	23	17	35	17	21	-0.005	1.0	0.973993569832
P22314	Ubiquitin-like modifier-activating enzyme 1 OS=Homo sapiens GN=UBA1 PE=1 SV=3	UBA1	70	96	83	92	93	73	105	73	82	0.034	0.471559	0.658633938571
P05708	Hexokinase-1 OS=Rattus norvegicus GN=Hk1 PE=1 SV=4	Hk1	60	34	33	38	27	60	40	25	47	-0.117	0.220139	0.304420464082
Q08163	Adenylyl cyclase-associated protein 1 OS=Rattus norvegicus GN=Cap1 PE=1 SV=3	Cap1	56	54	53	37	53	36	41	47	54	-0.017	1.0	0.873432520759
E9PGC8	Microtubule-associated protein 1A OS=Homo sapiens GN=MAP1A PE=1 SV=1	MAP1A	54	66	82	94	64	78	62	36	70	-0.261	0.0	0.007153770992
P30153	Serine/threonine-protein phosphatase 2A 65 kDa regulatory subunit A alpha isoform OS=Homo sapiens GN=PPP2R1A PE=1 SV=4	PPP2R1A	37	40	43	28	29	34	43	45	53	0.292	0.0	0.00763951508152
B1AK88	Capping protein (Actin filament) muscle Z-line, beta, isoform CRA_d OS=Homo sapiens GN=CAPZB PE=1 SV=1	CAPZB	35	33	27	25	21	16	26	27	34	0.109	0.085588	0.423710797167
P85973	Purine nucleoside phosphorylase OS=Rattus norvegicus GN=Pnp PE=1 SV=1	Pnp	32	25	18	31	65	29	22	24	40	-0.152	0.123266	0.247722062654
P13221	Aspartate aminotransferase, cytoplasmic OS=Rattus norvegicus GN=Got1 PE=1 SV=3	Got1	31	7	6	23	21	36	7	2	19	-0.802	0.0	0.000130878289374
P23396	40S ribosomal protein S3 OS=Homo sapiens GN=RPS3 PE=1 SV=2	RPS3	28	40	39	35	34	34	39	41	34	0.084	0.122469	0.463009687089
Q6IRS6	Fetub protein OS=Rattus norvegicus GN=Fetub PE=2 SV=1	Fetub	27	26	32	12	24	11	23	24	26	0.094	0.197312	0.521977580753
P61160	Actin-related protein 2 OS=Homo sapiens GN=ACTR2 PE=1 SV=1	ACTR2	27	31	34	24	25	28	34	24	30	0.047	0.588353	0.704762124202
F1LPK7	Plastin 3 (T-isoform), isoform CRA_a OS=Rattus norvegicus GN=Pls3 PE=4 SV=2	Pls3	26	34	35	35	30	32	30	35	29	-0.017	1.0	0.895379786575
P32851	Syntaxin-1A OS=Rattus norvegicus GN=Stx1a PE=1 SV=1	Stx1a	25	5	3	7	8	16	4	2	10	-0.707	1e-06	0.0129733508166
P16949-2	Isoform 2 of Stathmin OS=Homo sapiens GN=STMN1	STMN1	25	28	21	15	19	15	22	22	22	0.07	0.459031	0.653503796073
P13668	Stathmin OS=Rattus norvegicus GN=Stmn1 PE=1 SV=2	Stmn1	25	30	23	16	19	15	24	24	24	0.113	0.101761	0.442190190665
Q5XIH7	Prohibitin-2 OS=Rattus norvegicus GN=Phb2 PE=1 SV=1	Phb2	25	21	25	24	19	22	24	27	23	0.095	0.17094	0.503367906257
P62195	26S protease regulatory subunit 8 OS=Homo sapiens GN=PSMC5 PE=1 SV=1	PSMC5	24	28	28	27	23	22	29	25	29	0.088	0.182323	0.511631117557
J9JID7	Lamin B2, isoform CRA_a OS=Homo sapiens GN=LMNB2 PE=1 SV=1	LMNB2	23	38	31	24	20	20	38	28	25	0.16	0.00567	0.228319136039
Q63570	26S protease regulatory subunit 6B OS=Rattus norvegicus GN=Psmc4 PE=1 SV=1	Psmc4	23	22	28	32	25	19	24	27	32	0.107	0.115342	0.456150822876
Q5M7T5	Protein Serpinc1 OS=Rattus norvegicus GN=Serpinc1 PE=2 SV=1	Serpinc1	23	20	32	14	14	16	13	17	14	-0.299	0.002844	0.0827053865074
Q68FS2	COP9 signalosome complex subunit 4 OS=Rattus norvegicus GN=Cops4 PE=1 SV=1	Cops4	20	17	15	19	12	13	11	15	13	-0.213	0.192305	0.289690873671
P55161	Nck-associated protein 1 OS=Rattus norvegicus GN=Nckap1 PE=2 SV=1	Nckap1	20	11	10	13	7	26	9	4	17	-0.376	0.006383	0.102658421772
J3KQV8	Synaptojanin-1 OS=Homo sapiens GN=SYNJ1 PE=1 SV=1	SYNJ1	20	2	2	3	3	8	6	0	4	-0.586	0.00193	0.0747655405515
E9PT66	Protein Sf3b3 OS=Rattus norvegicus GN=Sf3b3 PE=4 SV=2	Sf3b3	20	38	33	20	23	22	33	25	25	0.068	0.398719	0.627960113703
Q3KRF2	High density lipoprotein binding protein (Vigilin) OS=Rattus norvegicus GN=Hdlbp PE=2 SV=1	Hdlbp	19	36	37	25	28	25	38	22	27	0.031	0.837664	0.807540628295
Q03001	Dystonin OS=Homo sapiens GN=DST PE=1 SV=4	DST	19	25	13	28	26	28	32	32	18	0.171	0.002725	0.194872148591
E9PHM6	Dystonin OS=Homo sapiens GN=DST PE=1 SV=3	DST	19	25	13	27	25	28	32	32	18	0.192	0.001581	0.17335573354
Q02952	A-kinase anchor protein 12 OS=Homo sapiens GN=AKAP12 PE=1 SV=4	AKAP12	17	41	42	33	20	32	35	23	32	-0.032	1.0	0.815606105849
Q08211	ATP-dependent RNA helicase A OS=Homo sapiens GN=DHX9 PE=1 SV=4	DHX9	17	43	31	37	32	31	40	31	42	0.181	0.000306	0.123170825567
Q8N163	Cell cycle and apoptosis regulator protein 2 OS=Homo sapiens GN=CCAR2 PE=1 SV=2	CCAR2	17	18	17	10	14	7	21	12	13	0.114	0.184784	0.513369544234
P26639	Threonine--tRNA ligase, cytoplasmic OS=Homo sapiens GN=TARS PE=1 SV=3	TARS	16	21	25	30	24	17	25	16	23	-0.025	1.0	0.869180116981
P60709	Actin, cytoplasmic 1 OS=Homo sapiens GN=ACTB PE=1 SV=1	ACTB	579	687	745	484	547	487	681	507	726	0.087	0.0	0.0016478579509
V9GZ85	Actin, cytoplasmic 2 (Fragment) OS=Rattus norvegicus GN=LOC100361457 PE=3 SV=1	LOC100361457	579	687	746	484	548	487	681	507	726	0.087	0.0	0.00121174925152
E9PSZ3	Spectrin alpha chain, non-erythrocytic 1 OS=Rattus norvegicus GN=Sptan1 PE=1 SV=2	Sptan1	149	77	74	192	144	259	86	46	87	-0.706	0.0	7.70902365594e-20
Q03626	Murinoglobulin-1 OS=Rattus norvegicus GN=Mug1 PE=2 SV=1	Mug1	105	77	149	57	110	60	87	65	82	-0.17	6e-06	0.0201362157484
P04083	Annexin A1 OS=Homo sapiens GN=ANXA1 PE=1 SV=2	ANXA1	67	87	95	83	63	75	102	84	80	0.126	7.8e-05	0.0943076115549
Q5U300	Ubiquitin-like modifier-activating enzyme 1 OS=Rattus norvegicus GN=Uba1 PE=1 SV=1	Uba1	65	61	54	74	102	72	68	58	67	-0.097	0.189324	0.2880541338
G3V9G3	Calcium/calmodulin-dependent protein kinase II, beta, isoform CRA_a OS=Rattus norvegicus GN=Camk2b PE=4 SV=1	Camk2b	55	17	11	28	17	49	13	8	37	-0.425	0.0	0.00408916716417
P50137	Transketolase OS=Rattus norvegicus GN=Tkt PE=1 SV=1	Tkt	53	46	38	51	38	40	49	38	55	0.072	0.157895	0.493407026009
Q01518	Adenylyl cyclase-associated protein 1 OS=Homo sapiens GN=CAP1 PE=1 SV=5	CAP1	50	65	71	41	38	43	70	54	77	0.268	0.0	0.0033961707088
P29401-2	Isoform 2 of Transketolase OS=Homo sapiens GN=TKT	TKT	48	51	55	64	59	60	61	49	61	0.017	0.925801	0.857152568198
P61981	14-3-3 protein gamma OS=Homo sapiens GN=YWHAG PE=1 SV=2	YWHAG	43	40	38	40	33	44	31	41	33	-0.113	0.328069	0.354913893074
Q66HF1	NADH-ubiquinone oxidoreductase 75 kDa subunit, mitochondrial OS=Rattus norvegicus GN=Ndufs1 PE=1 SV=1	Ndufs1	41	10	9	15	16	33	7	4	21	-0.675	0.0	0.000335531661595
P63241-2	Isoform 2 of Eukaryotic translation initiation factor 5A-1 OS=Homo sapiens GN=EIF5A	EIF5A	38	40	43	47	35	37	41	48	56	0.193	1.1e-05	0.0655190442169
Q9BSJ8-2	Isoform 2 of Extended synaptotagmin-1 OS=Homo sapiens GN=ESYT1	ESYT1	27	31	36	32	27	27	34	38	22	0.051	0.535091	0.684007988195
Q5EBC0	Inter alpha-trypsin inhibitor, heavy chain 4 OS=Rattus norvegicus GN=Itih4 PE=2 SV=1	Itih4	26	25	31	19	26	18	16	50	21	0.198	0.000524	0.137384955057
F1M5X1	Protein Rrbp1 OS=Rattus norvegicus GN=Rrbp1 PE=4 SV=2	Rrbp1	26	34	28	34	46	38	32	37	43	0.093	0.102647	0.443140973675
H3BLZ8	Probable ATP-dependent RNA helicase DDX17 OS=Homo sapiens GN=DDX17 PE=1 SV=1	DDX17	25	33	27	30	33	28	37	22	35	0.076	0.258689	0.559489460188
P43686	26S protease regulatory subunit 6B OS=Homo sapiens GN=PSMC4 PE=1 SV=2	PSMC4	22	23	30	33	25	20	25	29	32	0.132	0.021647	0.306449711405
P49748-3	Isoform 3 of Very long-chain specific acyl-CoA dehydrogenase, mitochondrial OS=Homo sapiens GN=ACADVL	ACADVL	22	31	26	31	28	21	24	23	25	-0.097	0.690764	0.50082006121
G3V8G4	Brevican core protein OS=Rattus norvegicus GN=Bcan PE=4 SV=1	Bcan	21	1	0	3	1	12	0	0	7	-0.818	4.3e-05	0.030387685272
D3ZQL7	Protein Tppp OS=Rattus norvegicus GN=Tppp PE=4 SV=1	Tppp	20	6	3	5	4	8	2	0	10	-0.578	0.001231	0.0666391514363
J3KQE5	GTP-binding nuclear protein Ran (Fragment) OS=Homo sapiens GN=RAN PE=1 SV=1	RAN	20	27	26	6	6	8	26	16	24	0.357	0.0	0.0255357583358
P01892	HLA class I histocompatibility antigen, A-2 alpha chain OS=Homo sapiens GN=HLA-A PE=1 SV=1	HLA	20	41	36	24	22	24	39	28	36	0.218	7.6e-05	0.0937773741469
P05556	Integrin beta-1 OS=Homo sapiens GN=ITGB1 PE=1 SV=2	ITGB1	19	31	50	16	16	14	41	25	30	0.277	1e-06	0.0384804467606
F1LM66	Protein Eftud2 OS=Rattus norvegicus GN=Eftud2 PE=4 SV=1	Eftud2	19	36	28	21	19	13	31	21	30	0.194	0.001877	0.179855526388
Q9BT78	COP9 signalosome complex subunit 4 OS=Homo sapiens GN=COPS4 PE=1 SV=1	COPS4	19	17	15	19	13	14	11	15	13	-0.217	0.123505	0.247885732613
Q9Y2A7-2	Isoform 2 of Nck-associated protein 1 OS=Homo sapiens GN=NCKAP1	NCKAP1	19	11	11	14	7	25	9	4	18	-0.332	0.010314	0.117138067681
Q15746	Myosin light chain kinase, smooth muscle OS=Homo sapiens GN=MYLK PE=1 SV=4	MYLK	19	28	16	9	8	11	28	9	14	0.12	0.167364	0.500692848627
O94856	Neurofascin OS=Homo sapiens GN=NFASC PE=1 SV=4	NFASC	18	2	0	2	0	12	0	0	6	-0.82	5.3e-05	0.0317534971905
P11387	DNA topoisomerase 1 OS=Homo sapiens GN=TOP1 PE=1 SV=2	TOP1	16	24	31	14	12	6	22	12	17	-0.013	1.0	0.937112163243
G3V6H2	Pre-mRNA processing factor 8, isoform CRA_a OS=Rattus norvegicus GN=Prpf8 PE=4 SV=1	Prpf8	16	36	28	47	40	28	32	28	26	-0.127	0.287644	0.33695456686
B0YIW6	Archain 1, isoform CRA_a OS=Homo sapiens GN=ARCN1 PE=1 SV=1	ARCN1	15	17	19	17	12	12	19	16	22	0.22	0.002398	0.189587624942
Q96AY3	Peptidyl-prolyl cis-trans isomerase FKBP10 OS=Homo sapiens GN=FKBP10 PE=1 SV=1	FKBP10	15	15	14	11	10	13	15	13	16	0.114	0.234404	0.545444806673
P68366	Tubulin alpha-4A chain OS=Homo sapiens GN=TUBA4A PE=1 SV=1	TUBA4A	330	184	165	236	182	301	170	165	220	-0.22	0.0	8.89609820238e-06
Q13509	Tubulin beta-3 chain OS=Homo sapiens GN=TUBB3 PE=1 SV=2	TUBB3	212	144	142	187	179	229	158	125	165	-0.191	0.0	0.000725385940742
P06685	Sodium/potassium-transporting ATPase subunit alpha-1 OS=Rattus norvegicus GN=Atp1a1 PE=1 SV=1	Atp1a1	165	59	53	85	66	152	55	34	82	-0.527	0.0	1.76165255131e-10
P38606	V-type proton ATPase catalytic subunit A OS=Homo sapiens GN=ATP6V1A PE=1 SV=2	ATP6V1A	57	22	32	25	26	29	27	31	38	0.007	1.0	0.955899462168
P46940	Ras GTPase-activating-like protein IQGAP1 OS=Homo sapiens GN=IQGAP1 PE=1 SV=1	IQGAP1	56	86	71	85	76	70	77	78	62	-0.022	1.0	0.791625811067
P18669	Phosphoglycerate mutase 1 OS=Homo sapiens GN=PGAM1 PE=1 SV=2	PGAM1	53	49	48	47	43	43	43	48	44	-0.041	0.972039	0.680192837154
G3V826	Transketolase OS=Rattus norvegicus GN=Tkt PE=3 SV=1	Tkt	50	44	36	52	38	40	49	37	54	0.076	0.148883	0.48617836305
P11598	Protein disulfide-isomerase A3 OS=Rattus norvegicus GN=Pdia3 PE=1 SV=2	Pdia3	39	35	38	44	62	43	31	32	47	-0.163	0.021988	0.145088778405
Q920L2	Succinate dehydrogenase [ubiquinone] flavoprotein subunit, mitochondrial OS=Rattus norvegicus GN=Sdha PE=1 SV=1	Sdha	39	18	15	12	16	18	18	9	29	-0.048	0.999679	0.777560146579
Q63028	Alpha-adducin OS=Rattus norvegicus GN=Add1 PE=2 SV=2	Add1	38	14	13	21	15	32	15	9	19	-0.418	1e-05	0.022330424636
B0BMW0	RAB14, member RAS oncogene family OS=Rattus norvegicus GN=Rab14 PE=2 SV=1	Rab14	32	24	20	22	16	18	31	19	30	0.203	0.000746	0.147840916562
P17655	Calpain-2 catalytic subunit OS=Homo sapiens GN=CAPN2 PE=1 SV=6	CAPN2	30	57	68	40	40	28	60	43	65	0.25	0.0	0.00820295309291
P07340	Sodium/potassium-transporting ATPase subunit beta-1 OS=Rattus norvegicus GN=Atp1b1 PE=1 SV=1	Atp1b1	29	10	4	15	15	25	6	3	16	-0.678	0.0	0.00198010640451
P05544	Serine protease inhibitor A3L OS=Rattus norvegicus GN=Serpina3l PE=1 SV=3	Serpina3l	29	28	33	31	40	31	23	26	31	-0.183	0.033071	0.163438428529
Q6NZI2	Polymerase I and transcript release factor OS=Homo sapiens GN=PTRF PE=1 SV=1	PTRF	28	31	31	19	18	19	36	35	32	0.351	0.0	0.00706213494418
O60506	Heterogeneous nuclear ribonucleoprotein Q OS=Homo sapiens GN=SYNCRIP PE=1 SV=2	SYNCRIP	28	43	43	37	30	33	38	27	31	-0.106	0.436819	0.399899911946
D4A4P1	Myc box-dependent-interacting protein 1 OS=Rattus norvegicus GN=Bin1 PE=4 SV=2	Bin1	27	18	9	22	8	24	10	8	19	-0.38	0.000398	0.0504298242007
O35179	Endophilin-A1 OS=Rattus norvegicus GN=Sh3gl2 PE=1 SV=2	Sh3gl2	27	3	2	9	5	15	7	2	8	-0.628	3e-06	0.0165886614187
P08237-3	Isoform 3 of ATP-dependent 6-phosphofructokinase, muscle type OS=Homo sapiens GN=PFKM	PFKM	26	20	18	27	19	22	16	13	18	-0.342	0.000506	0.0534459633967
P62425	60S ribosomal protein L7a OS=Rattus norvegicus GN=Rpl7a PE=1 SV=2	Rpl7a	25	30	28	23	17	20	34	16	29	0.107	0.10132	0.441715237234
Q99PD4	Actin-related protein 2/3 complex subunit 1A OS=Rattus norvegicus GN=Arpc1a PE=2 SV=1	Arpc1a	25	10	7	10	11	16	10	1	16	-0.387	0.002634	0.0810545208432
O08838	Amphiphysin OS=Rattus norvegicus GN=Amph PE=1 SV=1	Amph	25	0	0	15	6	27	3	1	12	-0.879	0.0	0.00148141382484
Q1WIM2	Cell adhesion molecule 2 OS=Rattus norvegicus GN=Cadm2 PE=1 SV=2	Cadm2	23	0	0	8	3	13	0	0	6	-1.19	0.0	0.0018791241559
K7ELL7	Glucosidase 2 subunit beta OS=Homo sapiens GN=PRKCSH PE=1 SV=1	PRKCSH	23	19	30	20	27	11	26	23	23	0.099	0.159023	0.494290950198
P49327	Fatty acid synthase OS=Homo sapiens GN=FASN PE=1 SV=3	FASN	23	58	58	69	53	44	67	55	95	0.362	0.0	2.66443831664e-05
F6U236	Protein kinase C and casein kinase substrate in neurons protein 1 OS=Homo sapiens GN=PACSIN1 PE=1 SV=1	PACSIN1	22	3	1	5	7	16	4	0	9	-0.69	2e-06	0.0161106140394
P62241	40S ribosomal protein S8 OS=Homo sapiens GN=RPS8 PE=1 SV=2	RPS8	21	29	25	19	17	20	28	9	25	-0.049	0.996731	0.746770976312
Q9Z214	Homer protein homolog 1 OS=Rattus norvegicus GN=Homer1 PE=1 SV=2	Homer1	19	0	0	1	0	5	0	0	0	-1.718	1e-06	0.0120526179965
Q02818	Nucleobindin-1 OS=Homo sapiens GN=NUCB1 PE=1 SV=4	NUCB1	19	17	18	12	7	7	21	12	21	0.318	1.5e-05	0.0694471059651
P31016	Disks large homolog 4 OS=Rattus norvegicus GN=Dlg4 PE=1 SV=1	Dlg4	19	0	0	1	1	9	1	0	4	-1.044	9e-06	0.0219171866862
F1LPB9	Rabphilin-3A OS=Rattus norvegicus GN=Rph3a PE=4 SV=1	Rph3a	19	1	1	3	0	18	1	0	4	-1.336	0.0	0.003696066371
Q6PST4	Atlastin-1 OS=Rattus norvegicus GN=Atl1 PE=1 SV=1	Atl1	18	2	2	4	2	10	5	1	2	-0.918	8e-06	0.0214029384596
P49821	NADH dehydrogenase [ubiquinone] flavoprotein 1, mitochondrial OS=Homo sapiens GN=NDUFV1 PE=1 SV=4	NDUFV1	18	7	12	10	10	14	14	8	15	0.048	0.852785	0.814984978663
Q5FVI6	V-type proton ATPase subunit C 1 OS=Rattus norvegicus GN=Atp6v1c1 PE=2 SV=1	Atp6v1c1	18	1	3	5	8	16	4	3	7	-0.596	0.000601	0.0557352517669
D3ZFH5	Protein Itih2 OS=Rattus norvegicus GN=Itih2 PE=4 SV=2	Itih2	18	16	25	11	15	6	16	14	11	-0.11	0.803716	0.552110880078
P10760	Adenosylhomocysteinase OS=Rattus norvegicus GN=Ahcy PE=1 SV=3	Ahcy	17	21	23	22	16	19	18	18	20	-0.046	0.999582	0.775644141925
F1LQN3	Reticulon OS=Rattus norvegicus GN=Rtn4 PE=1 SV=1	Rtn4	17	1	1	12	11	18	0	0	8	-1.137	0.0	0.00208604804544
Q9Y3F4-2	Isoform 2 of Serine-threonine kinase receptor-associated protein OS=Homo sapiens GN=STRAP	STRAP	17	22	18	16	17	16	19	12	17	-0.094	0.86102	0.583279985845
O00469-2	Isoform 2 of Procollagen-lysine,2-oxoglutarate 5-dioxygenase 2 OS=Homo sapiens GN=PLOD2	PLOD2	16	20	19	31	20	18	14	17	19	-0.211	0.096112	0.227856050649
B5DFC8	Eukaryotic translation initiation factor 3 subunit C OS=Rattus norvegicus GN=Eif3c PE=2 SV=1	Eif3c	15	20	30	23	21	14	23	14	19	-0.104	0.708088	0.508163504722
P49736	DNA replication licensing factor MCM2 OS=Homo sapiens GN=MCM2 PE=1 SV=4	MCM2	15	34	30	20	18	14	26	33	27	0.272	6e-06	0.058331277419
P12270	Nucleoprotein TPR OS=Homo sapiens GN=TPR PE=1 SV=3	TPR	15	26	24	21	15	16	18	27	20	0.103	0.158297	0.493722616017
Q9BXP5	Serrate RNA effector molecule homolog OS=Homo sapiens GN=SRRT PE=1 SV=1	SRRT	15	20	16	5	7	9	17	21	21	0.483	0.0	0.00724430494035
P07335	Creatine kinase B-type OS=Rattus norvegicus GN=Ckb PE=1 SV=2	Ckb	184	72	74	87	76	123	71	55	106	-0.287	0.0	0.000187789792277
P62632	Elongation factor 1-alpha 2 OS=Rattus norvegicus GN=Eef1a2 PE=2 SV=1	Eef1a2	126	212	212	170	162	138	232	238	251	0.353	0.0	2.51693864163e-13
G3V852	Protein Tln1 OS=Rattus norvegicus GN=Tln1 PE=1 SV=1	Tln1	120	175	178	162	192	140	167	148	180	0.033	0.219664	0.536443510067
Q14247	Src substrate cortactin OS=Homo sapiens GN=CTTN PE=1 SV=2	CTTN	45	43	41	31	28	26	48	44	36	0.193	8.2e-05	0.0951768491568
P31044	Phosphatidylethanolamine-binding protein 1 OS=Rattus norvegicus GN=Pebp1 PE=1 SV=3	Pebp1	41	15	13	25	20	38	16	5	18	-0.667	0.0	0.000186970667285
P04792	Heat shock protein beta-1 OS=Homo sapiens GN=HSPB1 PE=1 SV=2	HSPB1	38	44	46	33	32	35	45	39	48	0.152	0.002324	0.188308333574
P07323	Gamma-enolase OS=Rattus norvegicus GN=Eno2 PE=1 SV=2	Eno2	36	20	11	76	58	82	14	8	20	-1.211	0.0	5.08060605658e-15
P24090	Alpha-2-HS-glycoprotein OS=Rattus norvegicus GN=Ahsg PE=1 SV=2	Ahsg	33	33	37	23	20	20	27	23	26	-0.083	0.853323	0.578757868926
E7EMC6	Annexin OS=Homo sapiens GN=ANXA6 PE=1 SV=1	ANXA6	32	39	32	31	27	31	36	38	32	0.105	0.058037	0.385503830044
Q15293	Reticulocalbin-1 OS=Homo sapiens GN=RCN1 PE=1 SV=1	RCN1	28	27	35	33	23	24	29	24	36	0.056	0.497628	0.669160832819
G3V8V3	Glycogen phosphorylase, muscle form OS=Rattus norvegicus GN=Pygm PE=3 SV=1	Pygm	27	10	7	13	10	24	9	8	15	-0.377	0.000972	0.0628006848446
P15121	Aldose reductase OS=Homo sapiens GN=AKR1B1 PE=1 SV=3	AKR1B1	26	44	46	23	20	20	35	44	39	0.282	0.0	0.0152746854038
P12369	cAMP-dependent protein kinase type II-beta regulatory subunit OS=Rattus norvegicus GN=Prkar2b PE=1 SV=3	Prkar2b	25	2	3	6	2	11	4	2	6	-0.726	1.9e-05	0.0254962355549
Q8VBU2	Protein NDRG2 OS=Rattus norvegicus GN=Ndrg2 PE=1 SV=1	Ndrg2	24	8	2	4	5	17	2	0	7	-1.136	0.0	0.00162489793106
Q92747	Actin-related protein 2/3 complex subunit 1A OS=Homo sapiens GN=ARPC1A PE=1 SV=2	ARPC1A	24	10	7	9	9	16	9	2	18	-0.261	0.094742	0.22677812169
Q5FVI4	Cell cycle exit and neuronal differentiation protein 1 OS=Rattus norvegicus GN=Cend1 PE=1 SV=1	Cend1	23	2	1	4	5	9	3	0	15	-0.158	0.835025	0.568474240904
P54921	Alpha-soluble NSF attachment protein OS=Rattus norvegicus GN=Napa PE=1 SV=2	Napa	22	13	22	12	14	18	20	13	22	0.095	0.272036	0.566847837464
P37805	Transgelin-3 OS=Rattus norvegicus GN=Tagln3 PE=1 SV=2	Tagln3	22	8	8	8	8	17	5	4	14	-0.436	0.001507	0.0701563325979
P52481	Adenylyl cyclase-associated protein 2 OS=Rattus norvegicus GN=Cap2 PE=2 SV=1	Cap2	21	3	3	9	5	13	4	1	10	-0.609	0.00031	0.0475128272231
Q99PS8	Histidine-rich glycoprotein OS=Rattus norvegicus GN=Hrg PE=2 SV=1	Hrg	21	32	24	13	21	12	20	25	24	0.112	0.111346	0.452171342018
Q6RJR6	Reticulon-3 OS=Rattus norvegicus GN=Rtn3 PE=1 SV=1	Rtn3	20	2	2	4	4	13	1	1	4	-1.409	0.0	0.00196879263518
Q794F9	4F2 cell-surface antigen heavy chain OS=Rattus norvegicus GN=Slc3a2 PE=1 SV=1	Slc3a2	20	3	3	8	5	19	3	5	7	-0.674	7e-06	0.0202652655435
P06399	Fibrinogen alpha chain OS=Rattus norvegicus GN=Fga PE=1 SV=3	Fga	20	15	29	12	30	10	18	32	14	0.086	0.284863	0.57370729203
P19511	ATP synthase F(0) complex subunit B1, mitochondrial OS=Rattus norvegicus GN=Atp5f1 PE=1 SV=1	Atp5f1	19	2	3	9	7	14	4	4	8	-0.541	0.001517	0.0702802809931
P04639	Apolipoprotein A-I OS=Rattus norvegicus GN=Apoa1 PE=1 SV=2	Apoa1	19	11	17	10	21	8	9	9	12	-0.366	0.002488	0.0798598212879
B2RYM3	Inter-alpha trypsin inhibitor, heavy chain 1 (Predicted), isoform CRA_a OS=Rattus norvegicus GN=Itih1 PE=2 SV=1	Itih1	19	18	16	6	9	6	11	11	5	-0.332	0.025081	0.150717993547
O00159	Unconventional myosin-Ic OS=Homo sapiens GN=MYO1C PE=1 SV=4	MYO1C	18	19	23	18	13	15	24	9	18	-0.039	1.0	0.827429111426
Q15436	Protein transport protein Sec23A OS=Homo sapiens GN=SEC23A PE=1 SV=2	SEC23A	18	24	10	15	11	10	23	15	20	0.281	7e-05	0.0924719249211
F1LM47	Succinyl-CoA ligase subunit beta OS=Rattus norvegicus GN=Sucla2 PE=3 SV=1	Sucla2	18	3	1	7	4	15	2	2	8	-0.695	2.9e-05	0.0279633614528
Q9Y4K1	Absent in melanoma 1 protein OS=Homo sapiens GN=AIM1 PE=1 SV=3	AIM1	17	44	23	31	19	19	28	25	20	-0.038	1.0	0.799727334058
Q13347	Eukaryotic translation initiation factor 3 subunit I OS=Homo sapiens GN=EIF3I PE=1 SV=1	EIF3I	16	28	20	18	15	15	21	21	23	0.152	0.02943	0.328618661798
Q5M7W5	Microtubule-associated protein 4 OS=Rattus norvegicus GN=Map4 PE=1 SV=1	Map4	16	6	7	17	21	17	8	6	18	-0.285	0.034395	0.165350303122
O43242	26S proteasome non-ATPase regulatory subunit 3 OS=Homo sapiens GN=PSMD3 PE=1 SV=2	PSMD3	16	21	20	26	21	16	18	14	20	-0.139	0.432339	0.398110839043
Q13409	Cytoplasmic dynein 1 intermediate chain 2 OS=Homo sapiens GN=DYNC1I2 PE=1 SV=3	DYNC1I2	15	25	26	22	14	23	22	17	21	-0.027	1.0	0.85503341576
D3ZMI4	Band 4.1-like protein 1 OS=Rattus norvegicus GN=Epb41l1 PE=1 SV=1	Epb41l1	14	1	0	6	3	13	2	0	4	-1.052	1e-06	0.0142935583566
F8WFS9	Beta-adducin OS=Rattus norvegicus GN=Add2 PE=4 SV=1	Add2	14	0	0	2	2	20	0	0	2	-1.696	0.0	0.00342469034101
O15460-2	Isoform IIa of Prolyl 4-hydroxylase subunit alpha-2 OS=Homo sapiens GN=P4HA2	P4HA2	14	21	17	15	9	13	21	16	29	0.406	0.0	0.0161768917415
Q7Z6Z7	E3 ubiquitin-protein ligase HUWE1 OS=Homo sapiens GN=HUWE1 PE=1 SV=3	HUWE1	14	25	22	15	12	11	35	29	22	0.562	0.0	8.93237451524e-05
P29590	Protein PML OS=Homo sapiens GN=PML PE=1 SV=3	PML	13	18	23	26	15	17	25	13	28	0.164	0.016217	0.287283400876
D3ZMS1	Protein Sf3b2 OS=Rattus norvegicus GN=Sf3b2 PE=4 SV=2	Sf3b2	13	25	21	16	16	13	22	7	20	-0.057	0.993949	0.732426149636
P42704	Leucine-rich PPR motif-containing protein, mitochondrial OS=Homo sapiens GN=LRPPRC PE=1 SV=3	LRPPRC	12	31	29	40	34	24	31	18	27	-0.108	0.526595	0.435214312815
P00338-3	Isoform 3 of L-lactate dehydrogenase A chain OS=Homo sapiens GN=LDHA	LDHA	74	129	125	81	93	72	114	152	134	0.343	0.0	3.46408024112e-08
O75083	WD repeat-containing protein 1 OS=Homo sapiens GN=WDR1 PE=1 SV=4	WDR1	45	54	54	56	55	57	55	37	63	-0.038	0.984439	0.703500081293
O88600	Heat shock 70 kDa protein 4 OS=Rattus norvegicus GN=Hspa4 PE=1 SV=1	Hspa4	44	34	38	34	51	53	41	29	43	-0.12	0.170008	0.277125207771
Q99497	Protein deglycase DJ-1 OS=Homo sapiens GN=PARK7 PE=1 SV=2	PARK7	40	64	56	36	33	38	60	50	48	0.171	0.000106	0.099928573538
P20336	Ras-related protein Rab-3A OS=Homo sapiens GN=RAB3A PE=1 SV=1	RAB3A	37	7	9	19	14	24	13	6	12	-0.563	0.0	0.00835935296783
Q15365	Poly(rC)-binding protein 1 OS=Homo sapiens GN=PCBP1 PE=1 SV=2	PCBP1	34	38	47	42	40	39	37	27	33	-0.211	0.001509	0.0701873028675
P62083	40S ribosomal protein S7 OS=Rattus norvegicus GN=Rps7 PE=1 SV=1	Rps7	27	43	39	15	16	11	49	20	39	0.361	0.0	0.00496339359702
F1M5N4	Malic enzyme OS=Rattus norvegicus GN=Me3 PE=3 SV=2	Me3	26	1	0	1	0	11	0	0	5	-1.1	0.0	0.00930066588538
P63331	Serine/threonine-protein phosphatase 2A catalytic subunit alpha isoform OS=Rattus norvegicus GN=Ppp2ca PE=1 SV=1	Ppp2ca	26	19	19	20	19	20	19	13	21	-0.137	0.469047	0.412672314916
P04844	Dolichyl-diphosphooligosaccharide--protein glycosyltransferase subunit 2 OS=Homo sapiens GN=RPN2 PE=1 SV=3	RPN2	25	40	33	31	29	38	40	29	42	0.142	0.006264	0.233300458196
P62762	Visinin-like protein 1 OS=Rattus norvegicus GN=Vsnl1 PE=1 SV=2	Vsnl1	24	4	1	10	10	18	2	1	6	-1.354	0.0	8.31620625214e-05
P68403-2	Isoform Beta-II of Protein kinase C beta type OS=Rattus norvegicus GN=Prkcb	Prkcb	23	6	11	5	5	16	9	7	18	0.016	0.999846	0.937032623065
O94808	Glutamine--fructose-6-phosphate aminotransferase [isomerizing] 2 OS=Homo sapiens GN=GFPT2 PE=1 SV=3	GFPT2	22	37	34	34	33	21	23	41	28	0.024	0.908755	0.84601928287
O00499	Myc box-dependent-interacting protein 1 OS=Homo sapiens GN=BIN1 PE=1 SV=1	BIN1	22	17	10	21	8	17	12	9	19	-0.163	0.341672	0.360769393674
O43390-2	Isoform 2 of Heterogeneous nuclear ribonucleoprotein R OS=Homo sapiens GN=HNRNPR	HNRNPR	22	27	23	28	27	30	38	16	27	0.026	0.909008	0.846175881903
O43390	Heterogeneous nuclear ribonucleoprotein R OS=Homo sapiens GN=HNRNPR PE=1 SV=1	HNRNPR	22	27	23	28	27	30	39	16	27	0.048	0.658313	0.731899402069
P05712	Ras-related protein Rab-2A OS=Rattus norvegicus GN=Rab2a PE=1 SV=1	Rab2a	21	20	15	20	22	28	19	12	22	-0.166	0.245834	0.317262116138
P49418	Amphiphysin OS=Homo sapiens GN=AMPH PE=1 SV=1	AMPH	21	0	2	9	3	13	3	1	6	-0.924	0.0	0.00837415134593
P32736	Opioid-binding protein/cell adhesion molecule OS=Rattus norvegicus GN=Opcml PE=1 SV=2	Opcml	21	1	0	3	2	5	2	0	6	-0.648	0.002505	0.0799975994437
O60437	Periplakin OS=Homo sapiens GN=PPL PE=1 SV=4	PPL	20	16	6	3	4	3	15	4	2	-0.222	0.439911	0.401132699246
P49023-3	Isoform Gamma of Paxillin OS=Homo sapiens GN=PXN	PXN	19	26	23	13	13	13	26	12	25	0.169	0.011765	0.267645939134
Q561S0	NADH dehydrogenase [ubiquinone] 1 alpha subcomplex subunit 10, mitochondrial OS=Rattus norvegicus GN=Ndufa10 PE=1 SV=1	Ndufa10	19	3	3	7	2	12	2	0	5	-1.089	0.0	0.00573254290931
P21670	Proteasome subunit alpha type-4 OS=Rattus norvegicus GN=Psma4 PE=1 SV=1	Psma4	18	23	20	17	15	15	15	19	16	-0.073	0.962965	0.667195641191
Q9QZM5	Abl interactor 1 OS=Rattus norvegicus GN=Abi1 PE=1 SV=3	Abi1	18	7	9	4	4	8	4	3	7	-0.589	0.000737	0.0586243442286
Q02563	Synaptic vesicle glycoprotein 2A OS=Rattus norvegicus GN=Sv2a PE=1 SV=2	Sv2a	18	2	0	8	10	18	2	0	7	-1.076	0.0	0.00154285346082
P07814	Bifunctional glutamate/proline--tRNA ligase OS=Homo sapiens GN=EPRS PE=1 SV=5	EPRS	17	47	48	43	27	26	53	33	38	0.185	9.8e-05	0.0985549380922
P30085	UMP-CMP kinase OS=Homo sapiens GN=CMPK1 PE=1 SV=3	CMPK1	17	11	13	14	12	11	17	18	16	0.277	0.000223	0.115556821847
P08461	Dihydrolipoyllysine-residue acetyltransferase component of pyruvate dehydrogenase complex, mitochondrial OS=Rattus norvegicus GN=Dlat PE=1 SV=3	Dlat	17	4	4	7	4	19	5	1	11	-0.492	0.001554	0.0707155160476
F8W9U4	Microtubule-associated protein OS=Homo sapiens GN=MAP4 PE=1 SV=1	MAP4	17	16	18	16	17	14	26	14	17	0.156	0.034784	0.341553614745
Q12906-7	Isoform 7 of Interleukin enhancer-binding factor 3 OS=Homo sapiens GN=ILF3	ILF3	17	33	25	27	22	15	39	27	35	0.371	0.0	0.00454825917549
P60123	RuvB-like 1 OS=Rattus norvegicus GN=Ruvbl1 PE=1 SV=1	Ruvbl1	17	19	22	22	22	21	25	22	19	0.076	0.352773	0.607251990667
P49915	GMP synthase [glutamine-hydrolyzing] OS=Homo sapiens GN=GMPS PE=1 SV=1	GMPS	16	38	29	22	12	14	33	22	31	0.29	1e-06	0.0409733091786
G3V7L8	ATPase, H+ transporting, V1 subunit E isoform 1, isoform CRA_a OS=Rattus norvegicus GN=Atp6v1e1 PE=3 SV=1	Atp6v1e1	15	7	6	12	11	17	13	5	8	-0.27	0.13468	0.255371107301
G3V9Z3	Amine oxidase [flavin-containing] A OS=Rattus norvegicus GN=Maoa PE=4 SV=1	Maoa	15	1	1	1	0	9	1	0	2	-1.345	1e-06	0.0145334808089
F8WFM2	Beta-soluble NSF attachment protein OS=Rattus norvegicus GN=Napb PE=4 SV=1	Napb	15	4	7	9	5	22	5	3	14	-0.333	0.051367	0.186634772856
P23526	Adenosylhomocysteinase OS=Homo sapiens GN=AHCY PE=1 SV=4	AHCY	15	21	24	25	19	20	23	20	20	0.021	0.969095	0.89284907319
O00139-4	Isoform 4 of Kinesin-like protein KIF2A OS=Homo sapiens GN=KIF2A	KIF2A	14	8	6	5	4	4	4	4	4	-0.567	0.00467	0.0943469838153
B4F772	Heat shock 70 kDa protein 4L OS=Rattus norvegicus GN=Hspa4l PE=2 SV=1	Hspa4l	14	7	9	4	8	13	9	10	11	0.094	0.440642	0.645875152052
Q9C0C2	182 kDa tankyrase-1-binding protein OS=Homo sapiens GN=TNKS1BP1 PE=1 SV=4	TNKS1BP1	14	27	26	28	18	18	35	26	32	0.359	0.0	0.00987717086279
Q9JHU0	Dihydropyrimidinase-related protein 5 OS=Rattus norvegicus GN=Dpysl5 PE=1 SV=1	Dpysl5	14	0	0	3	3	17	0	0	5	-1.051	4e-06	0.0186928643231
O15460	Prolyl 4-hydroxylase subunit alpha-2 OS=Homo sapiens GN=P4HA2 PE=1 SV=1	P4HA2	13	21	17	15	9	12	20	16	27	0.375	0.0	0.0200238860459
Q9QYU4	Ketimine reductase mu-crystallin OS=Rattus norvegicus GN=Crym PE=1 SV=1	Crym	13	2	0	4	3	8	0	0	3	-1.208	5e-06	0.0190832871683
G3V9D7	Adducin 3 (Gamma), isoform CRA_a OS=Rattus norvegicus GN=Add3 PE=4 SV=1	Add3	13	4	2	6	6	8	9	1	7	-0.135	0.927637	0.630232236688
Q63092	CaM kinase-like vesicle-associated protein OS=Rattus norvegicus GN=Camkv PE=1 SV=1	Camkv	13	1	1	3	3	17	1	0	2	-1.704	0.0	0.00171561428369
Q63416	Inter-alpha-trypsin inhibitor heavy chain H3 OS=Rattus norvegicus GN=Itih3 PE=2 SV=1	Itih3	13	15	14	16	20	15	8	17	11	-0.25	0.049922	0.18500536943
P62333	26S protease regulatory subunit 10B OS=Homo sapiens GN=PSMC6 PE=1 SV=1	PSMC6	12	13	17	16	16	13	13	13	16	-0.043	1.0	0.816305012438
Q13435	Splicing factor 3B subunit 2 OS=Homo sapiens GN=SF3B2 PE=1 SV=2	SF3B2	12	27	22	22	22	19	25	13	20	-0.056	0.992105	0.72521327248
Q63569	26S protease regulatory subunit 6A OS=Rattus norvegicus GN=Psmc3 PE=2 SV=1	Psmc3	12	20	23	17	18	16	11	21	17	-0.082	0.94805	0.649684883043
Q5XHY5	Threonine--tRNA ligase, cytoplasmic OS=Rattus norvegicus GN=Tars PE=2 SV=1	Tars	12	12	13	17	14	11	12	6	12	-0.296	0.060641	0.196495704056
Q8K4Y5	Leucine-rich glioma-inactivated protein 1 OS=Rattus norvegicus GN=Lgi1 PE=1 SV=1	Lgi1	11	0	0	0	0	3	0	0	2	-0.908	0.016789	0.134315214891
O35095	Neurochondrin OS=Rattus norvegicus GN=Ncdn PE=1 SV=2	Ncdn	11	7	5	9	9	25	2	1	3	-1.765	0.0	0.000144521019505
G3V8C3	Vimentin OS=Rattus norvegicus GN=Vim PE=3 SV=1	Vim	401	506	486	407	356	372	560	519	488	0.225	0.0	1.02754889803e-14
P63039	60 kDa heat shock protein, mitochondrial OS=Rattus norvegicus GN=Hspd1 PE=1 SV=1	Hspd1	137	121	143	92	90	86	150	152	174	0.359	0.0	1.6950370333e-10
P05065	Fructose-bisphosphate aldolase A OS=Rattus norvegicus GN=Aldoa PE=1 SV=2	Aldoa	129	105	100	112	107	129	104	84	126	-0.078	0.120605	0.245885986773
P04075-2	Isoform 2 of Fructose-bisphosphate aldolase A OS=Homo sapiens GN=ALDOA	ALDOA	127	165	152	167	146	127	151	142	181	0.073	0.003097	0.200334200015
P00558	Phosphoglycerate kinase 1 OS=Homo sapiens GN=PGK1 PE=1 SV=3	PGK1	99	95	89	76	74	68	92	86	101	0.113	0.000143	0.106007858374
Q9QUL6	Vesicle-fusing ATPase OS=Rattus norvegicus GN=Nsf PE=1 SV=1	Nsf	96	25	22	35	23	57	28	22	42	-0.33	0.0	0.00685515359608
P26038	Moesin OS=Homo sapiens GN=MSN PE=1 SV=3	MSN	91	120	114	92	79	73	119	113	121	0.219	0.0	0.00104101829332
P07237	Protein disulfide-isomerase OS=Homo sapiens GN=P4HB PE=1 SV=3	P4HB	62	65	82	76	63	70	79	68	72	0.054	0.192997	0.51905680194
P50399	Rab GDP dissociation inhibitor beta OS=Rattus norvegicus GN=Gdi2 PE=1 SV=2	Gdi2	49	57	47	59	45	60	56	40	65	0.015	0.960575	0.884552965934
P08758	Annexin A5 OS=Homo sapiens GN=ANXA5 PE=1 SV=2	ANXA5	43	58	57	46	33	41	48	47	55	0.084	0.079674	0.416332735548
Q62667	Major vault protein OS=Rattus norvegicus GN=Mvp PE=1 SV=4	Mvp	38	64	54	73	66	42	62	51	57	0.018	0.917836	0.851817446917
P52873	Pyruvate carboxylase, mitochondrial OS=Rattus norvegicus GN=Pc PE=1 SV=2	Pc	35	20	9	7	4	14	20	17	16	0.181	0.022051	0.307728460745
Q01986	Dual specificity mitogen-activated protein kinase kinase 1 OS=Rattus norvegicus GN=Map2k1 PE=1 SV=2	Map2k1	30	18	21	12	17	23	18	16	19	-0.142	0.469915	0.413014667
P36578	60S ribosomal protein L4 OS=Homo sapiens GN=RPL4 PE=1 SV=5	RPL4	30	43	38	33	31	24	56	14	43	0.129	0.019304	0.298665234849
Q6P6R2	Dihydrolipoyl dehydrogenase, mitochondrial OS=Rattus norvegicus GN=Dld PE=1 SV=1	Dld	29	11	15	9	9	22	11	5	19	-0.316	0.006475	0.103059233937
Q9EPH8	Polyadenylate-binding protein 1 OS=Rattus norvegicus GN=Pabpc1 PE=1 SV=1	Pabpc1	27	40	40	61	46	40	34	32	32	-0.253	3.1e-05	0.0282569838402
P11940	Polyadenylate-binding protein 1 OS=Homo sapiens GN=PABPC1 PE=1 SV=2	PABPC1	27	41	43	63	46	39	36	34	34	-0.21	0.001712	0.0724945170303
Q3KR86	MICOS complex subunit Mic60 (Fragment) OS=Rattus norvegicus GN=Immt PE=1 SV=1	Immt	23	18	16	10	14	20	19	13	21	0.054	0.720564	0.756560956356
P60953	Cell division control protein 42 homolog OS=Homo sapiens GN=CDC42 PE=1 SV=2	CDC42	22	23	20	9	11	15	20	14	19	0.05	0.754922	0.770668943875
P52925	High mobility group protein B2 OS=Rattus norvegicus GN=Hmgb2 PE=2 SV=2	Hmgb2	21	18	19	12	14	9	22	10	20	0.119	0.159185	0.494417294183
Q06647	ATP synthase subunit O, mitochondrial OS=Rattus norvegicus GN=Atp5o PE=1 SV=1	Atp5o	21	5	8	12	10	14	7	2	24	-0.076	0.991956	0.724688276947
P54920	Alpha-soluble NSF attachment protein OS=Homo sapiens GN=NAPA PE=1 SV=3	NAPA	20	14	25	12	14	17	22	14	22	0.13	0.10399	0.444569336685
Q6QI09	ATP synthase subunit gamma, mitochondrial OS=Rattus norvegicus GN=Taf3 PE=2 SV=1	Taf3	19	11	9	7	10	18	8	4	13	-0.407	0.004429	0.0930156997997
P62805	Histone H4 OS=Homo sapiens GN=HIST1H4A PE=1 SV=2	HIST1H4A	18	19	21	37	42	35	30	12	25	-0.247	0.005019	0.0961923919088
Q6AYH5	Dynactin subunit 2 OS=Rattus norvegicus GN=Dctn2 PE=1 SV=1	Dctn2	18	8	8	13	10	17	9	12	14	-0.051	1.0	0.813665469893
Q9Z327	Synaptopodin OS=Rattus norvegicus GN=Synpo PE=2 SV=2	Synpo	18	0	1	2	1	9	0	1	1	-1.806	0.0	0.00511026066086
P34897	Serine hydroxymethyltransferase, mitochondrial OS=Homo sapiens GN=SHMT2 PE=1 SV=3	SHMT2	18	26	25	24	15	19	18	16	18	-0.181	0.17077	0.27756748641
P17764	Acetyl-CoA acetyltransferase, mitochondrial OS=Rattus norvegicus GN=Acat1 PE=1 SV=1	Acat1	18	4	0	8	11	16	1	0	9	-1.035	0.0	0.00233843441122
Q8IZP0	Abl interactor 1 OS=Homo sapiens GN=ABI1 PE=1 SV=4	ABI1	17	7	9	4	4	8	4	3	7	-0.599	0.001057	0.0641264061009
Q62636	Ras-related protein Rap-1b OS=Rattus norvegicus GN=Rap1b PE=2 SV=2	Rap1b	17	13	15	13	7	13	12	11	19	0.078	0.581654	0.702164690375
D3ZM62	Tripartite motif-containing protein 2 (Fragment) OS=Rattus norvegicus GN=Trim2 PE=4 SV=2	Trim2	17	6	2	3	2	7	2	3	4	-0.754	0.000318	0.0478160062641
Q8IWE2	Protein NOXP20 OS=Homo sapiens GN=FAM114A1 PE=1 SV=2	FAM114A1	17	21	25	14	12	13	20	16	15	-0.006	1.0	0.972797408486
O14979	Heterogeneous nuclear ribonucleoprotein D-like OS=Homo sapiens GN=HNRNPDL PE=1 SV=3	HNRNPDL	17	18	18	18	14	16	18	14	16	-0.053	0.998206	0.757854066044
G3V843	Coagulation factor II, isoform CRA_a OS=Rattus norvegicus GN=F2 PE=3 SV=1	F2	16	12	14	4	8	0	11	15	5	0.126	0.308958	0.586097448406
A0A0C4DG17	40S ribosomal protein SA OS=Homo sapiens GN=RPSA PE=4 SV=1	RPSA	16	25	22	44	46	28	19	25	18	-0.379	1e-06	0.0116126982792
P21283	V-type proton ATPase subunit C 1 OS=Homo sapiens GN=ATP6V1C1 PE=1 SV=4	ATP6V1C1	15	2	5	6	7	14	4	3	7	-0.574	0.00173	0.0726855708251
Q4V7C6	GMP synthase [glutamine-hydrolyzing] OS=Rattus norvegicus GN=Gmps PE=1 SV=1	Gmps	15	29	21	17	10	9	29	17	24	0.326	0.0	0.0345750987364
M0RAP9	Acetyltransferase component of pyruvate dehydrogenase complex OS=Rattus norvegicus PE=3 SV=1	NOGENE	15	3	3	6	4	17	4	1	11	-0.432	0.02259	0.146223754005
P10888	Cytochrome c oxidase subunit 4 isoform 1, mitochondrial OS=Rattus norvegicus GN=Cox4i1 PE=1 SV=1	Cox4i1	15	1	4	4	8	7	6	3	8	-0.128	0.954329	0.656608847482
G3V6I9	60S ribosomal protein L26 OS=Rattus norvegicus GN=Rpl26 PE=3 SV=1	Rpl26	14	14	18	9	8	5	17	8	12	0.086	0.525957	0.680412720798
H3BNV2	NAD(P)H dehydrogenase [quinone] 1 OS=Homo sapiens GN=NQO1 PE=1 SV=1	NQO1	14	17	15	8	8	6	12	6	18	0.062	0.719244	0.756028697255
A0A087WZQ7	Beta-soluble NSF attachment protein OS=Homo sapiens GN=NAPB PE=1 SV=1	NAPB	14	4	7	8	4	22	5	3	14	-0.297	0.080272	0.214827481014
P33991	DNA replication licensing factor MCM4 OS=Homo sapiens GN=MCM4 PE=1 SV=5	MCM4	14	28	30	24	21	14	24	23	33	0.211	0.000997	0.157156474393
P22695	Cytochrome b-c1 complex subunit 2, mitochondrial OS=Homo sapiens GN=UQCRC2 PE=1 SV=3	UQCRC2	14	30	29	18	17	15	29	34	33	0.453	0.0	0.000679052367983
P78417	Glutathione S-transferase omega-1 OS=Homo sapiens GN=GSTO1 PE=1 SV=2	GSTO1	13	24	21	15	17	13	14	24	23	0.167	0.019738	0.300155492232
P02650	Apolipoprotein E OS=Rattus norvegicus GN=Apoe PE=1 SV=2	Apoe	13	4	11	13	12	13	12	19	12	0.256	0.002656	0.193806691691
B5DFC3	Protein Sec23a OS=Rattus norvegicus GN=Sec23a PE=2 SV=1	Sec23a	13	20	9	16	11	13	18	15	16	0.174	0.037189	0.346909881916
Q86W92	Liprin-beta-1 OS=Homo sapiens GN=PPFIBP1 PE=1 SV=2	PPFIBP1	13	14	16	11	11	10	25	18	10	0.331	1.1e-05	0.0652706300913
Q62868	Rho-associated protein kinase 2 OS=Rattus norvegicus GN=Rock2 PE=1 SV=2	Rock2	12	8	6	4	5	14	5	1	10	-0.443	0.011878	0.121839133953
F1LR80	CaM kinase-like vesicle-associated protein OS=Rattus norvegicus GN=Camkv PE=4 SV=2	Camkv	12	1	1	3	3	18	1	0	2	-1.641	0.0	0.00365847527067
D3ZP96	DNA helicase OS=Rattus norvegicus GN=Mcm2 PE=3 SV=2	Mcm2	12	25	20	16	15	12	19	23	20	0.207	0.003318	0.203337591194
M0RAD1	Ketimine reductase mu-crystallin (Fragment) OS=Rattus norvegicus GN=Crym PE=4 SV=1	Crym	12	2	0	3	3	8	0	0	2	-1.401	1e-06	0.0118829961425
P41091	Eukaryotic translation initiation factor 2 subunit 3 OS=Homo sapiens GN=EIF2S3 PE=1 SV=3	EIF2S3	12	21	20	17	19	13	18	19	19	0.099	0.240017	0.548772847167
Q14839-2	Isoform 2 of Chromodomain-helicase-DNA-binding protein 4 OS=Homo sapiens GN=CHD4	CHD4	11	27	21	19	15	11	28	15	22	0.223	0.001183	0.162955537036
O14980	Exportin-1 OS=Homo sapiens GN=XPO1 PE=1 SV=1	XPO1	11	23	23	21	14	18	19	21	20	0.089	0.323589	0.593341534069
Q6DD88	Atlastin-3 OS=Homo sapiens GN=ATL3 PE=1 SV=1	ATL3	11	22	25	17	20	16	31	16	22	0.226	0.000555	0.139033440137
O60610	Protein diaphanous homolog 1 OS=Homo sapiens GN=DIAPH1 PE=1 SV=2	DIAPH1	11	31	30	9	9	9	22	19	19	0.209	0.001463	0.170499682978
P17980	26S protease regulatory subunit 6A OS=Homo sapiens GN=PSMC3 PE=1 SV=3	PSMC3	11	21	24	18	19	16	12	21	17	-0.073	0.963517	0.66792322469
Q13596-3	Isoform 3 of Sorting nexin-1 OS=Homo sapiens GN=SNX1	SNX1	10	16	9	7	12	7	16	9	11	0.172	0.072773	0.407217588239
Q9UBB6-3	Isoform 3 of Neurochondrin OS=Homo sapiens GN=NCDN	NCDN	10	7	5	10	10	23	2	1	2	-1.956	0.0	9.16487140072e-05
Q01082	Spectrin beta chain, non-erythrocytic 1 OS=Homo sapiens GN=SPTBN1 PE=1 SV=2	SPTBN1	120	95	91	176	127	209	94	75	116	-0.36	0.0	2.65816019749e-07
P16617	Phosphoglycerate kinase 1 OS=Rattus norvegicus GN=Pgk1 PE=1 SV=2	Pgk1	111	78	69	63	65	64	75	72	86	0.045	0.289019	0.575888761382
P11506	Plasma membrane calcium-transporting ATPase 2 OS=Rattus norvegicus GN=Atp2b2 PE=2 SV=2	Atp2b2	63	9	7	14	11	35	8	3	23	-0.715	0.0	0.000236641219532
P11506-1	Isoform WB of Plasma membrane calcium-transporting ATPase 2 OS=Rattus norvegicus GN=Atp2b2	Atp2b2	62	9	7	13	11	33	8	3	24	-0.664	0.0	0.000591243215109
P50395	Rab GDP dissociation inhibitor beta OS=Homo sapiens GN=GDI2 PE=1 SV=2	GDI2	57	66	64	60	46	56	61	51	75	0.07	0.089372	0.428244068592
P67936	Tropomyosin alpha-4 chain OS=Homo sapiens GN=TPM4 PE=1 SV=3	TPM4	45	55	62	26	27	24	61	59	64	0.44	0.0	1.03322894462e-05
P35565	Calnexin OS=Rattus norvegicus GN=Canx PE=1 SV=1	Canx	44	42	45	35	40	37	39	27	35	-0.173	0.019902	0.140993875514
Q5RKI0	WD repeat-containing protein 1 OS=Rattus norvegicus GN=Wdr1 PE=1 SV=3	Wdr1	40	35	39	29	47	41	43	24	45	-0.017	1.0	0.880843511717
K4DIC6	ATPase, Ca++ transporting, plasma membrane 3, isoform CRA_b OS=Rattus norvegicus GN=Atp2b3 PE=3 SV=1	Atp2b3	39	8	6	9	8	28	5	3	16	-0.736	0.0	0.00131768500492
P34932	Heat shock 70 kDa protein 4 OS=Homo sapiens GN=HSPA4 PE=1 SV=4	HSPA4	38	52	53	42	50	47	58	43	52	0.091	0.028534	0.326296947494
Q09073	ADP/ATP translocase 2 OS=Rattus norvegicus GN=Slc25a5 PE=1 SV=3	Slc25a5	34	23	22	31	31	37	31	15	37	-0.071	0.881869	0.596250605227
Q8WUM4-2	Isoform 2 of Programmed cell death 6-interacting protein OS=Homo sapiens GN=PDCD6IP	PDCD6IP	32	51	42	30	26	18	35	46	38	0.175	0.000396	0.129747081686
P09104	Gamma-enolase OS=Homo sapiens GN=ENO2 PE=1 SV=3	ENO2	32	19	13	74	62	80	17	10	22	-1.041	0.0	7.76058283581e-12
P07737	Profilin-1 OS=Homo sapiens GN=PFN1 PE=1 SV=2	PFN1	32	45	61	52	46	50	51	44	53	0.032	0.705444	0.750484936909
Q499Q4	Phosphoglucomutase 1 OS=Rattus norvegicus GN=Pgm1 PE=2 SV=2	Pgm1	31	34	28	20	17	25	27	20	25	-0.08	0.858939	0.582045048677
O88767	Protein deglycase DJ-1 OS=Rattus norvegicus GN=Park7 PE=1 SV=1	Park7	31	21	20	15	11	19	18	17	15	-0.154	0.343889	0.361716078352
B5DFG5	Protein Sept6 OS=Rattus norvegicus GN=Sept6 PE=2 SV=1	Sept6	31	13	17	13	22	27	12	7	19	-0.48	0.0	0.00956418899408
P38652	Phosphoglucomutase-1 OS=Rattus norvegicus GN=Pgm1 PE=1 SV=2	Pgm1	30	33	27	20	15	24	24	19	23	-0.128	0.39946	0.38484713077
P14408	Fumarate hydratase, mitochondrial OS=Rattus norvegicus GN=Fh PE=1 SV=1	Fh	29	21	14	21	17	28	18	12	31	-0.054	0.992514	0.726713970815
Q66HA8	Heat shock protein 105 kDa OS=Rattus norvegicus GN=Hsph1 PE=2 SV=1	Hsph1	29	14	14	22	26	32	12	9	16	-0.616	0.0	0.00111490802056
P40227	T-complex protein 1 subunit zeta OS=Homo sapiens GN=CCT6A PE=1 SV=3	CCT6A	28	39	49	46	38	32	47	36	40	0.064	0.267695	0.564480005218
F1MA29	Protein LOC685520 OS=Rattus norvegicus GN=LOC681718 PE=4 SV=1	LOC681718	27	23	17	21	22	18	21	14	25	-0.046	0.999075	0.767382822997
P09211	Glutathione S-transferase P OS=Homo sapiens GN=GSTP1 PE=1 SV=2	GSTP1	25	31	32	27	21	26	49	36	34	0.392	0.0	0.000662853003104
P81155	Voltage-dependent anion-selective channel protein 2 OS=Rattus norvegicus GN=Vdac2 PE=1 SV=2	Vdac2	25	17	17	36	25	35	18	9	21	-0.474	0.0	0.00398811854082
P16070	CD44 antigen OS=Homo sapiens GN=CD44 PE=1 SV=3	CD44	23	21	26	26	19	26	25	22	21	-0.032	0.999993	0.840073081549
P45880-1	Isoform 1 of Voltage-dependent anion-selective channel protein 2 OS=Homo sapiens GN=VDAC2	VDAC2	22	15	16	27	21	26	16	9	18	-0.387	3.9e-05	0.0298029037891
Q02878	60S ribosomal protein L6 OS=Homo sapiens GN=RPL6 PE=1 SV=3	RPL6	22	34	37	24	24	22	34	18	30	0.01	0.999992	0.937668962019
Q63754	Beta-synuclein OS=Rattus norvegicus GN=Sncb PE=1 SV=1	Sncb	21	10	7	10	10	13	8	5	10	-0.449	0.000701	0.057893959992
G3V6L4	Kinesin-like protein (Fragment) OS=Rattus norvegicus GN=Kif5c PE=3 SV=2	Kif5c	21	9	8	10	11	14	9	8	10	-0.322	0.02813	0.155840715975
B4DGU4	Catenin beta-1 OS=Homo sapiens GN=CTNNB1 PE=1 SV=1	CTNNB1	20	17	9	22	17	28	17	12	14	-0.259	0.021756	0.144647696109
P37377-2	Isoform Syn2 of Alpha-synuclein OS=Rattus norvegicus GN=Snca	Snca	20	11	11	13	9	18	9	1	13	-0.568	2e-06	0.0159350390559
O43865	Putative adenosylhomocysteinase 2 OS=Homo sapiens GN=AHCYL1 PE=1 SV=2	AHCYL1	19	10	15	7	7	12	12	6	21	0.109	0.317959	0.590577048592
P63086	Mitogen-activated protein kinase 1 OS=Rattus norvegicus GN=Mapk1 PE=1 SV=3	Mapk1	19	17	15	13	14	13	13	8	13	-0.302	0.00952	0.114565609804
M0R9I8	40S ribosomal protein S12 OS=Rattus norvegicus GN=LOC100364427 PE=3 SV=1	LOC100364427	19	24	27	14	12	15	27	22	24	0.268	1.5e-05	0.0690335700211
O15075	Serine/threonine-protein kinase DCLK1 OS=Homo sapiens GN=DCLK1 PE=1 SV=2	DCLK1	18	3	1	3	2	7	1	1	3	-1.28	0.0	0.0105397249343
P36776	Lon protease homolog, mitochondrial OS=Homo sapiens GN=LONP1 PE=1 SV=2	LONP1	18	19	22	12	5	11	20	25	21	0.411	0.0	0.00931694427216
P41565	Isocitrate dehydrogenase [NAD] subunit gamma 1, mitochondrial OS=Rattus norvegicus GN=Idh3g PE=2 SV=2	Idh3g	18	4	4	6	7	8	7	6	12	0.056	0.859369	0.818324894906
F8VRK7	60S acidic ribosomal protein P0 OS=Homo sapiens GN=RPLP0 PE=1 SV=1	RPLP0	17	16	21	11	11	11	13	19	17	0.111	0.21756	0.535126121518
P07858	Cathepsin B OS=Homo sapiens GN=CTSB PE=1 SV=3	CTSB	17	22	23	10	11	11	26	14	14	0.154	0.05093	0.37362699402
D3ZGK7	Carboxylesterase 1C OS=Rattus norvegicus GN=Ces1c PE=3 SV=2	Ces1c	16	21	18	11	15	10	10	7	15	-0.363	0.002254	0.0778330498144
P02680	Fibrinogen gamma chain OS=Rattus norvegicus GN=Fgg PE=1 SV=3	Fgg	16	19	32	9	25	7	11	32	6	-0.093	0.877244	0.593272349757
G3V964	Neurotrimin OS=Rattus norvegicus GN=Ntm PE=4 SV=1	Ntm	16	1	0	2	2	6	2	0	3	-0.906	0.000891	0.0614421695561
Q9Z327-2	Isoform 2 of Synaptopodin OS=Rattus norvegicus GN=Synpo	Synpo	16	0	1	2	1	8	0	1	1	-1.74	0.0	0.00882396648189
Q9UHD8	Septin-9 OS=Homo sapiens GN=SEPT9 PE=1 SV=2	SEPT9	16	38	31	20	19	16	32	18	22	0.019	0.977383	0.901948725569
Q6P6T6	Cathepsin D OS=Rattus norvegicus GN=Ctsd PE=2 SV=1	Ctsd	16	11	9	13	9	14	8	8	12	-0.26	0.140515	0.259151027796
D4A6W6	Protein RGD1561333 OS=Rattus norvegicus GN=RGD1561333 PE=3 SV=1	RGD1561333	16	17	18	11	9	6	19	10	19	0.23	0.003318	0.203337591194
P70566	Tropomodulin-2 OS=Rattus norvegicus GN=Tmod2 PE=1 SV=1	Tmod2	16	3	0	5	2	13	0	0	2	-1.728	0.0	0.00351268888242
Q63083	Nucleobindin-1 OS=Rattus norvegicus GN=Nucb1 PE=1 SV=1	Nucb1	15	12	12	10	8	7	16	12	13	0.262	0.003438	0.204905104806
Q9JKS6	Protein piccolo OS=Rattus norvegicus GN=Pclo PE=1 SV=1	Pclo	15	0	0	0	0	15	0	0	0	-1.889	0.0	0.00314192608543
P35571	Glycerol-3-phosphate dehydrogenase, mitochondrial OS=Rattus norvegicus GN=Gpd2 PE=1 SV=1	Gpd2	15	9	11	5	5	10	7	2	8	-0.47	0.008065	0.109443381173
P26006-1	Isoform 2 of Integrin alpha-3 OS=Homo sapiens GN=ITGA3	ITGA3	14	25	22	23	15	16	21	19	20	0.032	0.908628	0.845940985634
P43490	Nicotinamide phosphoribosyltransferase OS=Homo sapiens GN=NAMPT PE=1 SV=1	NAMPT	14	23	27	20	25	14	20	27	27	0.18	0.00625	0.23318283344
Q9NYL9	Tropomodulin-3 OS=Homo sapiens GN=TMOD3 PE=1 SV=1	TMOD3	14	22	14	10	8	8	17	20	20	0.415	0.0	0.0205691912429
P04905	Glutathione S-transferase Mu 1 OS=Rattus norvegicus GN=Gstm1 PE=1 SV=2	Gstm1	14	6	4	11	8	12	5	2	7	-0.675	3e-06	0.0171442258292
Q32PX7	Far upstream element-binding protein 1 OS=Rattus norvegicus GN=Fubp1 PE=1 SV=1	Fubp1	14	21	15	18	10	13	18	10	13	-0.111	0.839596	0.570985974975
O76094	Signal recognition particle subunit SRP72 OS=Homo sapiens GN=SRP72 PE=1 SV=3	SRP72	13	19	20	10	9	8	15	14	16	0.134	0.131956	0.471709726262
B0QY89	Eukaryotic translation initiation factor 3 subunit L OS=Homo sapiens GN=EIF3L PE=1 SV=1	EIF3L	13	19	17	15	28	13	17	16	21	0.038	0.859217	0.818247184724
P61314	60S ribosomal protein L15 OS=Rattus norvegicus GN=Rpl15 PE=1 SV=2	Rpl15	13	16	17	12	9	12	15	9	18	0.057	0.727696	0.759452372405
Q9BZZ5	Apoptosis inhibitor 5 OS=Homo sapiens GN=API5 PE=1 SV=3	API5	13	13	13	5	8	4	14	10	14	0.307	0.000555	0.139006731348
F1M0Y4	Protein Dst (Fragment) OS=Rattus norvegicus GN=Dst PE=1 SV=2	Dst	12	7	4	10	4	7	10	9	10	0.248	0.020802	0.303714690833
P27952	40S ribosomal protein S2 OS=Rattus norvegicus GN=Rps2 PE=1 SV=1	Rps2	12	22	16	15	16	15	17	16	14	-0.025	1.0	0.888976040622
F1LNE4	Glutamate receptor 2 OS=Rattus norvegicus GN=Gria2 PE=4 SV=2	Gria2	12	0	0	0	1	12	0	0	0	-1.714	1e-06	0.0124579459766
Q5U5J2	CSNK2A1 protein OS=Homo sapiens GN=CSNK2A1 PE=1 SV=1	CSNK2A1	12	12	13	6	5	12	9	8	16	0.11	0.367693	0.614120840432
D4AE96	Importin 7 (Predicted), isoform CRA_c OS=Rattus norvegicus GN=Ipo7 PE=4 SV=1	Ipo7	11	27	27	27	22	19	18	21	28	0.007	1.0	0.961636546207
P51858	Hepatoma-derived growth factor OS=Homo sapiens GN=HDGF PE=1 SV=1	HDGF	11	14	12	18	17	16	16	11	17	0.017	0.994613	0.926539138046
P31689	DnaJ homolog subfamily A member 1 OS=Homo sapiens GN=DNAJA1 PE=1 SV=2	DNAJA1	11	26	25	23	22	21	25	10	17	-0.194	0.106351	0.235661793183
P62755	40S ribosomal protein S6 OS=Rattus norvegicus GN=Rps6 PE=1 SV=1	Rps6	11	21	17	13	9	9	18	14	18	0.232	0.003511	0.205835482905
G3V9V3	Cytoplasmic dynein 1 intermediate chain 2 OS=Rattus norvegicus GN=Dync1i2 PE=4 SV=2	Dync1i2	11	14	16	15	12	18	14	12	14	-0.076	0.984147	0.702832271207
F1LNT0	Dihydropyrimidinase-related protein 4 OS=Rattus norvegicus GN=Dpysl4 PE=4 SV=1	Dpysl4	11	2	0	4	0	10	2	0	7	-0.418	0.16819	0.276065698945
D4A435	Protein Icam5 OS=Rattus norvegicus GN=Icam5 PE=4 SV=1	Icam5	11	0	0	0	0	3	0	0	0	-1.269	0.000417	0.050997596209
Q92900	Regulator of nonsense transcripts 1 OS=Homo sapiens GN=UPF1 PE=1 SV=2	UPF1	11	23	30	15	13	11	26	10	27	0.208	0.001809	0.178431551672
P38159	RNA-binding motif protein, X chromosome OS=Homo sapiens GN=RBMX PE=1 SV=3	RBMX	11	23	19	17	11	16	25	14	19	0.171	0.029604	0.329064464334
B1H267	Sorting nexin-5 OS=Rattus norvegicus GN=Snx5 PE=1 SV=1	Snx5	11	13	12	7	11	8	13	7	11	0.006	1.0	0.977741908445
O60701	UDP-glucose 6-dehydrogenase OS=Homo sapiens GN=UGDH PE=1 SV=1	UGDH	10	26	28	14	16	14	32	28	31	0.531	0.0	0.000166615749212
G3V9B3	Myelin-associated glycoprotein OS=Rattus norvegicus GN=Mag PE=4 SV=1	Mag	10	9	0	14	4	20	0	0	14	-0.611	2e-05	0.0257275331857
Q5BKC4	C9 protein OS=Rattus norvegicus GN=C9 PE=2 SV=1	C9	10	9	10	2	7	2	19	19	9	0.892	0.0	2.81299571888e-05
P14480-2	Isoform 2 of Fibrinogen beta chain OS=Rattus norvegicus GN=Fgb	Fgb	10	14	32	5	9	3	10	39	8	0.454	0.0	0.0155717992447
Q32P28	Prolyl 3-hydroxylase 1 OS=Homo sapiens GN=LEPRE1 PE=1 SV=2	LEPRE1	10	18	15	3	2	4	17	14	11	0.481	0.0	0.0214085941012
Q62813-2	Isoform 2 of Limbic system-associated membrane protein OS=Rattus norvegicus GN=Lsamp	Lsamp	10	0	0	2	1	9	2	0	4	-0.629	0.039137	0.17184482102
D4A3C2	Protein RGD1304884 OS=Rattus norvegicus GN=RGD1304884 PE=4 SV=1	RGD1304884	9	1	0	1	1	5	0	0	0	-1.25	0.001761	0.0730209065344
P25205-2	Isoform 2 of DNA replication licensing factor MCM3 OS=Homo sapiens GN=MCM3	MCM3	9	27	24	25	17	16	31	20	24	0.254	8e-06	0.0609304251141
P09527	Ras-related protein Rab-7a OS=Rattus norvegicus GN=Rab7a PE=1 SV=2	Rab7a	9	15	19	20	25	18	14	13	18	-0.156	0.413138	0.390395689424
A0A0A0MY13	Probable G-protein-coupled receptor 158 OS=Rattus norvegicus GN=Gpr158 PE=4 SV=1	Gpr158	9	0	0	0	0	2	0	0	0	-1.066	0.009722	0.115233364064
Q641X8	Eukaryotic translation initiation factor 3 subunit E OS=Rattus norvegicus GN=Eif3e PE=2 SV=1	Eif3e	9	16	22	18	18	17	20	13	21	0.075	0.441673	0.646305978774
Q9UKM9	RNA-binding protein Raly OS=Homo sapiens GN=RALY PE=1 SV=1	RALY	9	22	16	11	9	10	17	15	20	0.298	0.000192	0.112241121124
P09382	Galectin-1 OS=Homo sapiens GN=LGALS1 PE=1 SV=2	LGALS1	161	299	314	187	159	157	328	261	351	0.389	0.0	7.20376297683e-19
P10809	60 kDa heat shock protein, mitochondrial OS=Homo sapiens GN=HSPD1 PE=1 SV=2	HSPD1	140	155	189	146	128	123	190	188	204	0.284	0.0	3.70007392463e-08
F1LP05	ATP synthase subunit alpha OS=Rattus norvegicus GN=Atp5a1 PE=3 SV=1	Atp5a1	121	59	62	58	56	76	67	51	90	-0.028	0.997309	0.750636650703
G3V6S0	Protein Sptbn1 OS=Rattus norvegicus GN=Sptbn1 PE=4 SV=2	Sptbn1	120	77	73	146	111	210	75	61	100	-0.441	0.0	5.60284073479e-09
Q14195-2	Isoform LCRMP-4 of Dihydropyrimidinase-related protein 3 OS=Homo sapiens GN=DPYSL3	DPYSL3	81	85	75	76	65	85	72	60	69	-0.135	0.003582	0.0878964251809
P04642	L-lactate dehydrogenase A chain OS=Rattus norvegicus GN=Ldha PE=1 SV=1	Ldha	59	76	76	69	75	60	67	99	88	0.213	0.0	0.00500673696019
G3V6Y6	Brain glycogen phosphorylase, isoform CRA_b OS=Rattus norvegicus GN=Pygb PE=3 SV=1	Pygb	58	35	32	43	35	60	43	32	48	-0.062	0.878869	0.594310502139
P54311	Guanine nucleotide-binding protein G(I)/G(S)/G(T) subunit beta-1 OS=Rattus norvegicus GN=Gnb1 PE=1 SV=4	Gnb1	51	24	16	19	18	31	31	16	20	-0.167	0.141506	0.259784763375
Q00981	Ubiquitin carboxyl-terminal hydrolase isozyme L1 OS=Rattus norvegicus GN=Uchl1 PE=1 SV=2	Uchl1	51	37	39	82	44	74	37	17	50	-0.45	0.0	7.30582204804e-05
F1LX07	Protein Slc25a12 (Fragment) OS=Rattus norvegicus GN=Slc25a12 PE=3 SV=2	Slc25a12	50	9	8	15	25	37	13	1	28	-0.53	0.0	0.00261075715426
P31948	Stress-induced-phosphoprotein 1 OS=Homo sapiens GN=STIP1 PE=1 SV=1	STIP1	48	67	84	48	41	36	58	58	65	0.11	0.010345	0.26020784937
P31948-2	Isoform 2 of Stress-induced-phosphoprotein 1 OS=Homo sapiens GN=STIP1	STIP1	47	66	83	47	41	36	57	57	65	0.115	0.005041	0.222578621603
Q5XI78	2-oxoglutarate dehydrogenase, mitochondrial OS=Rattus norvegicus GN=Ogdh PE=1 SV=1	Ogdh	45	33	22	28	24	37	32	20	30	-0.144	0.143303	0.260928189468
P19367	Hexokinase-1 OS=Homo sapiens GN=HK1 PE=1 SV=3	HK1	43	54	53	43	33	44	51	40	54	0.081	0.101595	0.442012048892
P04636	Malate dehydrogenase, mitochondrial OS=Rattus norvegicus GN=Mdh2 PE=1 SV=2	Mdh2	41	24	22	47	41	60	29	21	26	-0.441	0.0	0.00100544023658
P85834	Elongation factor Tu, mitochondrial OS=Rattus norvegicus GN=Tufm PE=1 SV=1	Tufm	40	29	27	19	22	24	28	21	31	-0.006	1.0	0.966339262562
P62879	Guanine nucleotide-binding protein G(I)/G(S)/G(T) subunit beta-2 OS=Homo sapiens GN=GNB2 PE=1 SV=3	GNB2	35	21	20	22	22	27	19	21	26	-0.117	0.501311	0.425334886042
G3V936	Citrate synthase, mitochondrial OS=Rattus norvegicus GN=Cs PE=3 SV=1	Cs	34	15	9	16	16	21	21	19	28	0.207	0.002344	0.18864437013
Q14240-2	Isoform 2 of Eukaryotic initiation factor 4A-II OS=Homo sapiens GN=EIF4A2	EIF4A2	34	33	35	25	25	32	36	25	28	-0.036	0.999308	0.770745414546
P36871	Phosphoglucomutase-1 OS=Homo sapiens GN=PGM1 PE=1 SV=3	PGM1	32	45	36	22	23	25	37	34	29	0.098	0.121759	0.462339494121
P26599-3	Isoform 3 of Polypyrimidine tract-binding protein 1 OS=Homo sapiens GN=PTBP1	PTBP1	28	59	34	53	29	37	47	39	42	0.061	0.24562	0.55204402184
P32119	Peroxiredoxin-2 OS=Homo sapiens GN=PRDX2 PE=1 SV=5	PRDX2	27	30	22	23	18	19	28	35	21	0.198	0.001038	0.158480635832
Q16891	MICOS complex subunit MIC60 OS=Homo sapiens GN=IMMT PE=1 SV=1	IMMT	26	36	33	19	21	26	41	27	37	0.282	0.0	0.0234513832469
P10824	Guanine nucleotide-binding protein G(i) subunit alpha-1 OS=Rattus norvegicus GN=Gnai1 PE=1 SV=3	Gnai1	24	19	15	27	30	38	22	18	26	-0.143	0.267813	0.327777659292
Q04446	1,4-alpha-glucan-branching enzyme OS=Homo sapiens GN=GBE1 PE=1 SV=3	GBE1	23	30	25	9	7	9	25	23	25	0.356	0.0	0.0185576271296
P60174	Triosephosphate isomerase OS=Homo sapiens GN=TPI1 PE=1 SV=3	TPI1	23	22	17	28	18	22	28	20	16	-0.014	1.0	0.924076542655
D3ZAN3	Alpha glucosidase 2 alpha neutral subunit (Predicted) OS=Rattus norvegicus GN=Ganab PE=1 SV=1	Ganab	22	21	11	24	29	23	23	15	20	-0.102	0.704789	0.506754316267
O35567	Bifunctional purine biosynthesis protein PURH OS=Rattus norvegicus GN=Atic PE=1 SV=2	Atic	22	18	21	20	29	21	14	14	27	-0.171	0.191391	0.289190095665
G3V846	Excitatory amino acid transporter 1 OS=Rattus norvegicus GN=Slc1a3 PE=3 SV=1	Slc1a3	22	9	3	15	8	30	7	2	17	-0.526	2e-06	0.0152662702793
P07895	Superoxide dismutase [Mn], mitochondrial OS=Rattus norvegicus GN=Sod2 PE=1 SV=2	Sod2	21	1	3	20	12	16	5	3	12	-0.612	6e-06	0.0196796581136
P49588	Alanine--tRNA ligase, cytoplasmic OS=Homo sapiens GN=AARS PE=1 SV=2	AARS	21	47	47	30	15	28	50	46	33	0.317	0.0	0.0060271621919
Q9QXY2	SRC kinase signaling inhibitor 1 OS=Rattus norvegicus GN=Srcin1 PE=1 SV=1	Srcin1	20	0	1	1	0	12	0	0	2	-1.555	0.0	0.00322328936881
O60282	Kinesin heavy chain isoform 5C OS=Homo sapiens GN=KIF5C PE=1 SV=1	KIF5C	20	9	9	10	11	13	9	8	11	-0.265	0.127372	0.250514748404
Q6Q0N1	Cytosolic non-specific dipeptidase OS=Rattus norvegicus GN=Cndp2 PE=1 SV=1	Cndp2	20	17	13	22	31	19	21	16	29	0.092	0.242064	0.549973390679
Q04637-9	Isoform 9 of Eukaryotic translation initiation factor 4 gamma 1 OS=Homo sapiens GN=EIF4G1	EIF4G1	20	43	61	48	32	41	43	39	47	0.052	0.370632	0.615456509231
D3ZHB3	40S ribosomal protein S12 OS=Rattus norvegicus GN=LOC100360573 PE=3 SV=2	LOC100360573	19	24	27	14	12	15	27	22	24	0.286	1e-05	0.0645589557448
P39069	Adenylate kinase isoenzyme 1 OS=Rattus norvegicus GN=Ak1 PE=1 SV=3	Ak1	18	7	4	11	9	12	5	2	4	-1.046	0.0	0.00112556772209
Q14982-4	Isoform 4 of Opioid-binding protein/cell adhesion molecule OS=Homo sapiens GN=OPCML	OPCML	18	0	0	2	2	4	1	0	6	-0.585	0.026619	0.153349432851
P28482	Mitogen-activated protein kinase 1 OS=Homo sapiens GN=MAPK1 PE=1 SV=3	MAPK1	18	17	16	12	12	11	13	9	14	-0.178	0.397047	0.383863365272
F1LN75	Septin-9 (Fragment) OS=Rattus norvegicus GN=Sept9 PE=1 SV=2	Sept9	18	15	8	11	11	15	12	7	12	-0.231	0.143169	0.260843372063
Q15700-2	Isoform 2 of Disks large homolog 2 OS=Homo sapiens GN=DLG2	DLG2	17	0	0	2	1	14	1	0	3	-1.356	0.0	0.00554057289004
Q9JLJ3	4-trimethylaminobutyraldehyde dehydrogenase OS=Rattus norvegicus GN=Aldh9a1 PE=1 SV=1	Aldh9a1	17	8	9	8	12	10	5	5	7	-0.655	2e-06	0.0163146254729
Q8R2H0	ATPase, H+ transporting, V1 subunit G isoform 2 OS=Rattus norvegicus GN=Atp6v1g2 PE=4 SV=1	Atp6v1g2	17	1	2	9	4	7	2	0	5	-0.934	6e-06	0.0200505814876
Q1WIM3	Cell adhesion molecule 3 OS=Rattus norvegicus GN=Cadm3 PE=2 SV=1	Cadm3	17	1	1	2	1	11	1	0	7	-0.649	0.003444	0.0869888511842
D3ZG43	NADH dehydrogenase (Ubiquinone) Fe-S protein 3 (Predicted), isoform CRA_c OS=Rattus norvegicus GN=Ndufs3 PE=3 SV=1	Ndufs3	17	3	3	5	6	13	5	3	11	-0.225	0.481562	0.417595416871
P17220	Proteasome subunit alpha type-2 OS=Rattus norvegicus GN=Psma2 PE=1 SV=3	Psma2	17	16	17	11	12	10	15	6	18	-0.058	0.999387	0.772045756325
O00487	26S proteasome non-ATPase regulatory subunit 14 OS=Homo sapiens GN=PSMD14 PE=1 SV=1	PSMD14	16	15	26	13	15	6	21	17	16	0.174	0.03105	0.332694892572
P59998-3	Isoform 3 of Actin-related protein 2/3 complex subunit 4 OS=Homo sapiens GN=ARPC4	ARPC4	16	16	19	15	20	14	18	11	14	-0.142	0.516225	0.431164797241
P04906	Glutathione S-transferase P OS=Rattus norvegicus GN=Gstp1 PE=1 SV=2	Gstp1	16	13	10	19	18	27	9	12	17	-0.302	0.012357	0.12319514293
P31939	Bifunctional purine biosynthesis protein PURH OS=Homo sapiens GN=ATIC PE=1 SV=3	ATIC	16	27	33	31	32	36	28	17	42	0.001	1.0	0.996888258101
Q01469	Fatty acid-binding protein, epidermal OS=Homo sapiens GN=FABP5 PE=1 SV=3	FABP5	16	17	27	10	10	5	24	14	15	0.235	0.003629	0.207308847148
Q5T9B7	Adenylate kinase isoenzyme 1 OS=Homo sapiens GN=AK1 PE=1 SV=1	AK1	16	16	15	20	13	16	15	8	14	-0.275	0.027986	0.155607681053
P02452	Collagen alpha-1(I) chain OS=Homo sapiens GN=COL1A1 PE=1 SV=5	COL1A1	15	20	11	12	6	12	21	10	17	0.238	0.003697	0.208138711427
Q99714	3-hydroxyacyl-CoA dehydrogenase type-2 OS=Homo sapiens GN=HSD17B10 PE=1 SV=3	HSD17B10	15	20	24	22	19	21	21	19	21	0.014	0.996447	0.929956156606
Q5XIN6	LETM1 and EF-hand domain-containing protein 1, mitochondrial OS=Rattus norvegicus GN=Letm1 PE=1 SV=1	Letm1	15	5	3	8	6	17	4	3	12	-0.365	0.051637	0.186935200045
P05545	Serine protease inhibitor A3K OS=Rattus norvegicus GN=Serpina3k PE=1 SV=3	Serpina3k	14	20	22	19	23	16	16	20	19	-0.034	0.999985	0.838587942196
Q9BR76	Coronin-1B OS=Homo sapiens GN=CORO1B PE=1 SV=1	CORO1B	14	18	13	12	11	8	19	13	14	0.206	0.014801	0.28152494311
P97710	Tyrosine-protein phosphatase non-receptor type substrate 1 OS=Rattus norvegicus GN=Sirpa PE=1 SV=1	Sirpa	14	0	2	7	6	12	0	0	4	-1.331	0.0	0.00555250552008
Q96FW1	Ubiquitin thioesterase OTUB1 OS=Homo sapiens GN=OTUB1 PE=1 SV=2	OTUB1	14	15	13	23	21	23	10	16	15	-0.297	0.004969	0.0959327082264
Q4V8B0	Oxidation resistance protein 1 OS=Rattus norvegicus GN=Oxr1 PE=2 SV=3	Oxr1	14	1	0	4	2	14	1	0	2	-1.6	0.0	0.0040313266195
Q4KM74	Vesicle-trafficking protein SEC22b OS=Rattus norvegicus GN=Sec22b PE=1 SV=3	Sec22b	14	26	18	14	14	16	22	12	28	0.189	0.01234	0.270461671612
Q9C040-2	Isoform 2 of Tripartite motif-containing protein 2 OS=Homo sapiens GN=TRIM2	TRIM2	14	6	2	2	2	5	2	3	4	-0.557	0.022889	0.146779860209
D3ZCZ9	Protein LOC100912599 OS=Rattus norvegicus GN=LOC100912599 PE=4 SV=1	LOC100912599	14	1	0	4	2	5	2	0	4	-0.683	0.012944	0.12480839354
P62193	26S protease regulatory subunit 4 OS=Rattus norvegicus GN=Psmc1 PE=2 SV=1	Psmc1	14	18	18	22	17	15	21	15	25	0.17	0.018998	0.297597168688
P04040	Catalase OS=Homo sapiens GN=CAT PE=1 SV=3	CAT	14	22	17	10	6	8	23	12	9	0.148	0.087463	0.425973914172
O00425	Insulin-like growth factor 2 mRNA-binding protein 3 OS=Homo sapiens GN=IGF2BP3 PE=1 SV=2	IGF2BP3	13	27	28	14	10	11	27	13	19	0.146	0.059143	0.387258372529
Q96CX2	BTB/POZ domain-containing protein KCTD12 OS=Homo sapiens GN=KCTD12 PE=1 SV=1	KCTD12	13	17	11	15	16	15	22	9	9	-0.083	0.957047	0.659792259743
Q14157-5	Isoform 5 of Ubiquitin-associated protein 2-like OS=Homo sapiens GN=UBAP2L	UBAP2L	13	17	16	19	16	16	20	16	25	0.236	0.000668	0.144482555412
Q9Y266	Nuclear migration protein nudC OS=Homo sapiens GN=NUDC PE=1 SV=1	NUDC	13	19	26	23	22	26	14	18	18	-0.253	0.011945	0.12203213198
G3V983	Glutathione S-transferase Mu 1 OS=Rattus norvegicus GN=Gstm1 PE=3 SV=1	Gstm1	13	6	4	10	7	11	5	2	7	-0.608	0.000239	0.0447070888313
P63208	S-phase kinase-associated protein 1 OS=Homo sapiens GN=SKP1 PE=1 SV=2	SKP1	13	17	19	18	14	12	17	12	13	-0.101	0.886928	0.599583190937
Q15555	Microtubule-associated protein RP/EB family member 2 OS=Homo sapiens GN=MAPRE2 PE=1 SV=1	MAPRE2	13	10	10	6	5	14	8	9	11	-0.042	1.0	0.850641485354
D3ZM33	Protein LOC100362298 (Fragment) OS=Rattus norvegicus GN=LOC100362298 PE=3 SV=2	LOC100362298	13	13	15	17	12	11	9	5	18	-0.243	0.118914	0.244707805689
P62250	40S ribosomal protein S16 OS=Rattus norvegicus GN=Rps16 PE=1 SV=2	Rps16	12	18	19	11	10	10	18	11	19	0.197	0.015594	0.284799395191
E9PSG1	Calpastatin (Fragment) OS=Homo sapiens GN=CAST PE=1 SV=1	CAST	12	16	14	14	13	11	16	15	16	0.175	0.03105	0.332694892572
Q2M2I8	AP2-associated protein kinase 1 OS=Homo sapiens GN=AAK1 PE=1 SV=3	AAK1	12	5	9	10	8	11	3	2	6	-0.927	0.0	0.00960317066286
Q9NVI7-2	Isoform 2 of ATPase family AAA domain-containing protein 3A OS=Homo sapiens GN=ATAD3A	ATAD3A	12	23	17	19	10	9	24	18	20	0.333	3e-06	0.0511522858088
P43034	Platelet-activating factor acetylhydrolase IB subunit alpha OS=Homo sapiens GN=PAFAH1B1 PE=1 SV=2	PAFAH1B1	12	11	7	10	8	11	8	5	11	-0.232	0.285992	0.336200322368
Q9NVI7	ATPase family AAA domain-containing protein 3A OS=Homo sapiens GN=ATAD3A PE=1 SV=2	ATAD3A	12	23	15	18	9	9	23	17	18	0.3	4.3e-05	0.0840779051809
B7ZB78	Ras-related protein Rap-1b OS=Homo sapiens GN=RAP1B PE=1 SV=1	RAP1B	12	10	9	7	3	7	8	7	10	0.021	0.998193	0.933453977394
O35274	Neurabin-2 OS=Rattus norvegicus GN=Ppp1r9b PE=1 SV=1	Ppp1r9b	12	4	2	1	5	7	7	1	5	-0.21	0.734629	0.519705133775
D3ZPC4	Neural cell adhesion molecule L1 OS=Rattus norvegicus GN=L1cam PE=4 SV=2	L1cam	12	0	0	1	1	10	0	0	1	-1.668	0.0	0.00771487265757
P15880	40S ribosomal protein S2 OS=Homo sapiens GN=RPS2 PE=1 SV=2	RPS2	11	23	18	14	15	14	18	18	16	0.093	0.309369	0.586303851837
P27139	Carbonic anhydrase 2 OS=Rattus norvegicus GN=Ca2 PE=1 SV=2	Ca2	11	11	3	10	8	16	6	5	10	-0.329	0.05842	0.194218618137
P17677-2	Isoform 2 of Neuromodulin OS=Homo sapiens GN=GAP43	GAP43	11	12	18	12	12	12	14	8	13	-0.105	0.870203	0.588852260991
A0A087WUT6	Eukaryotic translation initiation factor 5B OS=Homo sapiens GN=EIF5B PE=1 SV=1	EIF5B	10	16	22	14	10	13	13	16	17	0.067	0.621833	0.717725704981
Q12905	Interleukin enhancer-binding factor 2 OS=Homo sapiens GN=ILF2 PE=1 SV=2	ILF2	10	23	20	15	13	15	22	20	22	0.297	4.7e-05	0.0855961648119
P51665	26S proteasome non-ATPase regulatory subunit 7 OS=Homo sapiens GN=PSMD7 PE=1 SV=2	PSMD7	10	15	13	14	15	12	15	18	10	0.072	0.594107	0.706991240514
D3ZAA9	Membrane protein, palmitoylated 2 (MAGUK p55 subfamily member 2), isoform CRA_a OS=Rattus norvegicus GN=Mpp2 PE=4 SV=2	Mpp2	10	0	0	1	0	7	0	0	0	-1.393	0.000189	0.0423260542285
F1MAC0	Protein Ifi47 OS=Rattus norvegicus GN=Ifi47 PE=4 SV=1	Ifi47	10	7	5	4	14	1	5	8	10	0.111	0.516323	0.67660526493
Q4FZT2	Protein phosphatase methylesterase 1 OS=Rattus norvegicus GN=Ppme1 PE=1 SV=2	Ppme1	10	4	3	3	3	3	2	3	5	-0.299	0.569665	0.452051058788
Q5GFD9	Protein IMPACT OS=Rattus norvegicus GN=Impact PE=2 SV=1	Impact	10	2	1	6	4	13	0	0	2	-1.595	0.0	0.00356829906581
P36876	Serine/threonine-protein phosphatase 2A 55 kDa regulatory subunit B alpha isoform OS=Rattus norvegicus GN=Ppp2r2a PE=2 SV=1	Ppp2r2a	10	10	10	11	9	9	8	8	11	-0.076	0.997027	0.748665125546
Q9UBG0	C-type mannose receptor 2 OS=Homo sapiens GN=MRC2 PE=1 SV=2	MRC2	10	16	9	4	2	8	7	5	12	-0.04	1.0	0.881948185955
P26232	Catenin alpha-2 OS=Homo sapiens GN=CTNNA2 PE=1 SV=5	CTNNA2	10	6	6	6	8	21	3	5	6	-0.743	3e-06	0.0177016696957
Q920Q0	Paralemmin-1 OS=Rattus norvegicus GN=Palm PE=1 SV=1	Palm	10	1	1	2	2	10	0	0	1	-1.638	2e-06	0.0153675216572
D3ZAY7	Protein Epb41l2 OS=Rattus norvegicus GN=Epb41l2 PE=4 SV=2	Epb41l2	10	6	6	12	10	20	9	5	8	-0.398	0.012826	0.124489336025
Q13363	C-terminal-binding protein 1 OS=Homo sapiens GN=CTBP1 PE=1 SV=2	CTBP1	10	6	5	3	4	5	3	3	7	-0.28	0.424137	0.394824904862
B2RYP4	Protein Snx2 OS=Rattus norvegicus GN=Snx2 PE=2 SV=1	Snx2	10	12	11	13	16	13	17	13	16	0.204	0.015539	0.284574299133
Q9QX69	LanC-like protein 1 OS=Rattus norvegicus GN=Lancl1 PE=2 SV=2	Lancl1	10	2	0	5	0	9	0	0	2	-1.339	5e-06	0.0190475019453
P11348	Dihydropteridine reductase OS=Rattus norvegicus GN=Qdpr PE=1 SV=1	Qdpr	10	5	1	9	7	16	4	1	8	-0.634	0.000636	0.0565205874924
Q9WV25-2	Isoform 2 of Poly(U)-binding-splicing factor PUF60 OS=Rattus norvegicus GN=Puf60	Puf60	10	15	14	13	15	16	11	13	11	-0.185	0.366655	0.371321891158
Q9UHB9	Signal recognition particle subunit SRP68 OS=Homo sapiens GN=SRP68 PE=1 SV=2	SRP68	9	17	19	20	13	10	17	15	18	0.136	0.103428	0.443973866448
Q32P28-3	Isoform 3 of Prolyl 3-hydroxylase 1 OS=Homo sapiens GN=LEPRE1	LEPRE1	9	15	12	3	2	3	18	14	10	0.652	0.0	0.00159346689907
D4A0T0	Protein Ndufb10 OS=Rattus norvegicus GN=Ndufb10 PE=4 SV=1	Ndufb10	9	3	2	2	4	3	2	1	3	-0.731	0.016629	0.133951476732
O08815	STE20-like serine/threonine-protein kinase OS=Rattus norvegicus GN=Slk PE=2 SV=1	Slk	9	5	8	2	6	8	5	5	6	-0.191	0.730075	0.517696665832
G3V8R2	Neurocan core protein OS=Rattus norvegicus GN=Ncan PE=4 SV=1	Ncan	9	0	0	1	2	9	2	0	3	-0.713	0.018964	0.139060152878
P62994	Growth factor receptor-bound protein 2 OS=Rattus norvegicus GN=Grb2 PE=1 SV=1	Grb2	9	5	2	9	8	8	3	6	6	-0.303	0.193892	0.290557228467
P49321-3	Isoform 3 of Nuclear autoantigenic sperm protein OS=Homo sapiens GN=NASP	NASP	9	25	22	21	14	15	19	21	22	0.167	0.020278	0.301978435059
P49134	Integrin beta-1 OS=Rattus norvegicus GN=Itgb1 PE=2 SV=1	Itgb1	9	13	22	9	9	6	19	11	16	0.301	0.000203	0.113467056734
O95425	Supervillin OS=Homo sapiens GN=SVIL PE=1 SV=2	SVIL	9	22	13	9	7	9	21	8	18	0.314	0.000156	0.107725716203
Q9WVJ6	Protein Tgm2 OS=Rattus norvegicus GN=Tgm2 PE=2 SV=1	Tgm2	9	9	8	7	14	5	9	7	11	0.027	0.983743	0.909871995668
P40121	Macrophage-capping protein OS=Homo sapiens GN=CAPG PE=1 SV=2	CAPG	9	14	22	18	14	19	17	13	22	0.089	0.348287	0.605156158824
Q9Y5X3	Sorting nexin-5 OS=Homo sapiens GN=SNX5 PE=1 SV=1	SNX5	9	15	11	8	12	8	14	8	12	0.063	0.757294	0.771663236212
Q5U2S7	Proteasome (Prosome, macropain) 26S subunit, non-ATPase, 3 OS=Rattus norvegicus GN=Psmd3 PE=2 SV=1	Psmd3	9	14	15	18	16	9	13	8	14	-0.153	0.540662	0.440706931593
O00170	AH receptor-interacting protein OS=Homo sapiens GN=AIP PE=1 SV=2	AIP	9	15	18	9	5	7	14	15	17	0.388	1e-06	0.0422448514704
Q99N27	Sorting nexin-1 OS=Rattus norvegicus GN=Snx1 PE=1 SV=1	Snx1	8	13	8	8	12	7	14	7	10	0.111	0.363849	0.61236533057
D3ZD97	DEAH (Asp-Glu-Ala-His) box polypeptide 15 (Predicted), isoform CRA_b OS=Rattus norvegicus GN=Dhx15 PE=4 SV=1	Dhx15	8	21	18	19	19	15	20	17	22	0.164	0.023175	0.311203477872
Q02809-2	Isoform 2 of Procollagen-lysine,2-oxoglutarate 5-dioxygenase 1 OS=Homo sapiens GN=PLOD1	PLOD1	8	18	15	8	10	8	20	15	18	0.465	0.0	0.013851175341
G3V836	Clusterin OS=Rattus norvegicus GN=Clu PE=3 SV=1	Clu	8	6	8	4	5	6	3	7	8	-0.032	1.0	0.910981987524
G3V9R2	Protein Cfh OS=Rattus norvegicus GN=Cfh PE=4 SV=1	Cfh	8	5	6	3	2	0	7	10	4	0.521	3.5e-05	0.0810371033158
Q9P258	Protein RCC2 OS=Homo sapiens GN=RCC2 PE=1 SV=2	RCC2	8	16	15	9	11	8	24	13	15	0.457	0.0	0.0154821356212
O00231-2	Isoform 2 of 26S proteasome non-ATPase regulatory subunit 11 OS=Homo sapiens GN=PSMD11	PSMD11	8	19	23	19	20	16	16	14	17	-0.114	0.747156	0.52529798326
Q12888-2	Isoform 2 of Tumor suppressor p53-binding protein 1 OS=Homo sapiens GN=TP53BP1	TP53BP1	8	16	11	13	4	21	24	15	15	0.397	0.0	0.0268425400843
Q14643	Inositol 1,4,5-trisphosphate receptor type 1 OS=Homo sapiens GN=ITPR1 PE=1 SV=3	ITPR1	8	4	3	2	7	9	5	8	6	0.147	0.365844	0.61327791886
G3V949	CAP-Gly domain-containing linker protein 2 OS=Rattus norvegicus GN=Clip2 PE=4 SV=1	Clip2	8	3	3	5	4	9	9	2	9	0.234	0.062932	0.393104989385
Q16666	Gamma-interferon-inducible protein 16 OS=Homo sapiens GN=IFI16 PE=1 SV=3	IFI16	8	15	20	22	24	12	19	16	19	0.053	0.693063	0.745559522258
P50416	Carnitine O-palmitoyltransferase 1, liver isoform OS=Homo sapiens GN=CPT1A PE=1 SV=2	CPT1A	8	23	23	12	10	15	20	18	18	0.195	0.008269	0.247803888176
A0A0A6YYM0	Long-chain-fatty-acid--CoA ligase 6 OS=Rattus norvegicus GN=Acsl6 PE=4 SV=1	Acsl6	8	0	0	2	0	3	0	0	0	-1.076	0.005145	0.0968340101507
F1LPP6	A-kinase anchor protein 5 OS=Rattus norvegicus GN=Akap5 PE=4 SV=1	Akap5	8	0	0	0	0	2	0	0	0	-0.979	0.031216	0.160676487016
A0A0A0MY09	Endoplasmin OS=Rattus norvegicus GN=Hsp90b1 PE=3 SV=1	Hsp90b1	97	122	115	86	86	78	113	101	137	0.194	0.0	0.00597226971801
P59215	Guanine nucleotide-binding protein G(o) subunit alpha OS=Rattus norvegicus GN=Gnao1 PE=1 SV=2	Gnao1	68	19	11	26	26	45	19	10	29	-0.519	0.0	0.000367479903812
P04785	Protein disulfide-isomerase OS=Rattus norvegicus GN=P4hb PE=1 SV=2	P4hb	56	54	65	60	54	56	63	49	56	-0.018	1.0	0.855582725901
A2A274	Aconitate hydratase, mitochondrial OS=Homo sapiens GN=ACO2 PE=1 SV=1	ACO2	54	31	32	42	40	51	37	25	45	-0.152	0.052179	0.187537125718
P10860	Glutamate dehydrogenase 1, mitochondrial OS=Rattus norvegicus GN=Glud1 PE=1 SV=2	Glud1	49	48	40	40	35	43	42	26	49	-0.082	0.596284	0.462522220322
E7EMB3	Calmodulin OS=Homo sapiens GN=CALM2 PE=1 SV=1	CALM2	48	24	35	49	43	66	28	33	37	-0.307	0.0	0.010440140225
P48643	T-complex protein 1 subunit epsilon OS=Homo sapiens GN=CCT5 PE=1 SV=1	CCT5	45	61	66	42	40	37	67	78	72	0.409	0.0	4.03832714209e-06
Q66HM2	AP-2 complex subunit alpha-2 OS=Rattus norvegicus GN=Ap2a2 PE=1 SV=1	Ap2a2	44	29	26	30	31	46	26	16	31	-0.348	1e-06	0.0118627844358
Q68FQ0	T-complex protein 1 subunit epsilon OS=Rattus norvegicus GN=Cct5 PE=1 SV=1	Cct5	43	44	47	32	27	27	51	53	52	0.347	0.0	0.00121770603324
P18418	Calreticulin OS=Rattus norvegicus GN=Calr PE=1 SV=1	Calr	40	35	48	79	69	67	42	50	46	-0.205	0.000277	0.0462504980109
Q02218	2-oxoglutarate dehydrogenase, mitochondrial OS=Homo sapiens GN=OGDH PE=1 SV=3	OGDH	39	43	34	29	22	33	44	27	33	0.04	0.672754	0.73754965286
E9PCR7	2-oxoglutarate dehydrogenase, mitochondrial OS=Homo sapiens GN=OGDH PE=1 SV=1	OGDH	39	43	34	28	22	32	43	27	33	0.05	0.537334	0.684889558674
P09936	Ubiquitin carboxyl-terminal hydrolase isozyme L1 OS=Homo sapiens GN=UCHL1 PE=1 SV=2	UCHL1	39	37	58	81	48	66	42	24	61	-0.256	1e-06	0.0130830710345
P78371	T-complex protein 1 subunit beta OS=Homo sapiens GN=CCT2 PE=1 SV=4	CCT2	38	60	59	54	50	51	62	61	64	0.184	2e-06	0.0457166601222
P49411	Elongation factor Tu, mitochondrial OS=Homo sapiens GN=TUFM PE=1 SV=2	TUFM	38	41	41	28	27	26	48	36	44	0.242	0.0	0.0330891421831
O88989	Malate dehydrogenase, cytoplasmic OS=Rattus norvegicus GN=Mdh1 PE=1 SV=3	Mdh1	37	19	16	29	25	51	18	15	26	-0.404	0.0	0.00708760117807
P05204	Non-histone chromosomal protein HMG-17 OS=Homo sapiens GN=HMGN2 PE=1 SV=3	HMGN2	31	37	33	9	15	12	35	33	32	0.391	0.0	0.0033592020901
Q9QYF3	Unconventional myosin-Va OS=Rattus norvegicus GN=Myo5a PE=1 SV=1	Myo5a	31	16	13	10	13	31	13	12	11	-0.463	0.0	0.0107352701561
Q3MHS9	Chaperonin containing Tcp1, subunit 6A (Zeta 1) OS=Rattus norvegicus GN=Cct6a PE=2 SV=1	Cct6a	28	28	34	38	31	30	33	31	31	0.026	0.900538	0.841011358071
Q92945	Far upstream element-binding protein 2 OS=Homo sapiens GN=KHSRP PE=1 SV=4	KHSRP	28	44	37	45	39	26	43	36	44	0.132	0.005457	0.226432418158
A0A087WTP3	Far upstream element-binding protein 2 OS=Homo sapiens GN=KHSRP PE=1 SV=1	KHSRP	27	40	37	40	37	26	41	35	41	0.133	0.008219	0.247476699571
P13611	Versican core protein OS=Homo sapiens GN=VCAN PE=1 SV=3	VCAN	26	24	22	21	19	15	27	20	15	-0.029	1.0	0.84954422081
Q6P3V9	60S ribosomal protein L4 OS=Rattus norvegicus GN=Rpl4 PE=2 SV=1	Rpl4	25	30	26	29	25	24	39	5	30	-0.068	0.913912	0.61897751176
Q68FP1	Gelsolin OS=Rattus norvegicus GN=Gsn PE=1 SV=1	Gsn	25	29	27	30	37	29	23	29	23	-0.16	0.100875	0.231540501345
Q07266	Drebrin OS=Rattus norvegicus GN=Dbn1 PE=1 SV=3	Dbn1	25	7	7	18	7	22	7	3	9	-0.819	0.0	0.000893426680935
P52209	6-phosphogluconate dehydrogenase, decarboxylating OS=Homo sapiens GN=PGD PE=1 SV=3	PGD	25	34	36	33	29	28	29	30	26	-0.081	0.787087	0.543917278127
P07954	Fumarate hydratase, mitochondrial OS=Homo sapiens GN=FH PE=1 SV=3	FH	24	20	17	23	16	22	21	18	31	0.147	0.023731	0.312878726646
B0BNF1	Septin-8 OS=Rattus norvegicus GN=Sept8 PE=1 SV=1	Sept8	24	12	12	15	11	26	9	7	11	-0.638	0.0	0.00308939696631
G3V741	Phosphate carrier protein, mitochondrial OS=Rattus norvegicus GN=Slc25a3 PE=3 SV=1	Slc25a3	23	9	7	17	20	22	10	9	18	-0.275	0.02667	0.153435825178
P48500	Triosephosphate isomerase OS=Rattus norvegicus GN=Tpi1 PE=1 SV=2	Tpi1	22	12	10	19	17	21	13	13	10	-0.348	0.001398	0.068835182818
Q9R063	Peroxiredoxin-5, mitochondrial OS=Rattus norvegicus GN=Prdx5 PE=1 SV=1	Prdx5	22	11	10	15	25	15	11	15	16	-0.146	0.482148	0.417825237495
F1LN88	Aldehyde dehydrogenase, mitochondrial OS=Rattus norvegicus GN=Aldh2 PE=3 SV=2	Aldh2	21	9	9	10	18	13	8	7	23	-0.054	0.999887	0.783162586968
Q9NYU2	UDP-glucose:glycoprotein glucosyltransferase 1 OS=Homo sapiens GN=UGGT1 PE=1 SV=3	UGGT1	19	18	26	35	30	26	17	17	28	-0.208	0.02569	0.151772121995
Q01813	ATP-dependent 6-phosphofructokinase, platelet type OS=Homo sapiens GN=PFKP PE=1 SV=2	PFKP	19	31	36	31	27	26	38	37	42	0.308	0.0	0.00825398071619
F1M2P8	Protein kinase C OS=Rattus norvegicus GN=Prkca PE=3 SV=2	Prkca	18	11	16	5	6	13	17	10	20	0.301	0.000104	0.0995580458339
P12075	Cytochrome c oxidase subunit 5B, mitochondrial OS=Rattus norvegicus GN=Cox5b PE=1 SV=2	Cox5b	18	3	2	6	6	9	3	2	8	-0.526	0.008814	0.112150728206
P00387-3	Isoform 3 of NADH-cytochrome b5 reductase 3 OS=Homo sapiens GN=CYB5R3	CYB5R3	18	18	19	21	12	22	15	10	17	-0.271	0.023995	0.148795242014
Q16543	Hsp90 co-chaperone Cdc37 OS=Homo sapiens GN=CDC37 PE=1 SV=1	CDC37	17	19	22	11	10	10	20	24	19	0.337	1e-06	0.0415499328718
P62907	60S ribosomal protein L10a OS=Rattus norvegicus GN=Rpl10a PE=1 SV=2	Rpl10a	17	18	19	20	23	23	23	17	22	0.025	0.939557	0.867055325175
P01946	Hemoglobin subunit alpha-1/2 OS=Rattus norvegicus GN=Hba1 PE=1 SV=3	Hba1	16	48	34	38	92	81	36	30	47	-0.302	0.0	0.00435819694752
Q6AY18	Protein Sar1a OS=Rattus norvegicus GN=Sar1a PE=2 SV=1	Sar1a	16	17	22	5	12	9	26	8	23	0.334	1e-06	0.0422752870463
P30086	Phosphatidylethanolamine-binding protein 1 OS=Homo sapiens GN=PEBP1 PE=1 SV=3	PEBP1	16	21	18	33	25	30	23	12	15	-0.357	1e-05	0.0221958230945
P31399	ATP synthase subunit d, mitochondrial OS=Rattus norvegicus GN=Atp5h PE=1 SV=3	Atp5h	15	4	2	5	7	10	1	0	4	-1.334	0.0	0.00240695241682
P30041	Peroxiredoxin-6 OS=Homo sapiens GN=PRDX6 PE=1 SV=3	PRDX6	15	28	19	18	12	14	24	20	20	0.183	0.010337	0.260165519324
O35264	Platelet-activating factor acetylhydrolase IB subunit beta OS=Rattus norvegicus GN=Pafah1b2 PE=1 SV=1	Pafah1b2	15	8	3	7	5	9	8	3	9	-0.136	0.89065	0.602088151474
B2GV06	Succinyl-CoA:3-ketoacid coenzyme A transferase 1, mitochondrial OS=Rattus norvegicus GN=Oxct1 PE=1 SV=1	Oxct1	15	6	4	6	4	9	7	3	10	-0.125	0.939745	0.641287081157
Q15056	Eukaryotic translation initiation factor 4H OS=Homo sapiens GN=EIF4H PE=1 SV=5	EIF4H	14	17	13	6	9	6	8	5	11	-0.322	0.036837	0.16875972211
Q9QZR6	Septin-9 OS=Rattus norvegicus GN=Sept9 PE=1 SV=1	Sept9	14	17	9	15	14	16	13	8	12	-0.259	0.089415	0.22250278584
P04904	Glutathione S-transferase alpha-3 OS=Rattus norvegicus GN=Gsta3 PE=1 SV=3	Gsta3	14	2	3	3	3	7	5	0	11	0.061	0.901973	0.841871643352
P62890	60S ribosomal protein L30 OS=Rattus norvegicus GN=Rpl30 PE=3 SV=2	Rpl30	13	11	15	18	18	16	16	9	16	-0.095	0.908113	0.614542492582
P09456	cAMP-dependent protein kinase type I-alpha regulatory subunit OS=Rattus norvegicus GN=Prkar1a PE=2 SV=2	Prkar1a	13	17	11	10	11	7	15	8	14	0.064	0.693635	0.745786622078
P00787	Cathepsin B OS=Rattus norvegicus GN=Ctsb PE=1 SV=2	Ctsb	13	6	7	9	15	9	6	8	5	-0.443	0.007277	0.10639734545
Q15181	Inorganic pyrophosphatase OS=Homo sapiens GN=PPA1 PE=1 SV=2	PPA1	13	21	22	22	20	14	19	17	20	0.003	1.0	0.983644512077
G3V7J0	Aldehyde dehydrogenase family 6, subfamily A1, isoform CRA_b OS=Rattus norvegicus GN=Aldh6a1 PE=3 SV=1	Aldh6a1	13	4	6	9	5	13	14	9	12	0.335	0.000128	0.103652171536
P21291	Cysteine and glycine-rich protein 1 OS=Homo sapiens GN=CSRP1 PE=1 SV=3	CSRP1	13	18	12	13	11	16	12	4	15	-0.291	0.037361	0.16947272965
Q64428	Trifunctional enzyme subunit alpha, mitochondrial OS=Rattus norvegicus GN=Hadha PE=1 SV=2	Hadha	13	11	6	18	21	13	12	5	18	-0.161	0.574423	0.453917480328
F1LNI0	Glycerol-3-phosphate dehydrogenase OS=Rattus norvegicus GN=Gpd2 PE=3 SV=2	Gpd2	13	9	10	5	5	9	7	2	7	-0.489	0.003406	0.0867309382921
B5DFB2	Protein Rbbp4 OS=Rattus norvegicus GN=Rbbp4 PE=2 SV=1	Rbbp4	13	18	21	16	12	13	25	19	20	0.321	6e-06	0.0579997253291
Q9UHB6	LIM domain and actin-binding protein 1 OS=Homo sapiens GN=LIMA1 PE=1 SV=1	LIMA1	13	21	17	18	13	9	21	14	18	0.146	0.057866	0.385230122182
P56571	ES1 protein homolog, mitochondrial OS=Rattus norvegicus PE=1 SV=2	NOGENE	13	2	3	5	8	9	5	1	9	-0.306	0.177896	0.281659004234
P11240	Cytochrome c oxidase subunit 5A, mitochondrial OS=Rattus norvegicus GN=Cox5a PE=1 SV=1	Cox5a	13	7	9	8	10	9	10	5	14	0.031	0.965637	0.889371128226
P38919	Eukaryotic initiation factor 4A-III OS=Homo sapiens GN=EIF4A3 PE=1 SV=4	EIF4A3	13	20	22	12	14	14	18	21	25	0.289	2.9e-05	0.0782214790409
P20788	Cytochrome b-c1 complex subunit Rieske, mitochondrial OS=Rattus norvegicus GN=Uqcrfs1 PE=1 SV=2	Uqcrfs1	12	4	0	4	3	9	2	1	6	-0.63	0.003666	0.0884371481472
P51553	Isocitrate dehydrogenase [NAD] subunit gamma, mitochondrial OS=Homo sapiens GN=IDH3G PE=1 SV=1	IDH3G	12	4	4	6	9	9	7	6	11	0.079	0.72113	0.756789102774
F1LMH0	Neuronal-specific septin-3 (Fragment) OS=Rattus norvegicus GN=Sept3 PE=3 SV=1	Sept3	12	0	2	3	2	11	1	0	5	-0.863	0.000115	0.0377923305918
Q5BK63	NADH dehydrogenase [ubiquinone] 1 alpha subcomplex subunit 9, mitochondrial OS=Rattus norvegicus GN=Ndufa9 PE=1 SV=2	Ndufa9	12	5	1	2	3	10	5	2	7	-0.2	0.767178	0.534468039444
P19234	NADH dehydrogenase [ubiquinone] flavoprotein 2, mitochondrial OS=Rattus norvegicus GN=Ndufv2 PE=1 SV=2	Ndufv2	12	1	1	4	7	9	2	1	2	-1.327	0.0	0.00868272695531
P63319	Protein kinase C gamma type OS=Rattus norvegicus GN=Prkcg PE=1 SV=1	Prkcg	12	1	3	1	0	15	2	1	3	-1.083	2e-06	0.0163995512928
P28838	Cytosol aminopeptidase OS=Homo sapiens GN=LAP3 PE=1 SV=3	LAP3	12	14	21	16	25	12	18	11	20	-0.015	1.0	0.933135939562
D4AE68	Guanine nucleotide binding protein, alpha q polypeptide, isoform CRA_a OS=Rattus norvegicus GN=Gnaq PE=4 SV=2	Gnaq	11	3	2	5	4	11	2	0	4	-0.975	1e-05	0.0221026039059
Q16576	Histone-binding protein RBBP7 OS=Homo sapiens GN=RBBP7 PE=1 SV=1	RBBP7	11	22	18	11	11	16	18	16	23	0.266	0.000273	0.120327602914
D3DTX6	Neurabin-2 OS=Homo sapiens GN=PPP1R9B PE=1 SV=1	PPP1R9B	11	6	5	1	5	7	8	2	4	-0.251	0.488162	0.420185191589
Q9UKG1	DCC-interacting protein 13-alpha OS=Homo sapiens GN=APPL1 PE=1 SV=1	APPL1	11	14	11	6	5	8	5	3	10	-0.431	0.017193	0.135227901552
D3ZZ32	Prolyl endopeptidase-like OS=Rattus norvegicus GN=Prepl PE=4 SV=2	Prepl	11	1	8	1	0	3	4	1	7	-0.06	1.0	0.868786565265
E9PEB5	Far upstream element-binding protein 1 OS=Homo sapiens GN=FUBP1 PE=1 SV=1	FUBP1	11	22	16	18	10	12	20	11	13	-0.02	1.0	0.913202490336
P27694	Replication protein A 70 kDa DNA-binding subunit OS=Homo sapiens GN=RPA1 PE=1 SV=2	RPA1	11	27	22	12	14	9	25	15	21	0.24	0.000371	0.128034139188
O60493	Sorting nexin-3 OS=Homo sapiens GN=SNX3 PE=1 SV=3	SNX3	11	18	14	8	5	9	14	9	11	0.041	0.911618	0.847820537443
P09006	Serine protease inhibitor A3N OS=Rattus norvegicus GN=Serpina3n PE=1 SV=3	Serpina3n	11	10	8	7	7	3	9	21	5	0.417	8e-06	0.0619155538778
Q9NYI0	PH and SEC7 domain-containing protein 3 OS=Homo sapiens GN=PSD3 PE=1 SV=2	PSD3	11	5	2	2	5	10	8	1	3	-0.407	0.112942	0.240475144015
B0BMW2	3-hydroxyacyl-CoA dehydrogenase type-2 OS=Rattus norvegicus GN=Hsd17b10 PE=2 SV=1	Hsd17b10	11	3	2	10	11	13	5	2	9	-0.468	0.006922	0.104953315042
Q13098-7	Isoform 2 of COP9 signalosome complex subunit 1 OS=Homo sapiens GN=GPS1	GPS1	11	10	10	9	5	7	7	14	11	0.207	0.041818	0.356580739159
P62834	Ras-related protein Rap-1A OS=Homo sapiens GN=RAP1A PE=1 SV=1	RAP1A	10	11	12	7	7	9	10	7	12	0.036	0.95709	0.881395819993
P08621	U1 small nuclear ribonucleoprotein 70 kDa OS=Homo sapiens GN=SNRNP70 PE=1 SV=2	SNRNP70	10	15	16	15	14	13	13	12	11	-0.148	0.536114	0.438930791257
Q93009	Ubiquitin carboxyl-terminal hydrolase 7 OS=Homo sapiens GN=USP7 PE=1 SV=2	USP7	10	10	6	9	8	9	11	12	11	0.263	0.009157	0.253370895986
P62282	40S ribosomal protein S11 OS=Rattus norvegicus GN=Rps11 PE=1 SV=3	Rps11	10	14	13	11	10	9	15	10	10	0.04	0.912484	0.848368903615
Q86UE4	Protein LYRIC OS=Homo sapiens GN=MTDH PE=1 SV=2	MTDH	10	12	16	15	12	12	14	4	12	-0.254	0.126822	0.250143871274
B1WC61	Acad9 protein OS=Rattus norvegicus GN=Acad9 PE=2 SV=1	Acad9	10	0	1	0	0	3	3	2	1	-0.361	0.577804	0.455244669762
Q8N1F7	Nuclear pore complex protein Nup93 OS=Homo sapiens GN=NUP93 PE=1 SV=2	NUP93	10	17	17	15	14	11	13	16	11	-0.049	1.0	0.79139466481
F1LM09	Ubiquitin carboxyl-terminal hydrolase OS=Rattus norvegicus GN=Usp7 PE=3 SV=2	Usp7	10	9	6	9	6	8	11	11	10	0.276	0.004896	0.221178653369
P61201-2	Isoform 2 of COP9 signalosome complex subunit 2 OS=Homo sapiens GN=COPS2	COPS2	10	17	9	10	7	7	16	8	11	0.15	0.169144	0.502029434665
P33993	DNA replication licensing factor MCM7 OS=Homo sapiens GN=MCM7 PE=1 SV=4	MCM7	10	25	26	30	19	19	21	26	23	0.085	0.265237	0.563129098788
B1WC34	Protein Prkcsh OS=Rattus norvegicus GN=Prkcsh PE=2 SV=1	Prkcsh	10	2	2	4	4	3	4	7	5	0.219	0.184235	0.512982961584
Q63362	NADH dehydrogenase [ubiquinone] 1 alpha subcomplex subunit 5 OS=Rattus norvegicus GN=Ndufa5 PE=1 SV=3	Ndufa5	10	1	1	2	2	3	2	1	5	-0.234	0.84192	0.572277834238
D4ABK7	Heterogeneous nuclear ribonucleoprotein H3 (2H9) (Predicted), isoform CRA_c OS=Rattus norvegicus GN=Hnrnph3 PE=4 SV=1	Hnrnph3	10	20	21	9	11	9	18	10	15	0.073	0.576113	0.700015161534
Q63355	Unconventional myosin-Ic OS=Rattus norvegicus GN=Myo1c PE=1 SV=2	Myo1c	10	11	13	14	8	14	11	6	11	-0.215	0.296785	0.341096981881
G3V6V1	Aminopeptidase B OS=Rattus norvegicus GN=Rnpep PE=4 SV=1	Rnpep	9	4	2	3	5	6	3	1	6	-0.417	0.149556	0.264850421726
D3ZD09	Cytochrome c oxidase subunit 6B1 OS=Rattus norvegicus GN=Cox6b1 PE=4 SV=1	Cox6b1	9	3	3	2	4	7	3	2	7	-0.194	0.872532	0.590300926379
P13638	Sodium/potassium-transporting ATPase subunit beta-2 OS=Rattus norvegicus GN=Atp1b2 PE=2 SV=1	Atp1b2	9	0	0	5	3	7	0	0	1	-1.55	3e-06	0.0173879524797
O60884	DnaJ homolog subfamily A member 2 OS=Homo sapiens GN=DNAJA2 PE=1 SV=1	DNAJA2	9	10	14	4	13	7	7	6	8	-0.312	0.073423	0.208753635583
Q9BUQ8	Probable ATP-dependent RNA helicase DDX23 OS=Homo sapiens GN=DDX23 PE=1 SV=3	DDX23	9	16	13	7	4	4	17	8	7	0.171	0.100661	0.44100335503
D3ZD23	ATP-binding cassette, sub-family E (OABP), member 1 OS=Rattus norvegicus GN=Abce1 PE=3 SV=1	Abce1	9	26	22	13	8	6	14	16	23	0.239	0.00091	0.154157201104
Q9NQT8	Kinesin-like protein KIF13B OS=Homo sapiens GN=KIF13B PE=1 SV=2	KIF13B	9	17	9	8	4	6	16	6	7	0.094	0.535651	0.684228340501
J3QRS3	Myosin regulatory light chain 12A OS=Homo sapiens GN=MYL12A PE=1 SV=1	MYL12A	9	16	17	31	31	30	17	15	19	-0.27	0.003593	0.0879708487535
P08123	Collagen alpha-2(I) chain OS=Homo sapiens GN=COL1A2 PE=1 SV=7	COL1A2	9	9	7	11	8	8	8	11	9	0.065	0.804791	0.792242290604
B0BN81	40S ribosomal protein S5 OS=Rattus norvegicus GN=Rps5 PE=2 SV=1	Rps5	9	22	20	20	22	20	25	26	21	0.253	0.0001	0.0988202788905
P12004	Proliferating cell nuclear antigen OS=Homo sapiens GN=PCNA PE=1 SV=1	PCNA	9	23	22	17	13	14	20	16	20	0.131	0.089669	0.428593946931
Q68FW9	COP9 signalosome complex subunit 3 OS=Rattus norvegicus GN=Cops3 PE=2 SV=1	Cops3	9	19	18	4	7	4	11	4	9	-0.251	0.240222	0.314511787308
Q80ZA5	Sodium-driven chloride bicarbonate exchanger OS=Rattus norvegicus GN=Slc4a10 PE=1 SV=1	Slc4a10	9	0	0	0	0	5	0	0	0	-1.312	0.001471	0.0697239250918
P22307	Non-specific lipid-transfer protein OS=Homo sapiens GN=SCP2 PE=1 SV=2	SCP2	9	12	10	8	8	6	10	11	8	0.094	0.57955	0.701349070251
Q5RJQ4	NAD-dependent protein deacetylase sirtuin-2 OS=Rattus norvegicus GN=Sirt2 PE=1 SV=1	Sirt2	9	5	0	17	7	16	0	1	10	-0.844	0.0	0.00877237089909
Q9EQX9	Ubiquitin-conjugating enzyme E2 N OS=Rattus norvegicus GN=Ube2n PE=1 SV=1	Ube2n	9	10	7	7	11	8	7	7	7	-0.22	0.389591	0.380812618342
P29373	Cellular retinoic acid-binding protein 2 OS=Homo sapiens GN=CRABP2 PE=1 SV=2	CRABP2	9	10	8	6	4	6	7	8	5	-0.069	1.0	0.793398539618
P63151-2	Isoform 2 of Serine/threonine-protein phosphatase 2A 55 kDa regulatory subunit B alpha isoform OS=Homo sapiens GN=PPP2R2A	PPP2R2A	9	10	10	11	9	9	8	8	11	-0.083	0.992574	0.726939166201
B2RYW9	Fumarylacetoacetate hydrolase domain-containing protein 2 OS=Rattus norvegicus GN=Fahd2 PE=1 SV=1	Fahd2	9	1	2	0	1	6	1	1	3	-0.742	0.042645	0.176343327334
O43681	ATPase ASNA1 OS=Homo sapiens GN=ASNA1 PE=1 SV=2	ASNA1	8	11	10	10	9	8	15	8	7	0.069	0.753277	0.769980808229
P22509	rRNA 2'-O-methyltransferase fibrillarin OS=Rattus norvegicus GN=Fbl PE=1 SV=2	Fbl	8	17	14	7	8	8	13	8	11	0.021	0.991105	0.920582500543
Q8N766	ER membrane protein complex subunit 1 OS=Homo sapiens GN=EMC1 PE=1 SV=1	EMC1	8	10	10	6	6	4	15	9	6	0.318	0.002888	0.19732856504
D3DQH8	SPARC OS=Homo sapiens GN=SPARC PE=1 SV=1	SPARC	8	13	13	5	4	4	15	10	8	0.333	0.000438	0.132426946288
Q52NK0	PAK-interacting exchange factor OS=Rattus norvegicus GN=Arhgef7 PE=2 SV=1	Arhgef7	8	5	4	3	2	6	3	1	2	-0.92	0.000654	0.0569232091234
P53992	Protein transport protein Sec24C OS=Homo sapiens GN=SEC24C PE=1 SV=3	SEC24C	8	16	20	12	11	13	15	14	18	0.169	0.057935	0.385339591071
Q9HB07	UPF0160 protein MYG1, mitochondrial OS=Homo sapiens GN=C12orf10 PE=1 SV=2	C12orf10	8	8	8	8	5	3	11	9	7	0.309	0.002777	0.195665420808
O75955	Flotillin-1 OS=Homo sapiens GN=FLOT1 PE=1 SV=3	FLOT1	8	7	6	4	3	4	4	3	7	-0.153	0.932236	0.634288120935
C9JNW5	60S ribosomal protein L24 OS=Homo sapiens GN=RPL24 PE=1 SV=1	RPL24	8	11	9	8	8	6	9	6	11	0.041	0.937778	0.86571798493
P40307	Proteasome subunit beta type-2 OS=Rattus norvegicus GN=Psmb2 PE=1 SV=1	Psmb2	8	6	3	6	4	5	6	8	11	0.46	3.5e-05	0.0809848689635
Q27J81	Inverted formin-2 OS=Homo sapiens GN=INF2 PE=1 SV=2	INF2	8	27	24	20	18	12	24	13	29	0.189	0.005993	0.231072776114
P18031	Tyrosine-protein phosphatase non-receptor type 1 OS=Homo sapiens GN=PTPN1 PE=1 SV=1	PTPN1	8	14	14	8	9	9	14	10	10	0.083	0.571917	0.698386084926
D3ZFD0	Uncharacterized protein OS=Rattus norvegicus GN=Myo18a PE=1 SV=2	Myo18a	8	4	6	10	13	11	7	8	8	-0.147	0.803716	0.552110880078
P11717	Cation-independent mannose-6-phosphate receptor OS=Homo sapiens GN=IGF2R PE=1 SV=3	IGF2R	8	18	29	10	11	5	21	15	9	0.105	0.291508	0.577185859081
P54578	Ubiquitin carboxyl-terminal hydrolase 14 OS=Homo sapiens GN=USP14 PE=1 SV=3	USP14	8	12	15	19	19	16	13	11	12	-0.214	0.160992	0.271811686664
F1MAA7	Protein Lamc1 OS=Rattus norvegicus GN=Lamc1 PE=4 SV=1	Lamc1	8	11	10	2	3	4	10	8	10	0.39	0.000208	0.114038179876
G3V9T9	Protein tyrosine phosphatase, non-receptor type 6, isoform CRA_a OS=Rattus norvegicus GN=Ptpn6 PE=3 SV=1	Ptpn6	8	4	4	7	26	4	5	8	10	-0.135	0.865818	0.586166245804
Q9Z1E1	Flotillin-1 OS=Rattus norvegicus GN=Flot1 PE=2 SV=2	Flot1	8	6	6	4	2	4	4	3	6	-0.158	0.948861	0.65054874152
Q5SSJ5	Heterochromatin protein 1-binding protein 3 OS=Homo sapiens GN=HP1BP3 PE=1 SV=1	HP1BP3	8	11	11	15	9	10	24	5	11	0.217	0.018053	0.294224145537
A6PVH9	Copine-1 OS=Homo sapiens GN=CPNE1 PE=1 SV=1	CPNE1	8	16	14	11	9	11	16	9	15	0.132	0.204081	0.526472465011
F7F4S8	Integrin beta OS=Rattus norvegicus GN=Itgb2 PE=3 SV=1	Itgb2	7	4	2	8	8	3	4	9	9	0.325	0.007769	0.244464539608
Q8TCJ2	Dolichyl-diphosphooligosaccharide--protein glycosyltransferase subunit STT3B OS=Homo sapiens GN=STT3B PE=1 SV=1	STT3B	7	13	11	12	12	14	8	13	11	-0.071	0.996026	0.742533644286
Q12874	Splicing factor 3A subunit 3 OS=Homo sapiens GN=SF3A3 PE=1 SV=1	SF3A3	7	11	12	12	9	12	10	7	15	0.023	0.989012	0.91732806647
Q96HJ9-2	Isoform 2 of UPF0562 protein C7orf55 OS=Homo sapiens GN=C7orf55	C7orf55	7	12	9	11	11	10	13	12	16	0.324	0.000248	0.118099644208
F1LRW9	Phosphatidylinositol 4-kinase alpha OS=Rattus norvegicus GN=Pi4ka PE=4 SV=2	Pi4ka	7	1	1	1	1	2	1	0	1	-0.934	0.059086	0.19490658956
B2RYP6	LUC7-like 2 (S. cerevisiae) OS=Rattus norvegicus GN=Luc7l2 PE=2 SV=1	Luc7l2	7	13	9	12	12	11	14	13	17	0.332	0.000144	0.106115935635
P31153	S-adenosylmethionine synthase isoform type-2 OS=Homo sapiens GN=MAT2A PE=1 SV=1	MAT2A	7	10	11	17	13	7	13	6	8	-0.171	0.57212	0.453013830947
P53042	Serine/threonine-protein phosphatase 5 OS=Rattus norvegicus GN=Ppp5c PE=1 SV=1	Ppp5c	7	3	2	4	5	5	5	1	3	-0.417	0.196756	0.292111894284
F5H3S6	TOM1-like protein 2 OS=Homo sapiens GN=TOM1L2 PE=1 SV=1	TOM1L2	7	3	1	2	1	6	1	1	2	-1.005	0.003444	0.0869888511842
Q9NR30	Nucleolar RNA helicase 2 OS=Homo sapiens GN=DDX21 PE=1 SV=5	DDX21	7	19	25	11	15	8	14	12	19	0.059	0.74296	0.765703163623
F1LRB8	Protein LOC100363915 OS=Rattus norvegicus GN=LOC100363915 PE=3 SV=2	LOC100363915	7	8	8	16	13	7	9	5	8	-0.297	0.101029	0.231657537639
P18395	Cold shock domain-containing protein E1 OS=Rattus norvegicus GN=Csde1 PE=2 SV=1	Csde1	7	12	16	20	9	15	13	5	8	-0.407	0.00235	0.0786794731423
P17812	CTP synthase 1 OS=Homo sapiens GN=CTPS1 PE=1 SV=2	CTPS1	7	20	13	11	11	7	13	11	11	0.01	1.0	0.960919295941
E7EMK3	Flotillin-2 OS=Homo sapiens GN=FLOT2 PE=1 SV=1	FLOT2	7	10	4	3	3	2	9	6	5	0.331	0.011887	0.268250695551
P69897	Tubulin beta-5 chain OS=Rattus norvegicus GN=Tubb5 PE=1 SV=1	Tubb5	370	289	241	251	236	297	309	182	302	-0.05	0.133092	0.254327965058
B4F7C2	Protein Tubb4a OS=Rattus norvegicus GN=Tubb4a PE=2 SV=1	Tubb4a	346	266	220	215	201	279	283	176	281	-0.022	0.939002	0.640571425294
G3V6D3	ATP synthase subunit beta, mitochondrial OS=Rattus norvegicus GN=Atp5b PE=3 SV=1	Atp5b	209	93	89	105	96	147	104	66	116	-0.256	0.0	0.000295743638474
P47942	Dihydropyrimidinase-related protein 2 OS=Rattus norvegicus GN=Dpysl2 PE=1 SV=1	Dpysl2	172	87	76	126	93	165	69	52	97	-0.489	0.0	6.16318057445e-10
P42123	L-lactate dehydrogenase B chain OS=Rattus norvegicus GN=Ldhb PE=1 SV=2	Ldhb	84	99	105	55	56	60	98	117	106	0.34	0.0	8.59502921817e-06
A0A096MK30	Moesin OS=Rattus norvegicus GN=Msn PE=4 SV=1	Msn	73	100	98	63	66	56	97	99	106	0.287	0.0	0.000103048297018
M0R9D5	Protein Ahnak OS=Rattus norvegicus GN=Ahnak PE=1 SV=1	Ahnak	61	100	117	95	82	75	119	98	100	0.188	0.0	0.00879039860877
P49368	T-complex protein 1 subunit gamma OS=Homo sapiens GN=CCT3 PE=1 SV=4	CCT3	47	67	66	51	53	43	63	48	54	0.007	1.0	0.939578216127
P09495	Tropomyosin alpha-4 chain OS=Rattus norvegicus GN=Tpm4 PE=1 SV=3	Tpm4	46	54	58	25	22	21	53	49	61	0.375	0.0	0.000407620866765
F1LPF6	Calcium-transporting ATPase OS=Rattus norvegicus GN=Atp2a2 PE=3 SV=2	Atp2a2	45	25	27	23	23	26	28	24	30	-0.022	1.0	0.86563932979
O35814	Stress-induced-phosphoprotein 1 OS=Rattus norvegicus GN=Stip1 PE=1 SV=1	Stip1	42	48	52	37	37	29	43	41	45	0.057	0.340454	0.601461469198
R9PXW7	Stress-induced-phosphoprotein 1 OS=Rattus norvegicus GN=Stip1 PE=4 SV=1	Stip1	41	47	51	36	37	29	42	40	45	0.063	0.254986	0.557405207779
Q66X93	Staphylococcal nuclease domain-containing protein 1 OS=Rattus norvegicus GN=Snd1 PE=2 SV=1	Snd1	40	61	59	41	44	32	60	42	56	0.141	0.00095	0.155549463669
P27824-2	Isoform 2 of Calnexin OS=Homo sapiens GN=CANX	CANX	40	58	61	43	43	43	59	29	47	-0.067	0.757084	0.529807431641
P26641-2	Isoform 2 of Elongation factor 1-gamma OS=Homo sapiens GN=EEF1G	EEF1G	39	56	57	57	46	44	54	54	51	0.063	0.189602	0.516726270334
O75390	Citrate synthase, mitochondrial OS=Homo sapiens GN=CS PE=1 SV=2	CS	36	30	22	17	14	18	38	26	26	0.268	5e-06	0.0558249080027
P40926	Malate dehydrogenase, mitochondrial OS=Homo sapiens GN=MDH2 PE=1 SV=3	MDH2	35	26	27	47	43	50	33	23	32	-0.252	0.000129	0.0387435777507
Q16658	Fascin OS=Homo sapiens GN=FSCN1 PE=1 SV=3	FSCN1	34	37	33	29	26	31	36	28	25	-0.062	0.923462	0.626683590564
P50454	Serpin H1 OS=Homo sapiens GN=SERPINH1 PE=1 SV=2	SERPINH1	32	44	41	53	41	43	53	42	51	0.143	0.002869	0.197050658099
P16402	Histone H1.3 OS=Homo sapiens GN=HIST1H1D PE=1 SV=2	HIST1H1D	31	29	30	12	14	13	45	26	36	0.505	0.0	0.000101073626713
P49432	Pyruvate dehydrogenase E1 component subunit beta, mitochondrial OS=Rattus norvegicus GN=Pdhb PE=1 SV=2	Pdhb	31	12	7	15	10	21	7	4	8	-0.947	0.0	0.000620252781071
Q92598	Heat shock protein 105 kDa OS=Homo sapiens GN=HSPH1 PE=1 SV=1	HSPH1	31	35	32	27	29	25	28	26	21	-0.179	0.069756	0.205369910931
Q3ZAV2	Uncharacterized protein OS=Rattus norvegicus GN=Ybx1 PE=2 SV=1	Ybx1	30	38	37	35	23	26	35	24	28	-0.093	0.653507	0.485427381599
E7EQR4	Ezrin OS=Homo sapiens GN=EZR PE=1 SV=3	EZR	29	36	41	30	23	24	35	34	32	0.093	0.12707	0.46728721719
Q5U328	Nucleolin OS=Rattus norvegicus GN=Ncl PE=1 SV=1	Ncl	28	36	27	28	27	25	29	27	36	0.069	0.342364	0.602366771369
F1M9V7	Protein Npepps OS=Rattus norvegicus GN=Npepps PE=4 SV=1	Npepps	28	19	18	18	19	25	23	21	26	0.096	0.233849	0.545112554254
P01048	T-kininogen 1 OS=Rattus norvegicus GN=Map1 PE=1 SV=2	Map1	27	40	35	19	22	13	38	63	26	0.491	0.0	8.71993106096e-05
P20700	Lamin-B1 OS=Homo sapiens GN=LMNB1 PE=1 SV=2	LMNB1	26	34	27	36	35	28	33	34	29	0.027	0.879086	0.828753909065
P05387	60S acidic ribosomal protein P2 OS=Homo sapiens GN=RPLP2 PE=1 SV=1	RPLP2	23	24	26	25	22	25	26	19	25	-0.026	1.0	0.855268825805
A0A0C4DGQ5	Calpain small subunit 1 OS=Homo sapiens GN=CAPNS1 PE=4 SV=1	CAPNS1	22	25	27	20	17	17	25	35	33	0.377	0.0	0.00712381948539
G3V6P2	Dihydrolipoamide S-succinyltransferase (E2 component of 2-oxo-glutarate complex), isoform CRA_a OS=Rattus norvegicus GN=Dlst PE=3 SV=1	Dlst	22	4	3	7	7	19	7	1	11	-0.514	0.00034	0.0485639618507
G3V6T7	Protein disulfide isomerase associated 4 OS=Rattus norvegicus GN=Pdia4 PE=3 SV=1	Pdia4	22	23	24	22	26	17	23	17	23	-0.062	0.981367	0.69683235214
O75369-8	Isoform 8 of Filamin-B OS=Homo sapiens GN=FLNB	FLNB	22	37	56	88	64	68	45	40	60	-0.141	0.023529	0.147952946787
F1LMH3	Serine/threonine-protein phosphatase (Fragment) OS=Rattus norvegicus GN=Ppp3cb PE=3 SV=2	Ppp3cb	21	9	5	8	7	21	14	2	16	-0.112	0.881336	0.595903946695
P85968	6-phosphogluconate dehydrogenase, decarboxylating OS=Rattus norvegicus GN=Pgd PE=1 SV=1	Pgd	20	18	18	18	19	14	18	28	26	0.303	6e-06	0.0587312166996
F1M7Y3	Protein Rap1gds1 OS=Rattus norvegicus GN=Rap1gds1 PE=4 SV=2	Rap1gds1	20	14	13	9	10	16	7	12	15	-0.205	0.217124	0.302869199076
P55060	Exportin-2 OS=Homo sapiens GN=CSE1L PE=1 SV=3	CSE1L	20	43	49	40	37	39	41	37	37	0.019	0.94355	0.870124773151
P85515	Alpha-centractin OS=Rattus norvegicus GN=Actr1a PE=1 SV=1	Actr1a	19	21	21	18	18	20	22	13	21	-0.042	1.0	0.798259718401
Q6AY09	Heterogeneous nuclear ribonucleoprotein H2 OS=Rattus norvegicus GN=Hnrnph2 PE=1 SV=1	Hnrnph2	17	21	25	20	15	16	35	17	25	0.309	1e-06	0.0410326437558
P35332	Hippocalcin-like protein 4 OS=Rattus norvegicus GN=Hpcal4 PE=2 SV=2	Hpcal4	17	0	0	4	4	11	0	0	1	-1.94	0.0	0.003098430848
O35244	Peroxiredoxin-6 OS=Rattus norvegicus GN=Prdx6 PE=1 SV=3	Prdx6	16	14	10	22	16	23	12	11	14	-0.314	0.009275	0.11374091403
P37837	Transaldolase OS=Homo sapiens GN=TALDO1 PE=1 SV=2	TALDO1	16	23	24	12	15	13	25	23	26	0.362	0.0	0.0176156222729
P61604	10 kDa heat shock protein, mitochondrial OS=Homo sapiens GN=HSPE1 PE=1 SV=2	HSPE1	16	12	14	14	14	17	16	13	11	-0.087	0.969599	0.676458988514
G3V8Q6	Protein kinase, cAMP-dependent, regulatory, type 2, alpha, isoform CRA_a OS=Rattus norvegicus GN=Prkar2a PE=1 SV=1	Prkar2a	15	5	5	3	3	3	8	6	10	0.328	0.005377	0.225703834663
P36957	Dihydrolipoyllysine-residue succinyltransferase component of 2-oxoglutarate dehydrogenase complex, mitochondrial OS=Homo sapiens GN=DLST PE=1 SV=4	DLST	15	9	10	13	8	11	11	7	11	-0.146	0.751054	0.527060208458
P08574	Cytochrome c1, heme protein, mitochondrial OS=Homo sapiens GN=CYC1 PE=1 SV=3	CYC1	15	8	7	6	5	12	6	5	10	-0.232	0.351092	0.364777085521
P30009	Myristoylated alanine-rich C-kinase substrate OS=Rattus norvegicus GN=Marcks PE=1 SV=2	Marcks	15	21	14	44	46	48	17	12	13	-0.798	0.0	6.36762691145e-06
P15170-3	Isoform 3 of Eukaryotic peptide chain release factor GTP-binding subunit ERF3A OS=Homo sapiens GN=GSPT1	GSPT1	15	28	27	10	12	11	25	18	28	0.327	1e-06	0.0421739072107
P21708-2	Isoform 2 of Mitogen-activated protein kinase 3 OS=Rattus norvegicus GN=Mapk3	Mapk3	14	15	13	15	8	9	10	8	11	-0.228	0.218765	0.303714690833
P21708	Mitogen-activated protein kinase 3 OS=Rattus norvegicus GN=Mapk3 PE=1 SV=5	Mapk3	14	15	14	15	8	9	11	8	11	-0.229	0.166912	0.275316887133
P52597	Heterogeneous nuclear ribonucleoprotein F OS=Homo sapiens GN=HNRNPF PE=1 SV=3	HNRNPF	14	24	17	21	29	21	23	19	22	0.021	0.973623	0.897674166309
Q63965	Sideroflexin-1 OS=Rattus norvegicus GN=Sfxn1 PE=2 SV=4	Sfxn1	14	9	9	8	10	11	9	6	13	-0.108	0.929107	0.631511846354
Q5I0E7	Transmembrane emp24 domain-containing protein 9 OS=Rattus norvegicus GN=Tmed9 PE=1 SV=1	Tmed9	14	6	11	7	8	8	8	10	12	0.089	0.570203	0.697720044225
P52788	Spermine synthase OS=Homo sapiens GN=SMS PE=1 SV=2	SMS	13	17	16	15	12	6	19	17	11	0.178	0.05133	0.374325625383
P04182	Ornithine aminotransferase, mitochondrial OS=Rattus norvegicus GN=Oat PE=1 SV=1	Oat	13	10	8	6	8	10	11	6	10	-0.022	1.0	0.921932293369
O43399-7	Isoform 7 of Tumor protein D54 OS=Homo sapiens GN=TPD52L2	TPD52L2	13	17	22	10	14	13	15	12	14	-0.081	0.967494	0.67339001119
G3V7I0	Peroxiredoxin 3 OS=Rattus norvegicus GN=Prdx3 PE=4 SV=1	Prdx3	13	6	5	10	7	18	6	8	12	-0.15	0.721654	0.514014185573
Q9JHL4	Drebrin-like protein OS=Rattus norvegicus GN=Dbnl PE=1 SV=1	Dbnl	13	10	10	11	21	10	8	8	10	-0.368	0.006202	0.101860518005
Q6TXE9	LRRGT00050 OS=Rattus norvegicus GN=Eprs PE=1 SV=1	Eprs	13	13	19	15	18	12	18	11	21	0.118	0.18644	0.514530201659
M0RBL8	Protein Tceal6 OS=Rattus norvegicus GN=Tceal6 PE=4 SV=1	Tceal6	13	2	1	3	2	6	1	0	2	-1.28	6e-06	0.0201254940409
P60201	Myelin proteolipid protein OS=Homo sapiens GN=PLP1 PE=1 SV=2	PLP1	13	6	0	31	10	31	2	4	9	-1.121	0.0	9.29478458654e-05
O70511	Ankyrin-3 OS=Rattus norvegicus GN=Ank3 PE=1 SV=3	Ank3	13	0	0	5	0	9	2	0	3	-0.98	0.000106	0.0371147102225
P60903	Protein S100-A10 OS=Homo sapiens GN=S100A10 PE=1 SV=2	S100A10	12	16	17	6	6	5	16	13	12	0.295	0.000658	0.14401544143
P40763	Signal transducer and activator of transcription 3 OS=Homo sapiens GN=STAT3 PE=1 SV=2	STAT3	12	21	23	18	29	21	30	27	30	0.34	0.0	0.0113673011525
P26196	Probable ATP-dependent RNA helicase DDX6 OS=Homo sapiens GN=DDX6 PE=1 SV=2	DDX6	12	15	15	24	12	11	15	8	16	-0.124	0.711829	0.509767346931
P31930	Cytochrome b-c1 complex subunit 1, mitochondrial OS=Homo sapiens GN=UQCRC1 PE=1 SV=3	UQCRC1	12	22	22	25	24	24	26	21	22	0.078	0.321752	0.592442426367
Q80ZA3	Alpha-2 antiplasmin OS=Rattus norvegicus GN=Serpinf1 PE=2 SV=1	Serpinf1	12	19	10	5	4	5	13	9	5	-0.03	1.0	0.897753298225
B2GUZ9	Fam49b protein OS=Rattus norvegicus GN=Fam49b PE=2 SV=1	Fam49b	12	6	9	9	19	13	7	5	13	-0.317	0.039352	0.1721273639
P51674	Neuronal membrane glycoprotein M6-a OS=Homo sapiens GN=GPM6A PE=1 SV=2	GPM6A	12	1	2	5	5	10	2	0	7	-0.585	0.006421	0.102827033394
P35465	Serine/threonine-protein kinase PAK 1 OS=Rattus norvegicus GN=Pak1 PE=1 SV=3	Pak1	12	9	5	10	7	14	4	4	6	-0.715	3e-06	0.0168529608177
P49189	4-trimethylaminobutyraldehyde dehydrogenase OS=Homo sapiens GN=ALDH9A1 PE=1 SV=3	ALDH9A1	11	10	10	6	8	5	14	13	12	0.442	1e-06	0.0411019594249
Q9NQC3-2	Isoform 2 of Reticulon-4 OS=Homo sapiens GN=RTN4	RTN4	11	20	22	39	24	26	22	20	22	-0.098	0.702535	0.505794684945
B4DR61	Protein transport protein Sec61 subunit alpha isoform 1 OS=Homo sapiens GN=SEC61A1 PE=1 SV=1	SEC61A1	11	11	22	11	10	11	11	10	17	-0.012	1.0	0.951837058659
A0A0A0MY29	Voltage-dependent anion-selective channel protein 3 OS=Rattus norvegicus GN=Vdac3 PE=4 SV=1	Vdac3	11	4	3	9	11	11	5	2	8	-0.513	0.006733	0.10416255883
D6RHZ5	Protein transport protein Sec31A OS=Homo sapiens GN=SEC31A PE=1 SV=1	SEC31A	11	33	29	2	1	1	20	1	22	0.101	0.300275	0.581702227477
Q5XI77	Annexin A11 OS=Rattus norvegicus GN=Anxa11 PE=2 SV=1	Anxa11	11	8	6	6	7	7	5	13	8	0.14	0.277316	0.569695505701
Q5RJK5	Chromobox homolog 3 (HP1 gamma homolog, Drosophila) OS=Rattus norvegicus GN=LOC100360260 PE=2 SV=1	LOC100360260	10	9	11	11	9	6	14	10	15	0.339	7.1e-05	0.09260762874
P56603	Secretory carrier-associated membrane protein 1 OS=Rattus norvegicus GN=Scamp1 PE=1 SV=1	Scamp1	10	1	2	2	6	9	2	4	6	-0.244	0.645662	0.48224272768
H3BPE7	RNA-binding protein FUS OS=Homo sapiens GN=FUS PE=1 SV=1	FUS	10	9	6	12	15	11	8	11	6	-0.24	0.224113	0.306449711405
Q499P2	Leukotriene A-4 hydrolase OS=Rattus norvegicus GN=Lta4h PE=2 SV=1	Lta4h	10	6	5	8	9	8	9	18	13	0.573	0.0	0.00886024453047
Q5I0M1	Apolipoprotein H OS=Rattus norvegicus GN=Apoh PE=2 SV=1	Apoh	10	5	14	2	4	2	9	5	5	0.01	1.0	0.972717666542
P21913	Succinate dehydrogenase [ubiquinone] iron-sulfur subunit, mitochondrial OS=Rattus norvegicus GN=Sdhb PE=2 SV=2	Sdhb	10	5	4	3	12	9	2	2	10	-0.431	0.028401	0.156278370099
Q03135	Caveolin-1 OS=Homo sapiens GN=CAV1 PE=1 SV=4	CAV1	10	12	10	8	6	6	14	10	15	0.407	1e-06	0.0418106413427
Q9P2J5	Leucine--tRNA ligase, cytoplasmic OS=Homo sapiens GN=LARS PE=1 SV=2	LARS	10	24	27	20	19	18	25	20	23	0.155	0.016566	0.288644457876
Q4G009	Malignant T-cell-amplified sequence 1 OS=Rattus norvegicus GN=Mcts1 PE=2 SV=1	Mcts1	10	17	12	9	10	8	11	8	12	-0.051	1.0	0.808392756855
G3V7I5	Aldehyde dehydrogenase X, mitochondrial OS=Rattus norvegicus GN=Aldh1b1 PE=3 SV=1	Aldh1b1	10	2	4	4	2	5	3	3	5	-0.249	0.726831	0.516273741859
Q16576-2	Isoform 2 of Histone-binding protein RBBP7 OS=Homo sapiens GN=RBBP7	RBBP7	10	21	18	10	9	14	17	15	22	0.28	7.9e-05	0.0945637668331
D4A8G5	Protein Tgfbi OS=Rattus norvegicus GN=Tgfbi PE=4 SV=2	Tgfbi	10	12	9	12	7	9	15	19	17	0.547	0.0	0.00512928969096
O55012	Phosphatidylinositol-binding clathrin assembly protein OS=Rattus norvegicus GN=Picalm PE=1 SV=1	Picalm	10	8	10	10	9	5	8	16	16	0.423	4e-06	0.0541168614575
F1LVX3	Protein LOC102554591 OS=Rattus norvegicus GN=LOC102554591 PE=4 SV=2	LOC102554591	10	2	2	3	2	4	2	0	3	-0.681	0.028274	0.156074015626
O00303	Eukaryotic translation initiation factor 3 subunit F OS=Homo sapiens GN=EIF3F PE=1 SV=1	EIF3F	10	16	17	14	21	15	20	14	17	0.107	0.235184	0.545910128812
Q4J6C6	Prolyl endopeptidase-like OS=Homo sapiens GN=PREPL PE=1 SV=1	PREPL	10	3	10	5	1	4	5	2	8	-0.117	0.987587	0.711307982114
P18265	Glycogen synthase kinase-3 alpha OS=Rattus norvegicus GN=Gsk3a PE=1 SV=1	Gsk3a	9	1	2	4	1	8	2	0	0	-1.252	7.9e-05	0.0346950273964
O88339	Epsin-1 OS=Rattus norvegicus GN=Epn1 PE=1 SV=1	Epn1	9	2	2	0	0	2	3	4	6	0.416	0.008009	0.246089522742
Q9R1T3	Cathepsin Z OS=Rattus norvegicus GN=Ctsz PE=1 SV=2	Ctsz	9	12	13	8	20	9	9	12	16	0.033	0.941514	0.868550449832
Q6PDV7	60S ribosomal protein L10 OS=Rattus norvegicus GN=Rpl10 PE=1 SV=3	Rpl10	9	16	13	15	16	8	19	11	14	0.133	0.175191	0.506498321044
Q3ZAU6	Protein Rnf14 OS=Rattus norvegicus GN=Rnf14 PE=2 SV=1	Rnf14	9	1	1	0	0	4	0	0	4	-0.377	0.59428	0.461730697789
Q9BZQ8	Protein Niban OS=Homo sapiens GN=FAM129A PE=1 SV=1	FAM129A	9	22	17	20	7	11	26	20	14	0.319	9e-06	0.0627018231765
Q641Y2	NADH dehydrogenase [ubiquinone] iron-sulfur protein 2, mitochondrial OS=Rattus norvegicus GN=Ndufs2 PE=1 SV=1	Ndufs2	9	1	1	2	3	3	2	3	3	-0.216	0.91191	0.617427186776
Q62656	Receptor-type tyrosine-protein phosphatase zeta OS=Rattus norvegicus GN=Ptprz1 PE=1 SV=1	Ptprz1	9	1	0	3	1	10	0	0	4	-0.791	0.003433	0.0869150986939
Q9QXU9	ProSAAS OS=Rattus norvegicus GN=Pcsk1n PE=1 SV=1	Pcsk1n	9	2	0	3	1	5	0	0	5	-0.441	0.235374	0.312112163131
O88321	Antisecretory factor OS=Rattus norvegicus GN=Psmd4 PE=2 SV=1	Psmd4	9	10	9	10	7	6	4	8	8	-0.245	0.390121	0.381030033778
O15371	Eukaryotic translation initiation factor 3 subunit D OS=Homo sapiens GN=EIF3D PE=1 SV=1	EIF3D	9	20	21	20	19	13	16	7	19	-0.199	0.176876	0.28107838544
H3BVG0	Nuclear pore complex protein Nup93 OS=Homo sapiens GN=NUP93 PE=1 SV=1	NUP93	9	16	16	14	14	11	13	16	11	-0.0	1.0	0.998563808566
P69682	Adaptin ear-binding coat-associated protein 1 OS=Rattus norvegicus GN=Necap1 PE=1 SV=1	Necap1	9	1	2	0	2	5	0	1	3	-0.788	0.013321	0.125818829625
O95757	Heat shock 70 kDa protein 4L OS=Homo sapiens GN=HSPA4L PE=1 SV=3	HSPA4L	9	9	10	11	13	16	11	10	14	0.02	0.993395	0.924394256521
P31422	Metabotropic glutamate receptor 3 OS=Rattus norvegicus GN=Grm3 PE=1 SV=1	Grm3	9	0	0	0	0	0	0	0	0	-0.971	0.022769	0.146557223926
P48047	ATP synthase subunit O, mitochondrial OS=Homo sapiens GN=ATP5O PE=1 SV=1	ATP5O	9	9	12	12	10	13	14	9	12	0.051	0.854177	0.815683754904
Q13442	28 kDa heat- and acid-stable phosphoprotein OS=Homo sapiens GN=PDAP1 PE=1 SV=1	PDAP1	9	11	10	11	7	6	6	8	9	-0.16	0.791732	0.546176115522
Q66H76	Paxillin OS=Rattus norvegicus GN=Pxn PE=1 SV=1	Pxn	9	15	8	8	8	6	13	8	13	0.225	0.027864	0.324525840636
F8WAR4	MICOS complex subunit MIC19 OS=Homo sapiens GN=CHCHD3 PE=1 SV=1	CHCHD3	9	7	7	6	5	5	8	4	8	0.017	1.0	0.950961014408
P62483	Voltage-gated potassium channel subunit beta-2 OS=Rattus norvegicus GN=Kcnab2 PE=1 SV=1	Kcnab2	9	0	0	3	4	8	0	0	4	-0.837	0.001603	0.0712783495588
P35221-2	Isoform 2 of Catenin alpha-1 OS=Homo sapiens GN=CTNNA1	CTNNA1	9	17	20	20	16	21	10	16	16	-0.213	0.127984	0.250927284191
Q08257	Quinone oxidoreductase OS=Homo sapiens GN=CRYZ PE=1 SV=1	CRYZ	9	16	12	10	10	8	17	7	10	0.024	0.986008	0.912964546596
E9PB61	THO complex subunit 4 OS=Homo sapiens GN=ALYREF PE=1 SV=1	ALYREF	9	8	7	17	16	17	9	5	4	-0.761	0.0	0.00475320716506
P36972	Adenine phosphoribosyltransferase OS=Rattus norvegicus GN=Aprt PE=1 SV=1	Aprt	8	9	2	6	6	4	4	7	9	0.131	0.429729	0.641287081157
P04961	Proliferating cell nuclear antigen OS=Rattus norvegicus GN=Pcna PE=1 SV=1	Pcna	8	19	18	16	13	13	14	12	16	-0.033	1.0	0.857780663726
P55009	Allograft inflammatory factor 1 OS=Rattus norvegicus GN=Aif1 PE=2 SV=1	Aif1	8	5	6	2	5	4	2	6	17	0.516	6e-06	0.0588650347425
Q96FQ6	Protein S100-A16 OS=Homo sapiens GN=S100A16 PE=1 SV=1	S100A16	8	10	8	9	4	7	13	9	16	0.506	0.0	0.0194912415352
P17105	Inositol-trisphosphate 3-kinase A OS=Rattus norvegicus GN=Itpka PE=1 SV=3	Itpka	8	0	0	0	0	3	0	0	0	-1.067	0.005745	0.0997637590147
Q4V8H5	Aspartyl aminopeptidase OS=Rattus norvegicus GN=Dnpep PE=2 SV=1	Dnpep	8	1	2	3	3	5	2	3	7	0.078	0.893774	0.837025258559
D4A7R0	Signal recognition particle subunit SRP72 OS=Rattus norvegicus GN=LOC100910272 PE=3 SV=2	LOC100910272	8	14	17	5	9	4	8	8	10	-0.096	0.968256	0.674485453696
P26453	Basigin OS=Rattus norvegicus GN=Bsg PE=1 SV=2	Bsg	8	0	0	3	3	7	0	1	2	-1.163	0.000158	0.0405796003624
Q6DGG0	Peptidyl-prolyl cis-trans isomerase D OS=Rattus norvegicus GN=Ppid PE=1 SV=3	Ppid	8	3	5	8	4	12	3	2	8	-0.402	0.05799	0.193772393463
A0A096MJE6	Tenascin R, isoform CRA_b OS=Rattus norvegicus GN=Tnr PE=4 SV=1	Tnr	8	0	0	10	2	23	0	0	1	-2.218	0.0	0.000462299848035
Q6P503	ATPase, H+ transporting, V1 subunit D, isoform CRA_c OS=Rattus norvegicus GN=Atp6v1d PE=2 SV=1	Atp6v1d	8	2	2	2	4	6	3	0	3	-0.591	0.03976	0.172662004064
Q5M7A7	CB1 cannabinoid receptor-interacting protein 1 OS=Rattus norvegicus GN=Cnrip1 PE=1 SV=1	Cnrip1	8	4	1	2	2	5	2	0	2	-0.898	0.004313	0.0923557344996
Q13501	Sequestosome-1 OS=Homo sapiens GN=SQSTM1 PE=1 SV=1	SQSTM1	8	10	12	10	11	5	7	10	12	0.031	0.967773	0.891505073678
P84100	60S ribosomal protein L19 OS=Rattus norvegicus GN=Rpl19 PE=1 SV=1	Rpl19	8	15	16	15	9	10	16	9	15	0.112	0.216618	0.534533829268
F8W727	60S ribosomal protein L32 OS=Homo sapiens GN=RPL32 PE=1 SV=1	RPL32	8	7	8	7	6	5	10	2	12	0.184	0.136008	0.47528901736
Q96LD4	Tripartite motif-containing protein 47 OS=Homo sapiens GN=TRIM47 PE=1 SV=2	TRIM47	8	11	4	5	1	3	12	11	4	0.519	1e-06	0.0397728782558
Q92973-2	Isoform 2 of Transportin-1 OS=Homo sapiens GN=TNPO1	TNPO1	8	15	18	13	10	7	16	13	17	0.28	0.001149	0.161932966355
P19627	Guanine nucleotide-binding protein G(z) subunit alpha OS=Rattus norvegicus GN=Gnaz PE=2 SV=3	Gnaz	8	0	1	0	0	7	0	0	0	-1.315	0.000284	0.0465248802644
Q15404	Ras suppressor protein 1 OS=Homo sapiens GN=RSU1 PE=1 SV=3	RSU1	8	21	16	10	10	5	14	8	17	0.118	0.262069	0.561375255086
B4F774	Ganglioside-induced differentiation-associated protein 1-like 1 (Predicted) OS=Rattus norvegicus GN=Gdap1l1 PE=2 SV=1	Gdap1l1	8	0	0	0	0	6	0	0	0	-1.253	0.001429	0.0692171133457
Q9Z272	ARF GTPase-activating protein GIT1 OS=Rattus norvegicus GN=Git1 PE=1 SV=1	Git1	8	7	5	7	3	6	5	5	4	-0.302	0.271937	0.329709092959
Q60587	Trifunctional enzyme subunit beta, mitochondrial OS=Rattus norvegicus GN=Hadhb PE=1 SV=1	Hadhb	8	4	3	7	10	10	2	1	3	-1.303	0.0	0.00492957646452
Q9UEY8	Gamma-adducin OS=Homo sapiens GN=ADD3 PE=1 SV=1	ADD3	7	7	5	7	8	6	15	1	4	-0.006	1.0	0.981730040396
F1M8G9	Protein Ncam2 (Fragment) OS=Rattus norvegicus GN=Ncam2 PE=4 SV=2	Ncam2	7	0	0	0	0	2	0	0	2	-0.548	0.324482	0.353355699627
A0FGR8-2	Isoform 2 of Extended synaptotagmin-2 OS=Homo sapiens GN=ESYT2	ESYT2	7	13	13	11	8	6	10	11	8	-0.038	1.0	0.863123072179
G3V6F4	O-linked N-acetylglucosamine (GlcNAc) transferase (UDP-N-acetylglucosamine:polypeptide-N-acetylglucosaminyl transferase), isoform CRA_b OS=Rattus norvegicus GN=Ogt PE=4 SV=2	Ogt	7	4	0	2	2	4	2	0	3	-0.535	0.146881	0.263182802984
Q5XI22	Acetyl-CoA acetyltransferase, cytosolic OS=Rattus norvegicus GN=Acat2 PE=1 SV=1	Acat2	7	4	2	2	7	6	2	3	6	-0.262	0.629937	0.475907639176
F1M403	Protein Ube2o (Fragment) OS=Rattus norvegicus GN=Ube2o PE=4 SV=1	Ube2o	7	2	2	5	2	7	3	2	1	-0.823	0.001438	0.0693243652613
O43396	Thioredoxin-like protein 1 OS=Homo sapiens GN=TXNL1 PE=1 SV=3	TXNL1	7	8	11	10	11	13	6	6	8	-0.415	0.007228	0.106202460338
O00151	PDZ and LIM domain protein 1 OS=Homo sapiens GN=PDLIM1 PE=1 SV=4	PDLIM1	7	21	34	13	11	11	27	7	25	0.199	0.004535	0.217538457481
Q568Z9	Phytanoyl-CoA hydroxylase-interacting protein OS=Rattus norvegicus GN=Phyhip PE=2 SV=1	Phyhip	7	0	1	3	1	4	0	0	1	-1.247	0.00185	0.0739536525237
P62870	Transcription elongation factor B polypeptide 2 OS=Rattus norvegicus GN=Tceb2 PE=1 SV=1	Tceb2	7	6	7	3	4	3	6	5	7	0.175	0.23776	0.547440428895
O75844	CAAX prenyl protease 1 homolog OS=Homo sapiens GN=ZMPSTE24 PE=1 SV=2	ZMPSTE24	7	7	7	7	5	5	8	6	9	0.196	0.112184	0.453013830947
Q9WUW3	Complement factor I OS=Rattus norvegicus GN=Cfi PE=2 SV=1	Cfi	7	8	7	2	3	1	4	8	4	0.155	0.404094	0.630303297067
O35112	CD166 antigen OS=Rattus norvegicus GN=Alcam PE=1 SV=1	Alcam	7	3	5	3	5	6	1	3	6	-0.416	0.17161	0.278054547878
Q13045	Protein flightless-1 homolog OS=Homo sapiens GN=FLII PE=1 SV=2	FLII	7	14	18	18	11	8	11	10	16	-0.027	1.0	0.893165353243
Q8TAT6-2	Isoform 2 of Nuclear protein localization protein 4 homolog OS=Homo sapiens GN=NPLOC4	NPLOC4	7	15	12	11	9	8	13	9	12	0.107	0.36723	0.613910062176
Q7L099-3	Isoform 3 of Protein RUFY3 OS=Homo sapiens GN=RUFY3	RUFY3	7	3	1	3	2	7	2	1	7	-0.142	0.987392	0.710786501362
P51570-2	Isoform 2 of Galactokinase OS=Homo sapiens GN=GALK1	GALK1	7	10	9	3	0	1	8	8	12	0.592	0.0	0.0218537628307
Q15113	Procollagen C-endopeptidase enhancer 1 OS=Homo sapiens GN=PCOLCE PE=1 SV=2	PCOLCE	7	11	10	20	15	19	15	9	14	-0.077	0.977775	0.689893204265
D4A4Z9	Protein Ktn1 OS=Rattus norvegicus GN=Ktn1 PE=4 SV=2	Ktn1	7	7	15	13	13	13	16	12	10	0.115	0.263649	0.562251846623
B5DFK6	Adaptor-related protein complex 3, delta 1 subunit, isoform CRA_b OS=Rattus norvegicus GN=Ap3d1 PE=2 SV=1	Ap3d1	7	10	7	5	6	4	10	2	6	-0.083	0.999254	0.769980808229
G3V9T7	ArsA arsenite transporter, ATP-binding, homolog 1 (Bacterial) OS=Rattus norvegicus GN=Asna1 PE=3 SV=1	Asna1	7	9	7	8	8	8	12	8	6	0.094	0.589312	0.70513346819
F1M6V1	Heterochromatin protein 1-binding protein 3 OS=Rattus norvegicus GN=Hp1bp3 PE=3 SV=2	Hp1bp3	7	8	8	12	6	9	16	5	7	0.105	0.477436	0.661023870153
D4A7N1	MICOS complex subunit Mic25 OS=Rattus norvegicus GN=Chchd6 PE=3 SV=1	Chchd6	7	0	0	0	1	3	0	0	0	-1.013	0.035368	0.166726199001
D4A5I9	Protein Myo6 OS=Rattus norvegicus GN=Myo6 PE=4 SV=2	Myo6	6	0	0	2	0	2	0	0	0	-0.891	0.048652	0.183551221435
P51571	Translocon-associated protein subunit delta OS=Homo sapiens GN=SSR4 PE=1 SV=1	SSR4	6	6	6	3	8	6	4	2	5	-0.531	0.012568	0.123779885061
G3V3I1	Proteasome subunit alpha type OS=Homo sapiens GN=PSMA6 PE=1 SV=1	PSMA6	6	9	9	10	11	7	12	11	13	0.32	0.000797	0.149923991203
B4DUT8	Calponin-2 OS=Homo sapiens GN=CNN2 PE=1 SV=1	CNN2	6	11	8	9	9	7	15	6	9	0.18	0.116082	0.456876475105
Q8VI04	Isoaspartyl peptidase/L-asparaginase OS=Rattus norvegicus GN=Asrgl1 PE=1 SV=1	Asrgl1	6	2	0	4	2	5	2	0	1	-1.052	0.002842	0.0826876817647
Q96PK6	RNA-binding protein 14 OS=Homo sapiens GN=RBM14 PE=1 SV=2	RBM14	6	7	6	7	6	12	7	8	8	0.036	0.959892	0.883921388427
P46781	40S ribosomal protein S9 OS=Homo sapiens GN=RPS9 PE=1 SV=3	RPS9	6	8	14	15	16	10	15	14	10	0.12	0.252383	0.555928357757
O94874	E3 UFM1-protein ligase 1 OS=Homo sapiens GN=UFL1 PE=1 SV=2	UFL1	6	12	8	6	4	6	16	9	9	0.475	0.0	0.0310914744816
Q01844-5	Isoform 5 of RNA-binding protein EWS OS=Homo sapiens GN=EWSR1	EWSR1	6	6	4	11	10	8	3	2	3	-1.071	0.0	0.00779320988303
D4A129	Calpastatin OS=Rattus norvegicus GN=Cast PE=4 SV=1	Cast	6	0	1	0	8	4	0	1	0	-1.365	2.3e-05	0.0265684721328
Q9Y3Z3	Deoxynucleoside triphosphate triphosphohydrolase SAMHD1 OS=Homo sapiens GN=SAMHD1 PE=1 SV=2	SAMHD1	6	11	13	2	5	5	12	10	12	0.487	0.0	0.0331881286968
P97608	5-oxoprolinase OS=Rattus norvegicus GN=Oplah PE=1 SV=2	Oplah	6	3	6	3	3	2	1	1	8	-0.173	0.954392	0.656681128856
Q14789-2	Isoform 2 of Golgin subfamily B member 1 OS=Homo sapiens GN=GOLGB1	GOLGB1	6	16	14	9	2	6	10	11	10	0.153	0.214539	0.533218809733
G3V6L8	RCG61894, isoform CRA_a OS=Rattus norvegicus GN=Strn PE=4 SV=1	Strn	6	5	1	3	0	4	3	0	4	-0.254	0.824323	0.562724131146
Q9BZF9	Uveal autoantigen with coiled-coil domains and ankyrin repeats OS=Homo sapiens GN=UACA PE=1 SV=2	UACA	6	16	16	2	0	4	17	9	8	0.411	2.2e-05	0.0744074172925
Q5PQW8	Guanylate binding protein 2 OS=Rattus norvegicus GN=Gbp2 PE=2 SV=1	Gbp2	6	2	2	2	43	1	1	18	12	0.117	0.325861	0.594448985182
Q569C9	Golgi phosphoprotein 3 OS=Rattus norvegicus GN=Golph3 PE=2 SV=1	Golph3	6	7	9	5	2	4	7	3	7	0.011	1.0	0.97064447405
O75534-4	Isoform 4 of Cold shock domain-containing protein E1 OS=Homo sapiens GN=CSDE1	CSDE1	6	15	19	21	10	15	17	7	10	-0.233	0.128291	0.251133729791
A9UMV9	Ndufa7 protein OS=Rattus norvegicus GN=Ndufa7l PE=2 SV=1	Ndufa7l	6	1	0	2	1	0	1	0	2	-0.471	0.516975	0.43145750409
F1LM33	Leucine-rich PPR motif-containing protein, mitochondrial OS=Rattus norvegicus GN=Lrpprc PE=4 SV=2	Lrpprc	6	2	2	1	8	2	2	1	4	-0.483	0.195911	0.291654060623
B2GUZ3	Mthfd1l protein OS=Rattus norvegicus GN=Mthfd1l PE=2 SV=1	Mthfd1l	6	3	3	7	3	1	1	0	3	-0.894	0.002877	0.0829535756685
P53041	Serine/threonine-protein phosphatase 5 OS=Homo sapiens GN=PPP5C PE=1 SV=1	PPP5C	6	4	3	4	5	5	5	1	5	-0.239	0.724024	0.515046486887
O95970	Leucine-rich glioma-inactivated protein 1 OS=Homo sapiens GN=LGI1 PE=1 SV=1	LGI1	6	0	0	0	0	2	0	0	2	-0.494	0.52238	0.433568391179
B2RZ37	Receptor expression-enhancing protein 5 OS=Rattus norvegicus GN=Reep5 PE=1 SV=1	Reep5	6	2	1	4	3	5	2	1	2	-0.848	0.009376	0.114083967325
O75116	Rho-associated protein kinase 2 OS=Homo sapiens GN=ROCK2 PE=1 SV=4	ROCK2	6	9	7	4	6	13	6	2	11	-0.198	0.592276	0.460939932223
P33992	DNA replication licensing factor MCM5 OS=Homo sapiens GN=MCM5 PE=1 SV=5	MCM5	6	26	23	19	17	8	27	27	23	0.444	0.0	0.0050708216417
P18422	Proteasome subunit alpha type-3 OS=Rattus norvegicus GN=Psma3 PE=1 SV=3	Psma3	6	7	8	10	12	13	9	7	11	-0.047	1.0	0.847037285033
Q15149	Plectin OS=Homo sapiens GN=PLEC PE=1 SV=3	PLEC	293	382	367	303	248	268	427	323	348	0.171	0.0	2.99153731148e-06
P25705	ATP synthase subunit alpha, mitochondrial OS=Homo sapiens GN=ATP5A1 PE=1 SV=1	ATP5A1	110	59	60	57	53	73	66	53	84	-0.014	1.0	0.867134004139
C0JPT7	Filamin alpha OS=Rattus norvegicus GN=Flna PE=2 SV=1	Flna	89	129	139	209	171	174	127	114	141	-0.172	0.0	0.00347791540506
Q07954	Prolow-density lipoprotein receptor-related protein 1 OS=Homo sapiens GN=LRP1 PE=1 SV=2	LRP1	67	69	73	42	36	37	93	46	94	0.368	0.0	7.00620214428e-06
P50398	Rab GDP dissociation inhibitor alpha OS=Rattus norvegicus GN=Gdi1 PE=1 SV=1	Gdi1	67	43	26	48	28	73	31	23	43	-0.388	0.0	0.00085699035271
Q00839	Heterogeneous nuclear ribonucleoprotein U OS=Homo sapiens GN=HNRNPU PE=1 SV=6	HNRNPU	50	56	72	35	32	28	59	44	70	0.245	0.0	0.013851175341
Q6IMY8	Heterogeneous nuclear ribonucleoprotein U OS=Rattus norvegicus GN=Hnrnpu PE=2 SV=1	Hnrnpu	48	52	61	26	29	24	55	35	67	0.272	0.0	0.0071795336314
O35303	Dynamin-1-like protein OS=Rattus norvegicus GN=Dnm1l PE=1 SV=1	Dnm1l	47	29	20	24	17	35	21	20	27	-0.245	0.002494	0.0799114654788
P53396	ATP-citrate synthase OS=Homo sapiens GN=ACLY PE=1 SV=3	ACLY	46	58	76	80	64	56	59	69	75	0.071	0.07044	0.403999287358
Q13200	26S proteasome non-ATPase regulatory subunit 2 OS=Homo sapiens GN=PSMD2 PE=1 SV=3	PSMD2	40	48	68	50	46	41	47	40	64	0.037	0.601794	0.709967305133
P13264	Glutaminase kidney isoform, mitochondrial OS=Rattus norvegicus GN=Gls PE=1 SV=2	Gls	40	14	16	16	16	28	11	4	29	-0.383	6.4e-05	0.0331468535609
Q68FR6	Elongation factor 1-gamma OS=Rattus norvegicus GN=Eef1g PE=1 SV=3	Eef1g	39	49	51	46	39	37	42	48	46	0.054	0.346651	0.604388500251
P27797	Calreticulin OS=Homo sapiens GN=CALR PE=1 SV=1	CALR	39	36	53	84	73	75	46	59	49	-0.154	0.003525	0.0875250686703
F1M953	Stress-70 protein, mitochondrial OS=Rattus norvegicus GN=Hspa9 PE=3 SV=1	Hspa9	38	36	37	79	74	68	40	37	36	-0.38	0.0	0.000379274970678
P50991	T-complex protein 1 subunit delta OS=Homo sapiens GN=CCT4 PE=1 SV=4	CCT4	35	40	46	35	39	33	45	39	49	0.151	0.00133	0.167063834403
Q5XIM9	T-complex protein 1 subunit beta OS=Rattus norvegicus GN=Cct2 PE=1 SV=3	Cct2	34	46	45	42	39	43	47	46	52	0.142	0.001847	0.179239595587
P23246	Splicing factor, proline- and glutamine-rich OS=Homo sapiens GN=SFPQ PE=1 SV=2	SFPQ	34	48	40	27	28	24	54	24	38	0.146	0.004122	0.213094994139
P04897	Guanine nucleotide-binding protein G(i) subunit alpha-2 OS=Rattus norvegicus GN=Gnai2 PE=1 SV=3	Gnai2	32	29	23	37	41	44	35	32	35	-0.006	1.0	0.961716242608
P50990	T-complex protein 1 subunit theta OS=Homo sapiens GN=CCT8 PE=1 SV=4	CCT8	32	56	52	40	41	37	58	48	51	0.198	2e-06	0.0485981919757
P85845	Fascin OS=Rattus norvegicus GN=Fscn1 PE=1 SV=2	Fscn1	31	31	22	31	25	30	27	24	22	-0.145	0.20632	0.297226266503
P28331-2	Isoform 2 of NADH-ubiquinone oxidoreductase 75 kDa subunit, mitochondrial OS=Homo sapiens GN=NDUFS1	NDUFS1	30	10	14	20	20	19	12	7	20	-0.37	0.000572	0.0550729824376
P84085	ADP-ribosylation factor 5 OS=Homo sapiens GN=ARF5 PE=1 SV=2	ARF5	28	23	23	23	30	24	20	19	21	-0.236	0.010538	0.117841054526
P35704	Peroxiredoxin-2 OS=Rattus norvegicus GN=Prdx2 PE=1 SV=3	Prdx2	26	20	16	18	13	17	18	23	22	0.141	0.062311	0.392163740228
O00571	ATP-dependent RNA helicase DDX3X OS=Homo sapiens GN=DDX3X PE=1 SV=3	DDX3X	26	39	36	25	24	21	44	24	32	0.165	0.002731	0.194975484891
D3ZCV0	Protein Actn2 OS=Rattus norvegicus GN=Actn2 PE=4 SV=1	Actn2	24	19	23	31	29	39	18	28	17	-0.281	0.00124	0.066772833902
P23284	Peptidyl-prolyl cis-trans isomerase B OS=Homo sapiens GN=PPIB PE=1 SV=2	PPIB	24	32	33	24	30	27	33	29	29	0.078	0.238661	0.54797320413
Q75Q39	Mitochondrial import receptor subunit TOM70 OS=Rattus norvegicus GN=Tomm70a PE=1 SV=1	Tomm70a	24	15	13	12	14	17	10	5	12	-0.548	1e-06	0.0117488262346
P62963	Profilin-1 OS=Rattus norvegicus GN=Pfn1 PE=1 SV=2	Pfn1	23	25	25	41	57	33	25	24	33	-0.226	0.003784	0.0891873693546
Q68FX0	Isocitrate dehydrogenase [NAD] subunit beta, mitochondrial OS=Rattus norvegicus GN=Idh3B PE=1 SV=1	Idh3B	23	6	8	13	14	21	7	5	12	-0.577	4e-06	0.0186777955122
P62136	Serine/threonine-protein phosphatase PP1-alpha catalytic subunit OS=Homo sapiens GN=PPP1CA PE=1 SV=1	PPP1CA	22	24	19	17	18	16	21	18	25	0.106	0.164433	0.498469404112
Q6P7A7	Dolichyl-diphosphooligosaccharide--protein glycosyltransferase subunit 1 OS=Rattus norvegicus GN=Rpn1 PE=2 SV=1	Rpn1	21	29	34	26	36	29	30	19	29	-0.113	0.490811	0.421223737679
Q99961	Endophilin-A2 OS=Homo sapiens GN=SH3GL1 PE=1 SV=1	SH3GL1	21	22	19	6	11	9	19	13	16	0.089	0.437045	0.644368194585
P35241-5	Isoform 5 of Radixin OS=Homo sapiens GN=RDX	RDX	21	32	32	25	20	22	30	24	32	0.129	0.043243	0.359404707454
O43175	D-3-phosphoglycerate dehydrogenase OS=Homo sapiens GN=PHGDH PE=1 SV=4	PHGDH	20	34	31	22	26	19	31	23	31	0.12	0.056747	0.383426630689
P16989	Y-box-binding protein 3 OS=Homo sapiens GN=YBX3 PE=1 SV=4	YBX3	19	18	24	16	16	12	20	15	13	-0.093	0.895714	0.605575065785
P14668	Annexin A5 OS=Rattus norvegicus GN=Anxa5 PE=1 SV=3	Anxa5	19	16	16	24	18	25	17	10	14	-0.358	0.000115	0.0377831038797
P30044	Peroxiredoxin-5, mitochondrial OS=Homo sapiens GN=PRDX5 PE=1 SV=4	PRDX5	18	14	17	13	16	15	12	14	17	-0.08	0.966253	0.671638744161
Q78P75	Dynein light chain 2, cytoplasmic OS=Rattus norvegicus GN=Dynll2 PE=1 SV=1	Dynll2	18	8	8	11	7	7	7	3	6	-0.641	7e-06	0.0205582686912
P13674	Prolyl 4-hydroxylase subunit alpha-1 OS=Homo sapiens GN=P4HA1 PE=1 SV=2	P4HA1	18	15	16	17	8	7	15	27	10	0.248	0.002206	0.186201452433
Q15691	Microtubule-associated protein RP/EB family member 1 OS=Homo sapiens GN=MAPRE1 PE=1 SV=3	MAPRE1	18	22	25	20	17	20	28	19	23	0.148	0.025282	0.317407305832
Q9EQS0	Transaldolase OS=Rattus norvegicus GN=Taldo1 PE=1 SV=2	Taldo1	17	18	19	12	16	11	21	19	22	0.302	2e-05	0.0727972090632
P31949	Protein S100-A11 OS=Homo sapiens GN=S100A11 PE=1 SV=2	S100A11	17	20	26	17	24	16	26	16	25	0.102	0.192712	0.518862383864
P52907	F-actin-capping protein subunit alpha-1 OS=Homo sapiens GN=CAPZA1 PE=1 SV=3	CAPZA1	17	24	25	28	24	27	23	14	21	-0.217	0.024453	0.149612936093
Q9JHY2	Sideroflexin-3 OS=Rattus norvegicus GN=Sfxn3 PE=2 SV=1	Sfxn3	17	7	11	8	9	14	12	3	9	-0.307	0.055912	0.191586566604
Q63081	Protein disulfide-isomerase A6 OS=Rattus norvegicus GN=Pdia6 PE=1 SV=2	Pdia6	16	19	19	17	23	14	16	21	26	0.153	0.029314	0.328321677764
Q07009	Calpain-2 catalytic subunit OS=Rattus norvegicus GN=Capn2 PE=1 SV=3	Capn2	16	21	23	12	21	16	22	14	24	0.108	0.200526	0.524124843598
I6L9G6	Protein Tardbp OS=Rattus norvegicus GN=Tardbp PE=2 SV=1	Tardbp	16	12	13	7	8	5	10	11	12	0.068	0.71491	0.75428066215
P25786-2	Isoform Long of Proteasome subunit alpha type-1 OS=Homo sapiens GN=PSMA1	PSMA1	16	19	24	19	18	16	23	16	27	0.174	0.013762	0.277036809694
M0RC65	Cofilin 2, muscle (Predicted), isoform CRA_b OS=Rattus norvegicus GN=Cfl2 PE=4 SV=1	Cfl2	16	16	19	17	14	18	17	10	22	-0.013	1.0	0.942442745175
P41542	General vesicular transport factor p115 OS=Rattus norvegicus GN=Uso1 PE=1 SV=1	Uso1	15	16	11	16	13	15	13	14	16	-0.008	1.0	0.963310249911
Q9Z270	Vesicle-associated membrane protein-associated protein A OS=Rattus norvegicus GN=Vapa PE=1 SV=3	Vapa	15	12	10	6	4	8	10	8	17	0.243	0.009885	0.257634434416
P55795	Heterogeneous nuclear ribonucleoprotein H2 OS=Homo sapiens GN=HNRNPH2 PE=1 SV=1	HNRNPH2	15	19	26	19	13	13	32	13	23	0.26	0.000172	0.109842824055
Q14444	Caprin-1 OS=Homo sapiens GN=CAPRIN1 PE=1 SV=2	CAPRIN1	15	21	25	32	28	22	23	25	23	-0.006	1.0	0.969607951312
O95433	Activator of 90 kDa heat shock protein ATPase homolog 1 OS=Homo sapiens GN=AHSA1 PE=1 SV=1	AHSA1	15	12	21	14	10	8	20	18	15	0.296	3.9e-05	0.0826168935107
P07825	Synaptophysin OS=Rattus norvegicus GN=Syp PE=1 SV=1	Syp	15	2	0	3	3	4	1	1	4	-0.861	0.000929	0.0620833496817
Q92616	Translational activator GCN1 OS=Homo sapiens GN=GCN1L1 PE=1 SV=6	GCN1L1	15	40	28	25	31	23	24	38	26	0.092	0.143762	0.481931119243
Q15286	Ras-related protein Rab-35 OS=Homo sapiens GN=RAB35 PE=1 SV=1	RAB35	14	9	5	13	10	12	9	9	6	-0.277	0.117126	0.24345275854
P63167	Dynein light chain 1, cytoplasmic OS=Homo sapiens GN=DYNLL1 PE=1 SV=1	DYNLL1	14	10	19	9	8	9	24	15	17	0.499	0.0	0.00389676557718
P18124	60S ribosomal protein L7 OS=Homo sapiens GN=RPL7 PE=1 SV=1	RPL7	14	26	26	21	16	13	21	15	19	-0.047	0.999714	0.778403618117
P28070	Proteasome subunit beta type-4 OS=Homo sapiens GN=PSMB4 PE=1 SV=4	PSMB4	13	9	8	11	9	5	8	7	8	-0.179	0.552988	0.445523036218
B0BNA5	Coactosin-like protein OS=Rattus norvegicus GN=Cotl1 PE=1 SV=1	Cotl1	13	11	14	9	12	9	14	9	16	0.141	0.141918	0.480374720979
D4A4D5	Protein LOC100362751 OS=Rattus norvegicus GN=LOC498555 PE=3 SV=1	LOC498555	13	14	13	13	15	14	10	15	15	-0.016	1.0	0.934567193126
B2RYS2	Protein LOC685596 OS=Rattus norvegicus GN=LOC685596 PE=2 SV=1	LOC685596	13	2	2	4	4	6	3	0	4	-0.728	0.001477	0.0698009798503
P10768	S-formylglutathione hydrolase OS=Homo sapiens GN=ESD PE=1 SV=2	ESD	13	26	21	15	10	8	22	19	22	0.31	3e-06	0.0504651541039
P36507	Dual specificity mitogen-activated protein kinase kinase 2 OS=Homo sapiens GN=MAP2K2 PE=1 SV=1	MAP2K2	13	12	18	7	5	6	10	10	10	-0.026	1.0	0.907811050516
Q9UJZ1	Stomatin-like protein 2, mitochondrial OS=Homo sapiens GN=STOML2 PE=1 SV=1	STOML2	13	26	31	12	7	9	17	24	15	0.144	0.087027	0.42545103132
M9MMM9	Microtubule-actin cross-linking factor 1 OS=Rattus norvegicus GN=Macf1 PE=1 SV=1	Macf1	13	8	10	32	23	38	8	3	13	-0.95	0.0	1.71338414882e-05
P30835	ATP-dependent 6-phosphofructokinase, liver type OS=Rattus norvegicus GN=Pfkl PE=2 SV=3	Pfkl	13	10	7	11	14	13	12	12	13	0.093	0.45431	0.651557170015
P51635	Alcohol dehydrogenase [NADP(+)] OS=Rattus norvegicus GN=Akr1a1 PE=1 SV=2	Akr1a1	13	7	6	10	14	11	7	7	8	-0.338	0.050655	0.185835377831
P13086	Succinyl-CoA ligase [ADP/GDP-forming] subunit alpha, mitochondrial OS=Rattus norvegicus GN=Suclg1 PE=2 SV=2	Suclg1	13	3	5	7	10	13	3	3	5	-0.879	1e-06	0.0135339839863
Q794E4	Heterogeneous nuclear ribonucleoprotein F OS=Rattus norvegicus GN=Hnrnpf PE=1 SV=3	Hnrnpf	13	22	16	15	27	21	20	18	24	0.085	0.323589	0.593341534069
Q924S5	Lon protease homolog, mitochondrial OS=Rattus norvegicus GN=Lonp1 PE=2 SV=1	Lonp1	13	7	6	3	1	8	8	6	8	0.141	0.326573	0.594795257297
F1LQS3	60S ribosomal protein L6 OS=Rattus norvegicus GN=Rpl6 PE=3 SV=1	Rpl6	13	16	22	12	18	16	18	8	21	-0.031	1.0	0.858251794489
Q68FR9-2	Isoform 2 of Elongation factor 1-delta OS=Rattus norvegicus GN=Eef1d	Eef1d	13	10	9	16	20	11	11	8	15	-0.149	0.64027	0.480063770385
Q3MIE4	Synaptic vesicle membrane protein VAT-1 homolog OS=Rattus norvegicus GN=Vat1 PE=1 SV=1	Vat1	12	10	5	14	16	16	7	9	17	-0.086	0.96999	0.677044167377
P43304	Glycerol-3-phosphate dehydrogenase, mitochondrial OS=Homo sapiens GN=GPD2 PE=1 SV=3	GPD2	12	27	18	12	11	11	17	10	12	-0.142	0.591659	0.460696772125
P80723	Brain acid soluble protein 1 OS=Homo sapiens GN=BASP1 PE=1 SV=2	BASP1	12	11	11	23	15	18	15	5	18	-0.169	0.360028	0.36854614035
P27361	Mitogen-activated protein kinase 3 OS=Homo sapiens GN=MAPK3 PE=1 SV=4	MAPK3	12	15	12	15	7	8	11	7	10	-0.215	0.265818	0.326839369634
B0BNL2	PDZ domain-containing protein 2 OS=Rattus norvegicus GN=LOC364561 PE=2 SV=1	LOC364561	12	6	7	6	3	7	6	8	4	-0.121	0.967953	0.674047193739
P16446	Phosphatidylinositol transfer protein alpha isoform OS=Rattus norvegicus GN=Pitpna PE=1 SV=2	Pitpna	11	2	5	4	7	9	4	1	8	-0.378	0.140054	0.258855651328
Q13151	Heterogeneous nuclear ribonucleoprotein A0 OS=Homo sapiens GN=HNRNPA0 PE=1 SV=1	HNRNPA0	11	12	15	7	7	4	15	3	10	0.004	1.0	0.984601783929
Q9JJ19	Na(+)/H(+) exchange regulatory cofactor NHE-RF1 OS=Rattus norvegicus GN=Slc9a3r1 PE=1 SV=3	Slc9a3r1	11	2	2	2	6	9	2	5	3	-0.51	0.029171	0.157508761377
D3ZQD3	2-oxoglutarate dehydrogenase, mitochondrial OS=Rattus norvegicus GN=Ogdhl PE=4 SV=1	Ogdhl	11	5	1	4	3	7	4	3	5	-0.28	0.424414	0.394936023194
P20073	Annexin A7 OS=Homo sapiens GN=ANXA7 PE=1 SV=3	ANXA7	11	18	11	12	12	14	19	13	14	0.171	0.062822	0.392938787203
Q63803	Guanine nucleotide-binding protein G(s) subunit alpha isoforms XLas OS=Rattus norvegicus GN=Gnas PE=1 SV=3	Gnas	11	5	5	5	7	8	5	7	5	-0.201	0.680439	0.496504460907
M0RBD0	Protein Iqsec1 OS=Rattus norvegicus GN=Iqsec1 PE=4 SV=1	Iqsec1	10	1	1	1	3	4	1	0	4	-0.579	0.0992	0.230255873049
A0A096MJY6	Protein Gbe1 OS=Rattus norvegicus GN=Gbe1 PE=4 SV=1	Gbe1	10	3	2	0	0	1	2	2	3	-0.316	0.700127	0.504772133422
Q13561-2	Isoform 2 of Dynactin subunit 2 OS=Homo sapiens GN=DCTN2	DCTN2	10	24	23	14	9	7	20	17	19	0.253	0.000577	0.140131906441
P32969	60S ribosomal protein L9 OS=Homo sapiens GN=RPL9 PE=1 SV=1	RPL9	10	24	23	18	15	14	16	22	19	0.097	0.229224	0.542325607095
Q99733-2	Isoform 2 of Nucleosome assembly protein 1-like 4 OS=Homo sapiens GN=NAP1L4	NAP1L4	10	14	19	16	14	15	21	14	15	0.126	0.13031	0.470232998211
P52292	Importin subunit alpha-1 OS=Homo sapiens GN=KPNA2 PE=1 SV=1	KPNA2	10	9	11	11	17	17	16	9	11	-0.035	1.0	0.865875299198
F1LTJ5	Protein Hspg2 OS=Rattus norvegicus GN=Hspg2 PE=4 SV=2	Hspg2	10	14	12	12	8	9	13	10	17	0.207	0.018539	0.295976754076
O43399-3	Isoform 3 of Tumor protein D54 OS=Homo sapiens GN=TPD52L2	TPD52L2	10	15	18	10	12	13	14	9	11	-0.138	0.718833	0.512789727145
Q15185	Prostaglandin E synthase 3 OS=Homo sapiens GN=PTGES3 PE=1 SV=1	PTGES3	10	9	10	11	13	9	15	7	13	0.134	0.21977	0.536509422305
Q9UHB6-4	Isoform 4 of LIM domain and actin-binding protein 1 OS=Homo sapiens GN=LIMA1	LIMA1	9	21	16	18	14	10	19	13	17	0.118	0.167871	0.50107453776
P41350	Caveolin-1 OS=Rattus norvegicus GN=Cav1 PE=1 SV=3	Cav1	9	12	10	7	6	6	11	10	15	0.343	8.4e-05	0.0957134144349
Q63345	Myelin-oligodendrocyte glycoprotein OS=Rattus norvegicus GN=Mog PE=1 SV=1	Mog	9	6	0	12	5	12	0	0	8	-0.853	1e-06	0.0139363430454
P50995	Annexin A11 OS=Homo sapiens GN=ANXA11 PE=1 SV=1	ANXA11	9	11	8	6	7	7	11	10	14	0.385	7.1e-05	0.0925106811364
P01835	Ig kappa chain C region, B allele OS=Rattus norvegicus PE=1 SV=1	NOGENE	9	8	5	4	8	3	5	4	5	-0.275	0.41519	0.391223859301
Q00577	Transcriptional activator protein Pur-alpha OS=Homo sapiens GN=PURA PE=1 SV=2	PURA	9	2	2	7	5	8	0	2	6	-0.63	0.0047	0.0945046046389
Q15785	Mitochondrial import receptor subunit TOM34 OS=Homo sapiens GN=TOMM34 PE=1 SV=2	TOMM34	9	14	9	15	9	5	11	1	9	-0.37	0.018262	0.137570316048
P20674	Cytochrome c oxidase subunit 5A, mitochondrial OS=Homo sapiens GN=COX5A PE=1 SV=2	COX5A	9	7	9	8	11	7	11	6	13	0.179	0.091873	0.431164797241
Q9HB71	Calcyclin-binding protein OS=Homo sapiens GN=CACYBP PE=1 SV=2	CACYBP	9	15	19	8	6	9	15	11	8	0.034	0.952457	0.877373197316
Q15637-5	Isoform 5 of Splicing factor 1 OS=Homo sapiens GN=SF1	SF1	9	12	14	13	16	14	11	16	11	-0.027	1.0	0.889371128226
P14604	Enoyl-CoA hydratase, mitochondrial OS=Rattus norvegicus GN=Echs1 PE=1 SV=1	Echs1	9	2	2	6	5	9	2	4	9	-0.101	0.993256	0.729568184263
Q13492	Phosphatidylinositol-binding clathrin assembly protein OS=Homo sapiens GN=PICALM PE=1 SV=2	PICALM	9	14	11	9	9	5	9	16	18	0.415	1e-06	0.0394655084902
Q02790	Peptidyl-prolyl cis-trans isomerase FKBP4 OS=Homo sapiens GN=FKBP4 PE=1 SV=3	FKBP4	9	15	16	23	18	22	18	18	13	-0.042	1.0	0.813820678852
Q99ML5	Prenylcysteine oxidase OS=Rattus norvegicus GN=Pcyox1 PE=1 SV=1	Pcyox1	9	1	3	4	1	9	3	0	3	-0.671	0.011472	0.120662223608
P41252	Isoleucine--tRNA ligase, cytoplasmic OS=Homo sapiens GN=IARS PE=1 SV=2	IARS	8	24	22	30	15	11	19	24	18	0.106	0.17855	0.508933018489
D4A3T3	Protein Cbx1 OS=Rattus norvegicus GN=Cbx1 PE=4 SV=1	Cbx1	8	8	12	4	4	4	12	13	6	0.441	1.1e-05	0.0647906317087
F1LND7	Farnesyl pyrophosphate synthase OS=Rattus norvegicus GN=Fdps PE=3 SV=2	Fdps	8	1	2	2	10	4	2	1	5	-0.567	0.030611	0.159753821329
Q80Z29	Nicotinamide phosphoribosyltransferase OS=Rattus norvegicus GN=Nampt PE=1 SV=1	Nampt	8	10	10	8	32	8	8	11	16	-0.083	0.965885	0.671128293015
A0A0A6YYL6	Protein RPL17-C18orf32 OS=Homo sapiens GN=RPL17-C18orf32 PE=1 SV=1	RPL17	8	15	18	12	11	10	20	9	8	-0.011	1.0	0.957174182804
P09874	Poly [ADP-ribose] polymerase 1 OS=Homo sapiens GN=PARP1 PE=1 SV=4	PARP1	8	28	32	27	17	21	21	10	27	-0.127	0.509645	0.428593946931
Q5VWC4	26S proteasome non-ATPase regulatory subunit 4 OS=Homo sapiens GN=PSMD4 PE=1 SV=1	PSMD4	8	10	9	10	7	6	5	8	8	-0.166	0.73624	0.520418781027
G3V8D5	6-phosphogluconolactonase OS=Rattus norvegicus GN=Pgls PE=4 SV=1	Pgls	8	5	4	6	8	7	6	4	6	-0.193	0.742659	0.523278412004
P47875	Cysteine and glycine-rich protein 1 OS=Rattus norvegicus GN=Csrp1 PE=2 SV=2	Csrp1	8	16	8	11	9	14	10	2	12	-0.341	0.037201	0.169255488621
P54727	UV excision repair protein RAD23 homolog B OS=Homo sapiens GN=RAD23B PE=1 SV=1	RAD23B	8	10	10	15	11	14	10	11	8	-0.172	0.541725	0.441121956387
Q3KR94	Protein Vtn OS=Rattus norvegicus GN=Vtn PE=2 SV=1	Vtn	8	3	8	2	5	0	6	9	5	0.382	0.002788	0.195838184068
P62832	60S ribosomal protein L23 OS=Rattus norvegicus GN=Rpl23 PE=2 SV=1	Rpl23	8	11	15	14	11	8	14	11	15	0.182	0.042737	0.358409490719
M0R916	Oxysterol-binding protein OS=Rattus norvegicus GN=Osbpl1a PE=3 SV=1	Osbpl1a	8	0	0	1	1	1	0	0	1	-0.878	0.067529	0.203266548601
O08557	N(G),N(G)-dimethylarginine dimethylaminohydrolase 1 OS=Rattus norvegicus GN=Ddah1 PE=1 SV=3	Ddah1	8	0	0	2	1	8	0	0	1	-1.395	0.000171	0.0413204548214
Q96EP5	DAZ-associated protein 1 OS=Homo sapiens GN=DAZAP1 PE=1 SV=1	DAZAP1	8	7	8	3	6	3	9	4	5	0.016	1.0	0.958050616972
P20290	Transcription factor BTF3 OS=Homo sapiens GN=BTF3 PE=1 SV=1	BTF3	8	20	11	21	22	22	20	24	16	0.152	0.03109	0.332794719007
P18445	60S ribosomal protein L27a OS=Rattus norvegicus GN=Rpl27a PE=1 SV=3	Rpl27a	8	13	13	11	12	10	12	6	14	-0.029	1.0	0.889371128226
Q9Y6I3-1	Isoform 2 of Epsin-1 OS=Homo sapiens GN=EPN1	EPN1	8	2	2	0	0	1	3	3	5	0.353	0.042473	0.357886389325
P19784	Casein kinase II subunit alpha' OS=Homo sapiens GN=CSNK2A2 PE=1 SV=1	CSNK2A2	8	6	7	5	4	4	4	5	7	-0.078	1.0	0.801195657319
D3ZD73	Protein Ddx6 OS=Rattus norvegicus GN=Ddx6 PE=3 SV=1	Ddx6	8	13	17	20	11	12	14	7	15	-0.133	0.73228	0.518668003411
B4F7A9	Casein kinase 2, alpha prime polypeptide OS=Rattus norvegicus GN=Csnk2a2 PE=2 SV=1	Csnk2a2	8	6	6	5	3	4	4	4	6	-0.142	0.954392	0.656681128856
E2RUH2	Ribonuclease inhibitor OS=Rattus norvegicus GN=Rnh1 PE=2 SV=1	Rnh1	8	1	2	1	7	3	1	1	6	-0.356	0.453235	0.406425715249
E9PST1	Protein RGD1310507 OS=Rattus norvegicus GN=RGD1310507 PE=4 SV=2	RGD1310507	8	3	11	4	8	5	4	8	7	-0.054	0.999998	0.84484498441
Q05683	Glutamate decarboxylase 2 OS=Rattus norvegicus GN=Gad2 PE=1 SV=1	Gad2	8	0	0	0	1	7	1	0	4	-0.545	0.145861	0.262543344949
Q96I24	Far upstream element-binding protein 3 OS=Homo sapiens GN=FUBP3 PE=1 SV=2	FUBP3	8	13	15	6	8	7	18	10	7	0.194	0.045344	0.363455706595
Q9UG63-2	Isoform 2 of ATP-binding cassette sub-family F member 2 OS=Homo sapiens GN=ABCF2	ABCF2	7	12	17	18	13	10	13	7	10	-0.254	0.109472	0.237960444633
Q8TCT9	Minor histocompatibility antigen H13 OS=Homo sapiens GN=HM13 PE=1 SV=1	HM13	7	5	6	8	6	3	6	10	6	0.238	0.077154	0.413071742034
P97829-2	Isoform 2 of Leukocyte surface antigen CD47 OS=Rattus norvegicus GN=Cd47	Cd47	7	0	0	4	4	6	1	1	0	-1.516	2.3e-05	0.0264527272204
Q7L5N1	COP9 signalosome complex subunit 6 OS=Homo sapiens GN=COPS6 PE=1 SV=1	COPS6	7	11	7	7	7	6	11	7	7	0.112	0.466245	0.656464294374
D3ZUX5	Coiled-coil-helix-coiled-coil-helix domain containing 3 (Predicted), isoform CRA_a OS=Rattus norvegicus GN=Chchd3 PE=4 SV=1	Chchd3	7	0	2	2	3	5	2	1	5	-0.244	0.816861	0.558816707696
B5DF60	Eukaryotic translation initiation factor 1A, Y-linked OS=Rattus norvegicus GN=Eif1ax PE=2 SV=1	Eif1ax	7	10	7	4	4	0	6	6	7	0.135	0.429899	0.641358665095
P09110	3-ketoacyl-CoA thiolase, peroxisomal OS=Homo sapiens GN=ACAA1 PE=1 SV=2	ACAA1	7	9	10	5	5	5	5	5	10	-0.041	1.0	0.884947739158
P07203	Glutathione peroxidase 1 OS=Homo sapiens GN=GPX1 PE=1 SV=4	GPX1	7	6	11	7	3	3	8	8	9	0.307	0.007979	0.245885986773
D3ZRE7	Protein Swap70 OS=Rattus norvegicus GN=Swap70 PE=4 SV=1	Swap70	7	10	7	2	0	3	5	5	7	0.115	0.571917	0.698386084926
P55010	Eukaryotic translation initiation factor 5 OS=Homo sapiens GN=EIF5 PE=1 SV=2	EIF5	7	10	10	21	17	17	12	8	12	-0.253	0.116383	0.24292779681
P06302	Prothymosin alpha OS=Rattus norvegicus GN=Ptma PE=1 SV=2	Ptma	7	8	10	11	17	10	7	6	9	-0.37	0.029395	0.157861646417
P35613	Basigin OS=Homo sapiens GN=BSG PE=1 SV=2	BSG	7	9	8	4	6	5	8	6	8	0.123	0.450309	0.649900803572
P42263	Glutamate receptor 3 OS=Homo sapiens GN=GRIA3 PE=1 SV=2	GRIA3	7	0	0	0	1	3	0	0	0	-1.007	0.01607	0.132658629238
H0YCH5	Eukaryotic translation initiation factor 4 gamma 2 (Fragment) OS=Homo sapiens GN=EIF4G2 PE=1 SV=1	EIF4G2	7	11	9	9	7	6	6	11	5	-0.108	0.969746	0.676678407715
Q9NZL9	Methionine adenosyltransferase 2 subunit beta OS=Homo sapiens GN=MAT2B PE=1 SV=1	MAT2B	7	8	10	7	3	4	9	3	6	-0.094	0.998155	0.757397596807
Q9Y5M8	Signal recognition particle receptor subunit beta OS=Homo sapiens GN=SRPRB PE=1 SV=3	SRPRB	7	9	11	6	4	4	8	6	10	0.142	0.305138	0.584172643856
Q32PX6	Protein Rhog OS=Rattus norvegicus GN=Rhog PE=2 SV=1	Rhog	7	9	8	10	9	8	11	8	15	0.292	0.003194	0.201672865554
Q96S52	GPI transamidase component PIG-S OS=Homo sapiens GN=PIGS PE=1 SV=3	PIGS	7	9	5	3	2	4	8	3	8	0.22	0.097584	0.437630906097
Q92614	Unconventional myosin-XVIIIa OS=Homo sapiens GN=MYO18A PE=1 SV=3	MYO18A	7	6	7	17	18	12	14	10	7	-0.082	0.979506	0.693138113531
Q07205	Eukaryotic translation initiation factor 5 OS=Rattus norvegicus GN=Eif5 PE=1 SV=1	Eif5	7	8	7	17	14	13	9	7	11	-0.189	0.392644	0.382063797506
Q6AXR6	Glutathione S-transferase omega 1 OS=Rattus norvegicus GN=Gsto1 PE=2 SV=1	Gsto1	7	2	3	5	2	6	1	1	3	-0.99	0.000157	0.0405697988762
D4A5X7	Ganglioside-induced differentiation-associated-protein 1 (Predicted) OS=Rattus norvegicus GN=Gdap1 PE=4 SV=1	Gdap1	7	0	0	1	0	2	0	0	0	-0.935	0.054864	0.190466612241
D3ZMS0	Protein Grcc10 OS=Rattus norvegicus GN=LOC100911713 PE=4 SV=1	LOC100911713	7	8	11	3	1	1	10	4	7	0.3	0.016379	0.287918020875
F8VV71	Ubiquitin-conjugating enzyme E2 N OS=Homo sapiens GN=UBE2N PE=1 SV=1	UBE2N	7	9	6	4	8	5	5	6	6	-0.123	0.978494	0.691219982194
Q9Y2X7-3	Isoform 3 of ARF GTPase-activating protein GIT1 OS=Homo sapiens GN=GIT1	GIT1	7	7	5	7	3	6	6	5	4	-0.168	0.839596	0.570985974975
Q96I99	Succinyl-CoA ligase [GDP-forming] subunit beta, mitochondrial OS=Homo sapiens GN=SUCLG2 PE=1 SV=2	SUCLG2	7	17	11	10	6	16	15	11	14	0.193	0.03693	0.346346255055
Q9H2G2-2	Isoform 2 of STE20-like serine/threonine-protein kinase OS=Homo sapiens GN=SLK	SLK	6	12	9	7	9	10	13	6	7	-0.007	1.0	0.979735911109
O15498	Synaptobrevin homolog YKT6 OS=Homo sapiens GN=YKT6 PE=1 SV=1	YKT6	6	6	6	6	3	6	4	5	9	0.085	0.746474	0.767153713986
Q62634	Vesicular glutamate transporter 1 OS=Rattus norvegicus GN=Slc17a7 PE=1 SV=1	Slc17a7	6	0	1	2	1	7	2	0	3	-0.451	0.338606	0.359457135335
Q9JI66-3	Isoform 3 of Electrogenic sodium bicarbonate cotransporter 1 OS=Rattus norvegicus GN=Slc4a4	Slc4a4	6	0	1	6	2	8	1	0	2	-1.219	5.4e-05	0.0319288685069
B2RZD6	Ndufa4 protein OS=Rattus norvegicus GN=Ndufa4 PE=2 SV=1	Ndufa4	6	3	3	2	1	4	3	0	2	-0.508	0.214498	0.301510312901
A0A0A0MT60	FK506-binding protein 15 (Fragment) OS=Homo sapiens GN=FKBP15 PE=1 SV=1	FKBP15	6	2	4	4	4	2	3	3	0	-0.481	0.194228	0.290739840844
F7ELI0	Protein Drg1 OS=Rattus norvegicus GN=Drg1 PE=4 SV=1	Drg1	6	10	12	11	9	9	9	10	10	0.019	0.998868	0.934885278361
P07384	Calpain-1 catalytic subunit OS=Homo sapiens GN=CAPN1 PE=1 SV=1	CAPN1	6	9	10	10	8	11	12	11	17	0.408	7e-06	0.0594703523748
O15294	UDP-N-acetylglucosamine--peptide N-acetylglucosaminyltransferase 110 kDa subunit OS=Homo sapiens GN=OGT PE=1 SV=3	OGT	6	4	0	3	2	4	2	0	3	-0.581	0.059961	0.195803622476
P38117-2	Isoform 2 of Electron transfer flavoprotein subunit beta OS=Homo sapiens GN=ETFB	ETFB	6	11	10	9	12	10	16	9	12	0.245	0.005474	0.226586017727
Q6AY30	Saccharopine dehydrogenase-like oxidoreductase OS=Rattus norvegicus GN=Sccpdh PE=2 SV=1	Sccpdh	6	0	0	3	1	4	0	0	2	-0.745	0.074989	0.210169316054
Q14498	RNA-binding protein 39 OS=Homo sapiens GN=RBM39 PE=1 SV=2	RBM39	6	7	11	5	5	4	7	11	7	0.271	0.010453	0.260800970512
Q14155-5	Isoform 5 of Rho guanine nucleotide exchange factor 7 OS=Homo sapiens GN=ARHGEF7	ARHGEF7	6	7	5	3	2	5	5	2	2	-0.469	0.092764	0.22520629543
Q6AYT7	Monoacylglycerol lipase ABHD12 OS=Rattus norvegicus GN=Abhd12 PE=2 SV=1	Abhd12	6	0	0	3	1	3	0	0	2	-0.701	0.118624	0.24450507216
Q14566	DNA replication licensing factor MCM6 OS=Homo sapiens GN=MCM6 PE=1 SV=1	MCM6	6	35	31	23	22	18	27	27	22	0.12	0.07483	0.409996380442
M0RBF0	Scaffold attachment factor B1 OS=Rattus norvegicus GN=Safb PE=4 SV=1	Safb	6	2	1	2	6	3	1	2	2	-0.781	0.016949	0.134679716324
Q9P2R3-4	Isoform 4 of Rabankyrin-5 OS=Homo sapiens GN=ANKFY1	ANKFY1	6	14	16	10	6	5	13	15	9	0.255	0.005339	0.225359300923
B0BN65	Family with sequence similarity 49, member A OS=Rattus norvegicus GN=Fam49a PE=2 SV=1	Fam49a	6	2	3	3	5	5	4	0	4	-0.321	0.52554	0.434802494708
Q4KLH5	Arf-GAP domain and FG repeat-containing protein 1 OS=Rattus norvegicus GN=Agfg1 PE=1 SV=1	Agfg1	6	2	4	3	5	2	2	2	4	-0.357	0.413275	0.390450867581
P53634	Dipeptidyl peptidase 1 OS=Homo sapiens GN=CTSC PE=1 SV=2	CTSC	6	14	8	2	1	1	9	8	0	0.124	0.468013	0.657187188409
G3V856	Neuronal guanine nucleotide exchange factor (Predicted) OS=Rattus norvegicus GN=LOC100912512 PE=4 SV=1	LOC100912512	6	0	0	0	0	2	0	0	0	-0.841	0.127494	0.250597217655
P15927-3	Isoform 3 of Replication protein A 32 kDa subunit OS=Homo sapiens GN=RPA2	RPA2	6	11	10	5	5	6	13	11	9	0.445	1.1e-05	0.0652414560332
P51648-2	Isoform 2 of Fatty aldehyde dehydrogenase OS=Homo sapiens GN=ALDH3A2	ALDH3A2	6	9	3	0	0	5	13	5	7	0.7	0.0	0.0118931134421
P30043	Flavin reductase (NADPH) OS=Homo sapiens GN=BLVRB PE=1 SV=3	BLVRB	6	10	15	18	13	14	13	5	9	-0.327	0.019041	0.139220512322
Q9H2G2	STE20-like serine/threonine-protein kinase OS=Homo sapiens GN=SLK PE=1 SV=1	SLK	6	12	8	7	9	9	13	6	7	0.036	0.954577	0.879186935652
Q15370-2	Isoform 2 of Transcription elongation factor B polypeptide 2 OS=Homo sapiens GN=TCEB2	TCEB2	6	7	7	3	3	2	6	5	7	0.242	0.096947	0.436922812461
P17931	Galectin-3 OS=Homo sapiens GN=LGALS3 PE=1 SV=5	LGALS3	6	7	7	9	11	9	7	7	6	-0.217	0.451525	0.405747699074
Q6QI16	LRRGT00192 OS=Rattus norvegicus GN=RGD1304704 PE=2 SV=1	RGD1304704	6	12	12	6	8	7	9	12	8	0.136	0.256295	0.55814434838
Q99471	Prefoldin subunit 5 OS=Homo sapiens GN=PFDN5 PE=1 SV=2	PFDN5	6	12	9	4	4	3	18	9	7	0.601	0.0	0.0107291108743
O95819-3	Isoform 3 of Mitogen-activated protein kinase kinase kinase kinase 4 OS=Homo sapiens GN=MAP4K4	MAP4K4	6	16	13	11	10	8	11	7	11	-0.106	0.938479	0.640070664923
D3ZSA9	Protein Nomo1 OS=Rattus norvegicus GN=Nomo1 PE=4 SV=1	Nomo1	6	6	5	1	4	2	5	4	8	0.34	0.0146	0.280676894867
F6S8M0	N-acetylglucosamine-6-sulfatase OS=Homo sapiens GN=GNS PE=1 SV=1	GNS	6	6	3	2	2	2	6	5	6	0.476	0.000978	0.156512166524
O60502	Protein O-GlcNAcase OS=Homo sapiens GN=MGEA5 PE=1 SV=2	MGEA5	6	6	6	4	1	2	7	3	8	0.353	0.007955	0.245723243001
Q15459	Splicing factor 3A subunit 1 OS=Homo sapiens GN=SF3A1 PE=1 SV=1	SF3A1	6	12	5	15	17	11	8	13	9	-0.103	0.941653	0.64314934579
P20417	Tyrosine-protein phosphatase non-receptor type 1 OS=Rattus norvegicus GN=Ptpn1 PE=1 SV=1	Ptpn1	6	8	8	3	6	6	8	6	5	0.035	0.979309	0.904245504113
Q08752	Peptidyl-prolyl cis-trans isomerase D OS=Homo sapiens GN=PPID PE=1 SV=3	PPID	6	4	9	11	5	9	4	4	9	-0.275	0.360028	0.36854614035
B1AHD1	NHP2-like protein 1 OS=Homo sapiens GN=NHP2L1 PE=1 SV=1	NHP2L1	6	6	7	4	4	4	9	5	8	0.34	0.009345	0.254494668286
P62913	60S ribosomal protein L11 OS=Homo sapiens GN=RPL11 PE=1 SV=2	RPL11	6	7	8	8	6	5	10	7	6	0.133	0.342217	0.60229711095
Q9Y2Q3	Glutathione S-transferase kappa 1 OS=Homo sapiens GN=GSTK1 PE=1 SV=3	GSTK1	6	11	13	12	6	10	16	8	16	0.336	0.000129	0.103822079333
P09417	Dihydropteridine reductase OS=Homo sapiens GN=QDPR PE=1 SV=2	QDPR	6	6	2	8	4	10	4	2	7	-0.334	0.283144	0.334895540897
Q9UQE7	Structural maintenance of chromosomes protein 3 OS=Homo sapiens GN=SMC3 PE=1 SV=2	SMC3	6	19	7	6	10	6	16	8	8	0.184	0.062274	0.392108415232
D3ZEI4	Protein Hepacam OS=Rattus norvegicus GN=Hepacam PE=4 SV=2	Hepacam	6	1	0	3	1	6	0	0	1	-1.253	0.001266	0.0671154703503
B5DFE0	Mpp6 protein OS=Rattus norvegicus GN=Mpp6 PE=2 SV=1	Mpp6	6	0	0	0	0	3	1	0	0	-0.861	0.050449	0.185602698467
A0A0A0MRI2	Sorting nexin 6, isoform CRA_b OS=Homo sapiens GN=SNX6 PE=1 SV=1	SNX6	6	11	9	4	9	5	8	7	7	0.011	1.0	0.967216174605
A0A0A0MY17	SH3 and multiple ankyrin repeat domains protein 3 OS=Rattus norvegicus GN=Shank3 PE=4 SV=1	Shank3	6	0	0	0	0	4	0	0	0	-1.043	0.012701	0.124146447474
B5DFN4	Prefoldin 5 (Predicted), isoform CRA_a OS=Rattus norvegicus GN=Pfdn5 PE=2 SV=1	Pfdn5	6	10	7	2	3	1	15	9	7	0.761	0.0	0.00268124082396
Q62634-2	Isoform 2 of Vesicular glutamate transporter 1 OS=Rattus norvegicus GN=Slc17a7	Slc17a7	6	0	1	1	0	6	1	0	2	-0.771	0.03964	0.172504628205
P18754-2	Isoform 2 of Regulator of chromosome condensation OS=Homo sapiens GN=RCC1	RCC1	6	13	8	7	7	8	11	5	8	-0.02	1.0	0.933294957147
P29266	3-hydroxyisobutyrate dehydrogenase, mitochondrial OS=Rattus norvegicus GN=Hibadh PE=1 SV=3	Hibadh	5	3	2	2	2	3	5	2	3	0.162	0.542587	0.686948224491
J3KN10	Phosphatidylinositol 4-kinase alpha OS=Homo sapiens GN=PI4KA PE=1 SV=1	PI4KA	5	1	1	1	1	2	1	0	1	-0.787	0.130831	0.252831054717
E9PF19	Transducin beta-like protein 2 OS=Homo sapiens GN=TBL2 PE=1 SV=1	TBL2	5	1	1	3	6	8	2	1	12	0.225	0.158297	0.493722616017
O00233	26S proteasome non-ATPase regulatory subunit 9 OS=Homo sapiens GN=PSMD9 PE=1 SV=3	PSMD9	5	5	6	7	4	5	8	7	8	0.375	0.001394	0.16875972211
Q16401	26S proteasome non-ATPase regulatory subunit 5 OS=Homo sapiens GN=PSMD5 PE=1 SV=3	PSMD5	5	9	9	12	12	12	3	10	4	-0.586	9.7e-05	0.0363580822572
D4A0X3	Protein Btbd8 OS=Rattus norvegicus GN=Btbd8 PE=4 SV=2	Btbd8	5	0	0	0	0	3	0	0	0	-0.748	0.152198	0.266482271257
F1LSE6	Liprin-alpha-3 OS=Rattus norvegicus GN=Ppfia3 PE=4 SV=1	Ppfia3	5	1	0	0	0	2	0	0	0	-0.748	0.213868	0.301182915023
Q9UDT6	CAP-Gly domain-containing linker protein 2 OS=Homo sapiens GN=CLIP2 PE=1 SV=1	CLIP2	5	4	4	6	4	9	11	2	8	0.26	0.046668	0.365942378397
Q5EB77	Ras-related protein Rab-18 OS=Rattus norvegicus GN=Rab18 PE=2 SV=1	Rab18	5	7	7	5	10	7	5	5	7	-0.193	0.703889	0.506370348936
Q13573	SNW domain-containing protein 1 OS=Homo sapiens GN=SNW1 PE=1 SV=1	SNW1	5	6	5	7	3	3	6	2	6	-0.036	1.0	0.912250762275
Q16630-2	Isoform 2 of Cleavage and polyadenylation specificity factor subunit 6 OS=Homo sapiens GN=CPSF6	CPSF6	5	7	9	7	4	8	5	6	9	0.007	1.0	0.978060939848
O60861	Growth arrest-specific protein 7 OS=Homo sapiens GN=GAS7 PE=1 SV=3	GAS7	5	0	0	1	4	1	0	0	2	-0.637	0.247027	0.317843136241
Q13428-4	Isoform 4 of Treacle protein OS=Homo sapiens GN=TCOF1	TCOF1	5	9	11	13	7	6	10	11	13	0.287	0.001718	0.176471305081
Q92520	Protein FAM3C OS=Homo sapiens GN=FAM3C PE=1 SV=1	FAM3C	5	6	6	2	2	2	9	5	5	0.495	0.00025	0.118217332026
Q9UNF1	Melanoma-associated antigen D2 OS=Homo sapiens GN=MAGED2 PE=1 SV=2	MAGED2	5	9	8	10	6	8	5	4	6	-0.469	0.020156	0.141507594721
Q9H0A0	N-acetyltransferase 10 OS=Homo sapiens GN=NAT10 PE=1 SV=2	NAT10	5	15	14	9	6	4	14	11	10	0.277	0.004737	0.219597161826
Q9HCJ6	Synaptic vesicle membrane protein VAT-1 homolog-like OS=Homo sapiens GN=VAT1L PE=1 SV=2	VAT1L	5	20	28	14	11	11	12	16	17	-0.004	1.0	0.982049112001
Q92890-1	Isoform Long of Ubiquitin fusion degradation protein 1 homolog OS=Homo sapiens GN=UFD1L	UFD1L	5	9	7	9	5	8	11	4	5	-0.072	1.0	0.796947192454
P55263	Adenosine kinase OS=Homo sapiens GN=ADK PE=1 SV=2	ADK	5	10	6	13	7	5	8	3	4	-0.448	0.021371	0.143905700711
Q9H2D6	TRIO and F-actin-binding protein OS=Homo sapiens GN=TRIOBP PE=1 SV=3	TRIOBP	5	7	7	5	4	2	9	2	8	0.239	0.067623	0.40001188929
P49257	Protein ERGIC-53 OS=Homo sapiens GN=LMAN1 PE=1 SV=2	LMAN1	5	14	26	9	22	9	23	9	16	0.135	0.100497	0.44082548726
Q3ZB98-5	Isoform 5 of Breast carcinoma-amplified sequence 1 homolog OS=Rattus norvegicus GN=Bcas1	Bcas1	5	4	0	11	7	13	1	3	5	-0.844	5e-06	0.018869454505
O15212	Prefoldin subunit 6 OS=Homo sapiens GN=PFDN6 PE=1 SV=1	PFDN6	5	10	7	6	4	4	8	4	10	0.207	0.134319	0.473806126802
P70600	Protein-tyrosine kinase 2-beta OS=Rattus norvegicus GN=Ptk2b PE=1 SV=1	Ptk2b	5	1	0	1	2	1	0	0	1	-0.739	0.179712	0.282688245045
P62854	40S ribosomal protein S26 OS=Homo sapiens GN=RPS26 PE=1 SV=3	RPS26	5	3	6	8	8	11	5	2	6	-0.457	0.031751	0.161483375071
P06132	Uroporphyrinogen decarboxylase OS=Homo sapiens GN=UROD PE=1 SV=2	UROD	5	8	8	7	8	4	9	6	16	0.429	5.3e-05	0.0875806913167
O35828	Coronin-7 OS=Rattus norvegicus GN=Coro7 PE=2 SV=2	Coro7	5	4	7	3	7	4	0	6	5	-0.214	0.744982	0.524320273578
Q9NP72-2	Isoform 2 of Ras-related protein Rab-18 OS=Homo sapiens GN=RAB18	RAB18	5	6	6	5	9	6	4	5	6	-0.223	0.608939	0.467532307498
P20042	Eukaryotic translation initiation factor 2 subunit 2 OS=Homo sapiens GN=EIF2S2 PE=1 SV=2	EIF2S2	5	12	17	19	17	19	12	11	7	-0.393	0.000967	0.0627159383881
Q3ZB99	Protein Tjp2 OS=Rattus norvegicus GN=Tjp2 PE=1 SV=1	Tjp2	5	5	7	4	2	3	3	3	3	-0.405	0.250529	0.319541758611
Q93052	Lipoma-preferred partner OS=Homo sapiens GN=LPP PE=1 SV=1	LPP	5	9	15	9	4	8	13	6	12	0.214	0.036557	0.345527475881
Q9BTV4	Transmembrane protein 43 OS=Homo sapiens GN=TMEM43 PE=1 SV=1	TMEM43	5	6	7	10	4	5	8	6	5	0.012	1.0	0.965621819301
Q5HZE4	Methylthioribose-1-phosphate isomerase OS=Rattus norvegicus GN=Mri1 PE=2 SV=1	Mri1	5	0	0	1	0	1	0	1	1	-0.64	0.408236	0.388412433088
Q9QUR2	Dynactin subunit 4 OS=Rattus norvegicus GN=Dctn4 PE=1 SV=1	Dctn4	5	2	3	5	2	6	4	0	1	-0.745	0.01289	0.124661057082
O14776	Transcription elongation regulator 1 OS=Homo sapiens GN=TCERG1 PE=1 SV=2	TCERG1	5	2	3	2	4	3	10	1	5	0.53	0.000703	0.146001763497
B2RYI2	Protein Srp68 OS=Rattus norvegicus GN=Srp68 PE=2 SV=1	Srp68	5	11	11	13	11	7	13	8	9	0.03	0.961256	0.885184616809
Q499N5	Acyl-CoA synthetase family member 2, mitochondrial OS=Rattus norvegicus GN=Acsf2 PE=2 SV=1	Acsf2	5	2	1	1	2	1	1	0	6	0.253	0.300678	0.581907908871
Q8WW12	PEST proteolytic signal-containing nuclear protein OS=Homo sapiens GN=PCNP PE=1 SV=2	PCNP	5	9	8	5	9	6	7	4	7	-0.182	0.714515	0.510923751625
O60268	Uncharacterized protein KIAA0513 OS=Homo sapiens GN=KIAA0513 PE=2 SV=1	KIAA0513	5	1	0	1	1	4	0	0	0	-0.928	0.045243	0.179531156493
O75131	Copine-3 OS=Homo sapiens GN=CPNE3 PE=1 SV=1	CPNE3	5	16	15	9	8	5	12	13	16	0.347	6.9e-05	0.0921430232655
B2GV01	Metastasis-associated gene family, member 2 OS=Rattus norvegicus GN=Mta2 PE=2 SV=1	Mta2	5	9	8	3	6	4	9	2	7	0.022	1.0	0.941487817597
P49721	Proteasome subunit beta type-2 OS=Homo sapiens GN=PSMB2 PE=1 SV=1	PSMB2	5	7	5	7	2	6	5	11	8	0.405	0.000474	0.134575495121
Q9Z1N4	3'(2'),5'-bisphosphate nucleotidase 1 OS=Rattus norvegicus GN=Bpnt1 PE=1 SV=1	Bpnt1	5	1	1	2	0	3	1	0	4	-0.103	0.999992	0.839994902076
D3Z941	Protein Mars OS=Rattus norvegicus GN=Mars PE=3 SV=1	Mars	5	13	3	4	1	2	8	4	8	0.351	0.003528	0.206050620714
U3KQ56	Glyoxylate reductase/hydroxypyruvate reductase OS=Homo sapiens GN=GRHPR PE=1 SV=1	GRHPR	5	10	10	7	4	6	10	7	9	0.224	0.03548	0.343129454201
M0RCY2	Protein LOC683961 OS=Rattus norvegicus GN=LOC683961 PE=3 SV=1	LOC683961	5	9	10	11	9	9	11	9	12	0.184	0.097159	0.437158770331
P13639	Elongation factor 2 OS=Homo sapiens GN=EEF2 PE=1 SV=4	EEF2	169	255	289	172	170	158	291	258	278	0.316	0.0	1.06483542441e-13
P06576	ATP synthase subunit beta, mitochondrial OS=Homo sapiens GN=ATP5B PE=1 SV=3	ATP5B	163	86	86	105	93	142	100	67	109	-0.196	0.0	0.00542418367534
Q16555	Dihydropyrimidinase-related protein 2 OS=Homo sapiens GN=DPYSL2 PE=1 SV=1	DPYSL2	149	89	81	114	90	147	70	50	93	-0.455	0.0	5.89688694763e-08
Q13813-2	Isoform 2 of Spectrin alpha chain, non-erythrocytic 1 OS=Homo sapiens GN=SPTAN1	SPTAN1	135	80	81	197	146	249	87	51	94	-0.644	0.0	6.58312737184e-20
Q9QXQ0	Alpha-actinin-4 OS=Rattus norvegicus GN=Actn4 PE=1 SV=2	Actn4	86	101	119	141	132	147	108	95	112	-0.134	0.000452	0.0520161583163
P07195	L-lactate dehydrogenase B chain OS=Homo sapiens GN=LDHB PE=1 SV=2	LDHB	79	103	111	62	59	58	109	129	110	0.398	0.0	3.41711001968e-08
P62937	Peptidyl-prolyl cis-trans isomerase A OS=Homo sapiens GN=PPIA PE=1 SV=2	PPIA	55	55	49	60	101	78	68	58	77	0.022	0.821667	0.799959127657
Q01484	Ankyrin-2 OS=Homo sapiens GN=ANK2 PE=1 SV=4	ANK2	53	2	1	14	2	34	3	0	9	-1.439	0.0	5.13229258831e-07
P11216	Glycogen phosphorylase, brain form OS=Homo sapiens GN=PYGB PE=1 SV=5	PYGB	53	50	41	41	34	52	61	38	45	0.069	0.137359	0.476464776021
Q9Y696	Chloride intracellular channel protein 4 OS=Homo sapiens GN=CLIC4 PE=1 SV=4	CLIC4	44	51	44	39	43	37	47	38	43	-0.005	1.0	0.960441146634
G3V888	ATP citrate lyase, isoform CRA_a OS=Rattus norvegicus GN=Acly PE=1 SV=1	Acly	43	47	64	69	58	50	48	55	64	0.019	0.910254	0.846958968089
P68511	14-3-3 protein eta OS=Rattus norvegicus GN=Ywhah PE=1 SV=2	Ywhah	43	29	30	35	32	46	25	24	28	-0.323	5e-06	0.0190015785903
D3ZVQ0	Protein LOC100911959 OS=Rattus norvegicus GN=Usp5 PE=3 SV=1	Usp5	42	23	32	24	26	25	29	28	34	0.066	0.356541	0.609000988411
P00367	Glutamate dehydrogenase 1, mitochondrial OS=Homo sapiens GN=GLUD1 PE=1 SV=2	GLUD1	42	53	43	38	31	42	45	32	45	-0.009	1.0	0.936555395218
P23634	Plasma membrane calcium-transporting ATPase 4 OS=Homo sapiens GN=ATP2B4 PE=1 SV=2	ATP2B4	39	14	13	12	14	24	10	5	19	-0.542	0.0	0.0070072397605
P52272	Heterogeneous nuclear ribonucleoprotein M OS=Homo sapiens GN=HNRNPM PE=1 SV=3	HNRNPM	37	61	55	48	54	48	56	40	51	-0.029	0.999559	0.775107904697
D3ZUY8	Adaptor protein complex AP-2, alpha 1 subunit (Predicted) OS=Rattus norvegicus GN=Ap2a1 PE=1 SV=1	Ap2a1	36	22	16	19	27	37	24	21	33	-0.014	1.0	0.918280442841
P28480	T-complex protein 1 subunit alpha OS=Rattus norvegicus GN=Tcp1 PE=1 SV=1	Tcp1	35	42	34	42	41	39	33	31	38	-0.132	0.119146	0.244870077437
P38646	Stress-70 protein, mitochondrial OS=Homo sapiens GN=HSPA9 PE=1 SV=2	HSPA9	34	40	41	84	73	71	46	42	35	-0.336	0.0	0.000922679834883
Q63716	Peroxiredoxin-1 OS=Rattus norvegicus GN=Prdx1 PE=1 SV=1	Prdx1	34	37	43	31	29	26	45	35	40	0.193	4.2e-05	0.0837196464945
R9PY00	Vesicle-associated membrane protein 2 (Fragment) OS=Rattus norvegicus GN=Vamp2 PE=4 SV=1	Vamp2	33	7	7	9	11	29	5	3	8	-1.131	0.0	4.08709855355e-05
P29457	Serpin H1 OS=Rattus norvegicus GN=Serpinh1 PE=1 SV=1	Serpinh1	33	39	41	36	33	39	46	33	44	0.114	0.021707	0.306638933243
Q5RJR9	Serine (Or cysteine) proteinase inhibitor, clade H, member 1, isoform CRA_b OS=Rattus norvegicus GN=Serpinh1 PE=2 SV=1	Serpinh1	33	40	43	37	34	40	49	34	46	0.135	0.004428	0.216421394891
P33176	Kinesin-1 heavy chain OS=Homo sapiens GN=KIF5B PE=1 SV=1	KIF5B	32	70	50	43	40	30	63	47	48	0.177	4.8e-05	0.0859243720508
P31040	Succinate dehydrogenase [ubiquinone] flavoprotein subunit, mitochondrial OS=Homo sapiens GN=SDHA PE=1 SV=2	SDHA	31	21	16	10	12	11	23	17	27	0.287	6e-06	0.0574593709452
D4ACB8	Chaperonin subunit 8 (Theta) (Predicted), isoform CRA_a OS=Rattus norvegicus GN=Cct8 PE=3 SV=1	Cct8	30	38	36	34	36	35	39	30	34	-0.005	1.0	0.963469658812
P35606	Coatomer subunit beta' OS=Homo sapiens GN=COPB2 PE=1 SV=2	COPB2	29	43	37	26	24	25	46	25	32	0.11	0.05299	0.377182244173
E9PTU4	Myosin-11 OS=Rattus norvegicus GN=Myh11 PE=4 SV=2	Myh11	28	26	25	50	40	45	28	27	33	-0.194	0.006901	0.104867598821
G3V9N8	AP-1 complex subunit beta-1 OS=Rattus norvegicus GN=Ap1b1 PE=3 SV=2	Ap1b1	26	19	17	27	33	37	19	9	26	-0.384	2e-06	0.0164983714422
P18085	ADP-ribosylation factor 4 OS=Homo sapiens GN=ARF4 PE=1 SV=3	ARF4	26	24	35	21	25	23	17	23	22	-0.222	0.011358	0.120327602914
D3ZMH6	Dynamin-3 OS=Rattus norvegicus GN=Dnm3 PE=3 SV=2	Dnm3	25	15	13	11	11	11	17	7	17	-0.041	1.0	0.820734792292
G3V7U4	Lamin-B1 OS=Rattus norvegicus GN=Lmnb1 PE=3 SV=1	Lmnb1	23	26	22	33	40	31	25	27	27	-0.085	0.781301	0.541133379831
P35611-3	Isoform 3 of Alpha-adducin OS=Homo sapiens GN=ADD1	ADD1	22	18	17	16	11	14	16	11	16	-0.125	0.698168	0.503942113344
P35611-4	Isoform 4 of Alpha-adducin OS=Homo sapiens GN=ADD1	ADD1	22	17	16	15	11	14	16	10	15	-0.146	0.467311	0.411988115484
P61586	Transforming protein RhoA OS=Homo sapiens GN=RHOA PE=1 SV=1	RHOA	21	23	22	20	20	15	22	17	29	0.111	0.14317	0.481432773609
O35964	Endophilin-A2 OS=Rattus norvegicus GN=Sh3gl1 PE=1 SV=1	Sh3gl1	21	16	12	5	9	10	10	7	9	-0.327	0.022031	0.145171595912
Q5T5C7	Serine--tRNA ligase, cytoplasmic OS=Homo sapiens GN=SARS PE=1 SV=1	SARS	20	19	21	20	23	25	18	15	23	-0.131	0.503539	0.426206426859
Q9UMS4	Pre-mRNA-processing factor 19 OS=Homo sapiens GN=PRPF19 PE=1 SV=1	PRPF19	20	25	22	28	27	17	25	20	23	-0.021	1.0	0.888501971905
Q1KMD3	Heterogeneous nuclear ribonucleoprotein U-like protein 2 OS=Homo sapiens GN=HNRNPUL2 PE=1 SV=1	HNRNPUL2	19	38	27	17	14	16	22	20	20	-0.04	1.0	0.79524948202
F1M164	Protein Dmxl2 (Fragment) OS=Rattus norvegicus GN=Dmxl2 PE=4 SV=2	Dmxl2	18	0	0	0	0	12	0	0	0	-1.851	0.0	0.00360389340212
P62820	Ras-related protein Rab-1A OS=Homo sapiens GN=RAB1A PE=1 SV=3	RAB1A	18	18	13	29	24	28	21	14	15	-0.272	0.005833	0.100176202376
P11413-2	Isoform Long of Glucose-6-phosphate 1-dehydrogenase OS=Homo sapiens GN=G6PD	G6PD	18	30	36	22	29	21	31	26	36	0.187	0.000741	0.147645019661
P26373	60S ribosomal protein L13 OS=Homo sapiens GN=RPL13 PE=1 SV=4	RPL13	18	24	23	12	13	12	26	14	21	0.187	0.009529	0.255580092136
D3ZRM9	60S ribosomal protein L13 OS=Rattus norvegicus GN=LOC100360491 PE=3 SV=1	LOC100360491	17	16	18	10	13	10	18	10	17	0.068	0.616433	0.715633999871
P22062	Protein-L-isoaspartate(D-aspartate) O-methyltransferase OS=Rattus norvegicus GN=Pcmt1 PE=1 SV=2	Pcmt1	17	4	3	5	7	8	4	9	7	-0.104	0.992105	0.72521327248
O75874	Isocitrate dehydrogenase [NADP] cytoplasmic OS=Homo sapiens GN=IDH1 PE=1 SV=2	IDH1	17	26	35	20	16	18	31	21	32	0.234	5.3e-05	0.0874880027421
Q99JD4	CLIP-associating protein 2 OS=Rattus norvegicus GN=Clasp2 PE=2 SV=1	Clasp2	16	4	3	4	8	11	4	1	8	-0.607	0.000614	0.0560302877228
P54886	Delta-1-pyrroline-5-carboxylate synthase OS=Homo sapiens GN=ALDH18A1 PE=1 SV=2	ALDH18A1	16	23	17	15	12	12	25	16	20	0.255	0.000372	0.128059201498
D4AEC0	Protein LOC689408 OS=Rattus norvegicus GN=H2afv PE=3 SV=1	H2afv	15	23	17	21	20	18	22	14	15	-0.099	0.775742	0.538488682079
P06703	Protein S100-A6 OS=Homo sapiens GN=S100A6 PE=1 SV=1	S100A6	15	15	14	21	16	20	18	17	13	-0.061	0.996012	0.742458048066
Q63692	Hsp90 co-chaperone Cdc37 OS=Rattus norvegicus GN=Cdc37 PE=1 SV=2	Cdc37	15	9	7	6	8	9	10	11	13	0.237	0.020989	0.304326298117
P04631	Protein S100-B OS=Rattus norvegicus GN=S100b PE=1 SV=2	S100b	14	10	7	16	8	20	13	6	12	-0.188	0.377897	0.375994849991
P52555	Endoplasmic reticulum resident protein 29 OS=Rattus norvegicus GN=Erp29 PE=1 SV=2	Erp29	14	10	11	14	12	10	8	6	14	-0.231	0.243657	0.316198722554
Q92688	Acidic leucine-rich nuclear phosphoprotein 32 family member B OS=Homo sapiens GN=ANP32B PE=1 SV=1	ANP32B	14	17	19	4	6	8	12	13	17	0.218	0.012313	0.270331269374
Q9BWM7	Sideroflexin-3 OS=Homo sapiens GN=SFXN3 PE=1 SV=2	SFXN3	14	13	16	15	13	15	19	8	12	-0.103	0.89461	0.604807168933
Q5RKG9	Eukaryotic translation initiation factor 4B OS=Rattus norvegicus GN=Eif4b PE=2 SV=1	Eif4b	14	16	17	13	7	11	17	13	18	0.217	0.006401	0.23440031839
K7EQK2	Hypoxia up-regulated protein 1 OS=Homo sapiens GN=HYOU1 PE=1 SV=1	HYOU1	14	17	20	21	13	16	19	14	24	0.123	0.149726	0.486867314269
P68182	cAMP-dependent protein kinase catalytic subunit beta OS=Rattus norvegicus GN=Prkacb PE=1 SV=2	Prkacb	14	15	10	8	3	6	11	8	8	-0.033	1.0	0.888739001289
Q5XHZ0	Heat shock protein 75 kDa, mitochondrial OS=Rattus norvegicus GN=Trap1 PE=1 SV=1	Trap1	14	8	9	10	11	9	7	8	8	-0.295	0.092668	0.225129820513
Q00325-2	Isoform B of Phosphate carrier protein, mitochondrial OS=Homo sapiens GN=SLC25A3	SLC25A3	14	12	9	17	15	12	17	14	17	0.206	0.010681	0.262032551653
P23381	Tryptophan--tRNA ligase, cytoplasmic OS=Homo sapiens GN=WARS PE=1 SV=2	WARS	14	13	18	15	13	16	21	13	17	0.14	0.101155	0.441537205027
Q15075	Early endosome antigen 1 OS=Homo sapiens GN=EEA1 PE=1 SV=2	EEA1	13	7	10	15	4	7	4	9	8	-0.288	0.122849	0.247435822271
Q15084-2	Isoform 2 of Protein disulfide-isomerase A6 OS=Homo sapiens GN=PDIA6	PDIA6	13	17	27	21	23	16	23	21	28	0.204	0.001187	0.163076158917
P16152	Carbonyl reductase [NADPH] 1 OS=Homo sapiens GN=CBR1 PE=1 SV=3	CBR1	13	17	20	19	14	20	19	18	16	0.028	0.938414	0.86618994367
Q9P0L0	Vesicle-associated membrane protein-associated protein A OS=Homo sapiens GN=VAPA PE=1 SV=3	VAPA	13	22	12	13	8	11	16	15	23	0.31	6e-05	0.0897912301709
P15178	Aspartate--tRNA ligase, cytoplasmic OS=Rattus norvegicus GN=Dars PE=2 SV=1	Dars	13	15	12	10	14	14	10	12	11	-0.166	0.516375	0.431223329397
O35987	NSFL1 cofactor p47 OS=Rattus norvegicus GN=Nsfl1c PE=1 SV=1	Nsfl1c	13	4	1	9	8	14	1	2	6	-1.018	0.0	0.00679556357693
O55096	Dipeptidyl peptidase 3 OS=Rattus norvegicus GN=Dpp3 PE=1 SV=2	Dpp3	13	5	11	8	8	10	9	8	6	-0.194	0.514578	0.430521247671
F1LN18	Hypoxia up-regulated protein 1 OS=Rattus norvegicus GN=Hyou1 PE=3 SV=1	Hyou1	13	9	12	19	20	24	14	9	18	-0.163	0.365247	0.370733633971
B0K031	60S ribosomal protein L7 OS=Rattus norvegicus GN=Rpl7 PE=2 SV=1	Rpl7	13	19	21	16	14	11	12	12	17	-0.141	0.581495	0.456695001265
P08050	Gap junction alpha-1 protein OS=Rattus norvegicus GN=Gja1 PE=1 SV=2	Gja1	13	1	1	3	1	9	1	2	6	-0.467	0.100569	0.231306554749
P00966	Argininosuccinate synthase OS=Homo sapiens GN=ASS1 PE=1 SV=2	ASS1	13	46	17	18	21	19	49	9	30	0.274	2e-06	0.0469334796384
Q9UJS0-2	Isoform 2 of Calcium-binding mitochondrial carrier protein Aralar2 OS=Homo sapiens GN=SLC25A13	SLC25A13	12	9	6	6	6	12	13	4	10	0.054	0.875648	0.826883748985
G3V940	Coronin, actin-binding protein, 1B, isoform CRA_a OS=Rattus norvegicus GN=Coro1b PE=3 SV=1	Coro1b	12	9	7	9	13	8	6	6	8	-0.399	0.021656	0.144455046016
P09622	Dihydrolipoyl dehydrogenase, mitochondrial OS=Homo sapiens GN=DLD PE=1 SV=2	DLD	12	19	18	8	12	12	19	12	13	0.081	0.5119	0.674850754709
P84103	Serine/arginine-rich splicing factor 3 OS=Homo sapiens GN=SRSF3 PE=1 SV=1	SRSF3	12	20	14	9	10	7	15	13	12	0.113	0.276937	0.569491874666
O76003	Glutaredoxin-3 OS=Homo sapiens GN=GLRX3 PE=1 SV=2	GLRX3	12	12	18	12	10	7	12	7	18	0.044	0.867617	0.822601683472
P25235	Dolichyl-diphosphooligosaccharide--protein glycosyltransferase subunit 2 OS=Rattus norvegicus GN=Rpn2 PE=2 SV=2	Rpn2	11	18	14	17	23	26	16	7	13	-0.421	6e-05	0.0326549688916
P84817	Mitochondrial fission 1 protein OS=Rattus norvegicus GN=Fis1 PE=1 SV=1	Fis1	11	9	5	7	5	6	5	7	8	-0.102	0.990535	0.719894346793
G3V9E3	Caldesmon 1, isoform CRA_b OS=Rattus norvegicus GN=Cald1 PE=4 SV=1	Cald1	11	22	13	7	9	7	18	7	11	0.032	0.946729	0.872644758875
Q9H9B4	Sideroflexin-1 OS=Homo sapiens GN=SFXN1 PE=1 SV=4	SFXN1	11	15	14	14	14	14	16	13	17	0.126	0.15558	0.49157873613
P06737	Glycogen phosphorylase, liver form OS=Homo sapiens GN=PYGL PE=1 SV=4	PYGL	11	16	11	18	17	15	12	14	17	-0.017	1.0	0.928684553585
Q9UNZ2-5	Isoform 3 of NSFL1 cofactor p47 OS=Homo sapiens GN=NSFL1C	NSFL1C	11	12	3	11	7	13	6	6	8	-0.38	0.034674	0.16574690349
P30040	Endoplasmic reticulum resident protein 29 OS=Homo sapiens GN=ERP29 PE=1 SV=4	ERP29	11	13	16	15	13	12	16	10	15	0.018	0.995395	0.927969356694
A0A0A0MT30	Aldo-keto reductase family 1 member C1 OS=Homo sapiens GN=AKR1C1 PE=1 SV=1	AKR1C1	11	12	16	11	7	8	19	11	11	0.237	0.005301	0.225015142919
Q6AY58	B-cell receptor-associated protein 31 OS=Rattus norvegicus GN=Bcap31 PE=2 SV=1	Bcap31	10	14	10	7	8	7	14	12	14	0.373	4e-06	0.0537556958486
Q8R491	EH domain-containing protein 3 OS=Rattus norvegicus GN=Ehd3 PE=1 SV=2	Ehd3	10	16	19	14	13	16	15	15	14	-0.004	1.0	0.981251438486
B2RYQ2	Protein Ppp2r4 OS=Rattus norvegicus GN=Ppp2r4 PE=2 SV=1	Ppp2r4	10	9	6	4	3	6	6	2	9	-0.128	0.955948	0.658489205927
O14745	Na(+)/H(+) exchange regulatory cofactor NHE-RF1 OS=Homo sapiens GN=SLC9A3R1 PE=1 SV=4	SLC9A3R1	10	13	12	3	8	7	10	8	7	-0.058	1.0	0.81211378367
Q14008-3	Isoform 3 of Cytoskeleton-associated protein 5 OS=Homo sapiens GN=CKAP5	CKAP5	10	31	22	20	21	19	21	13	27	-0.015	1.0	0.928207749221
F7EPH4	Protein Ppa1 OS=Rattus norvegicus GN=Ppa1 PE=4 SV=1	Ppa1	10	8	7	8	8	5	4	7	12	0.001	1.0	0.997047833861
G3V8U9	Proteasome (Prosome, macropain) subunit, beta type 4 OS=Rattus norvegicus GN=Psmb4 PE=3 SV=1	Psmb4	10	9	6	5	4	4	5	5	5	-0.261	0.488162	0.420185191589
Q5FVC2	Rho guanine nucleotide exchange factor 2 OS=Rattus norvegicus GN=Arhgef2 PE=2 SV=1	Arhgef2	10	5	6	9	4	9	4	2	11	-0.249	0.457095	0.407953722084
P08009	Glutathione S-transferase Yb-3 OS=Rattus norvegicus GN=Gstm3 PE=1 SV=2	Gstm3	9	3	4	10	8	11	5	3	6	-0.472	0.012737	0.124244340354
P30084	Enoyl-CoA hydratase, mitochondrial OS=Homo sapiens GN=ECHS1 PE=1 SV=4	ECHS1	9	20	13	11	11	8	15	13	15	0.192	0.029838	0.329659477123
P17174	Aspartate aminotransferase, cytoplasmic OS=Homo sapiens GN=GOT1 PE=1 SV=3	GOT1	9	14	12	11	11	13	12	12	10	-0.019	1.0	0.923838265202
O95292	Vesicle-associated membrane protein-associated protein B/C OS=Homo sapiens GN=VAPB PE=1 SV=3	VAPB	9	14	11	14	11	10	12	10	16	0.093	0.44047	0.645803359142
Q8NBS9	Thioredoxin domain-containing protein 5 OS=Homo sapiens GN=TXNDC5 PE=1 SV=2	TXNDC5	9	8	13	4	3	6	16	11	16	0.709	0.0	0.00109425437111
P46060	Ran GTPase-activating protein 1 OS=Homo sapiens GN=RANGAP1 PE=1 SV=1	RANGAP1	9	23	29	20	14	9	19	8	26	0.014	0.999992	0.937668962019
P35268	60S ribosomal protein L22 OS=Homo sapiens GN=RPL22 PE=1 SV=2	RPL22	9	14	12	5	5	3	16	5	12	0.309	0.001087	0.160051016596
P10818	Cytochrome c oxidase subunit 6A1, mitochondrial OS=Rattus norvegicus GN=Cox6a1 PE=1 SV=2	Cox6a1	9	1	0	1	0	1	2	0	1	-0.625	0.229269	0.309058296041
A0A087X1Z3	Proteasome activator complex subunit 2 OS=Homo sapiens GN=PSME2 PE=1 SV=1	PSME2	9	16	17	13	18	11	13	10	19	-0.008	1.0	0.966658135014
Q5RJN0	NADH dehydrogenase (Ubiquinone) Fe-S protein 7 OS=Rattus norvegicus GN=Ndufs7 PE=2 SV=1	Ndufs7	9	2	2	3	3	6	3	0	4	-0.471	0.170922	0.277655999793
M0QXB4	Coatomer protein complex, subunit epsilon, isoform CRA_g OS=Homo sapiens GN=COPE PE=1 SV=1	COPE	9	13	15	9	7	8	12	13	12	0.2	0.041741	0.3564242631
O95817	BAG family molecular chaperone regulator 3 OS=Homo sapiens GN=BAG3 PE=1 SV=3	BAG3	9	12	13	19	11	13	7	9	18	-0.123	0.789005	0.544846824682
Q99536	Synaptic vesicle membrane protein VAT-1 homolog OS=Homo sapiens GN=VAT1 PE=1 SV=2	VAT1	9	9	7	17	19	18	13	8	13	-0.164	0.539448	0.440232891746
O35796	Complement component 1 Q subcomponent-binding protein, mitochondrial OS=Rattus norvegicus GN=C1qbp PE=1 SV=2	C1qbp	9	5	5	6	8	9	5	3	6	-0.428	0.038592	0.171124344022
P12711	Alcohol dehydrogenase class-3 OS=Rattus norvegicus GN=Adh5 PE=1 SV=2	Adh5	9	6	8	6	8	7	9	4	4	-0.264	0.395844	0.383372060269
Q4KLF8	Actin-related protein 2/3 complex subunit 5 OS=Rattus norvegicus GN=Arpc5 PE=1 SV=3	Arpc5	9	8	12	12	21	11	9	10	10	-0.244	0.1278	0.250803473701
E9PF18	Hydroxyacyl-coenzyme A dehydrogenase, mitochondrial OS=Homo sapiens GN=HADH PE=1 SV=1	HADH	9	14	9	10	9	8	17	8	12	0.229	0.013015	0.273648088626
P21964	Catechol O-methyltransferase OS=Homo sapiens GN=COMT PE=1 SV=2	COMT	8	19	23	8	10	12	16	15	18	0.202	0.013912	0.277700263693
O75937	DnaJ homolog subfamily C member 8 OS=Homo sapiens GN=DNAJC8 PE=1 SV=2	DNAJC8	8	10	11	3	5	2	9	9	9	0.315	0.004252	0.214531874842
Q8N8S7	Protein enabled homolog OS=Homo sapiens GN=ENAH PE=1 SV=2	ENAH	8	12	12	8	6	4	16	7	14	0.382	2.8e-05	0.0779511007719
A0A087WWK8	IQ motif and SEC7 domain-containing protein 1 OS=Homo sapiens GN=IQSEC1 PE=1 SV=1	IQSEC1	8	2	1	1	2	3	1	0	4	-0.412	0.492285	0.421801357955
Q5HZY2	GTP-binding protein SAR1b OS=Rattus norvegicus GN=Sar1b PE=2 SV=1	Sar1b	8	7	7	2	10	3	9	4	8	0.106	0.553511	0.691219982194
Q6AY84	Secernin-1 OS=Rattus norvegicus GN=Scrn1 PE=1 SV=1	Scrn1	8	4	2	4	3	12	3	5	8	-0.049	1.0	0.876900153647
Q9Y6B6	GTP-binding protein SAR1b OS=Homo sapiens GN=SAR1B PE=1 SV=1	SAR1B	8	7	7	2	10	3	10	4	8	0.174	0.198573	0.52282293189
P14678-3	Isoform SM-B1 of Small nuclear ribonucleoprotein-associated proteins B and B' OS=Homo sapiens GN=SNRPB	SNRPB	8	12	9	8	7	8	12	9	11	0.217	0.033192	0.337861095239
P00491	Purine nucleoside phosphorylase OS=Homo sapiens GN=PNP PE=1 SV=2	PNP	8	8	7	24	37	17	6	9	9	-0.748	0.0	0.00135956762613
Q63604	BDNF/NT-3 growth factors receptor OS=Rattus norvegicus GN=Ntrk2 PE=1 SV=1	Ntrk2	8	0	0	0	0	0	0	0	0	-0.932	0.029357	0.15780279069
Q6AYP5	Cell adhesion molecule 1 OS=Rattus norvegicus GN=Cadm1 PE=2 SV=1	Cadm1	8	0	0	0	0	2	0	0	2	-0.644	0.198711	0.293166743182
Q15843	NEDD8 OS=Homo sapiens GN=NEDD8 PE=1 SV=1	NEDD8	8	5	5	4	3	2	6	6	8	0.398	0.001004	0.157391265957
P05455	Lupus La protein OS=Homo sapiens GN=SSB PE=1 SV=2	SSB	8	13	16	18	14	17	16	15	20	0.172	0.036257	0.344863127035
P21571	ATP synthase-coupling factor 6, mitochondrial OS=Rattus norvegicus GN=Atp5j PE=1 SV=1	Atp5j	8	2	1	7	4	10	3	2	5	-0.517	0.037109	0.169131444703
P09960	Leukotriene A-4 hydrolase OS=Homo sapiens GN=LTA4H PE=1 SV=2	LTA4H	8	7	9	6	6	5	10	21	9	0.678	0.0	0.00163886265555
F1LSY2	Neuronal pentraxin receptor (Fragment) OS=Rattus norvegicus GN=Nptxr PE=4 SV=1	Nptxr	8	0	0	0	0	2	0	0	0	-0.987	0.016938	0.134653655176
P51884	Lumican OS=Homo sapiens GN=LUM PE=1 SV=2	LUM	8	7	0	4	1	10	11	0	4	0.027	0.997844	0.932738407288
P60866-2	Isoform 2 of 40S ribosomal protein S20 OS=Homo sapiens GN=RPS20	RPS20	7	11	9	8	10	7	8	10	11	0.107	0.44667	0.648389978215
P31722	Complement C1q subcomponent subunit C OS=Rattus norvegicus GN=C1qc PE=1 SV=2	C1qc	7	6	8	4	6	4	7	5	8	0.13	0.463247	0.655236112603
P37397	Calponin-3 OS=Rattus norvegicus GN=Cnn3 PE=1 SV=1	Cnn3	7	8	10	8	5	6	10	10	14	0.445	1e-06	0.0416400219119
E9PSV5	Phosphoserine aminotransferase OS=Rattus norvegicus GN=Psat1 PE=3 SV=2	Psat1	7	3	2	4	3	10	1	3	7	-0.308	0.415463	0.391334362488
Q01081	Splicing factor U2AF 35 kDa subunit OS=Homo sapiens GN=U2AF1 PE=1 SV=3	U2AF1	7	6	5	6	6	9	4	7	6	-0.176	0.815562	0.55814434838
Q6PUV4	Complexin-2 OS=Homo sapiens GN=CPLX2 PE=1 SV=2	CPLX2	7	0	2	3	4	9	1	0	5	-0.701	0.012236	0.122855040834
P50914	60S ribosomal protein L14 OS=Homo sapiens GN=RPL14 PE=1 SV=4	RPL14	7	9	9	10	10	10	11	9	9	0.044	0.919396	0.852836880266
F5H2A4	High mobility group protein HMGI-C OS=Homo sapiens GN=HMGA2 PE=1 SV=1	HMGA2	7	9	11	6	6	5	12	6	5	0.036	0.961001	0.884947739158
P04041	Glutathione peroxidase 1 OS=Rattus norvegicus GN=Gpx1 PE=1 SV=4	Gpx1	7	3	4	3	5	3	2	3	7	-0.037	1.0	0.909634163082
B0K020	CDGSH iron-sulfur domain-containing protein 1 OS=Rattus norvegicus GN=Cisd1 PE=3 SV=1	Cisd1	7	5	4	4	2	4	4	2	5	-0.186	0.909606	0.615667520979
Q6MG49	Large proline-rich protein BAG6 OS=Rattus norvegicus GN=Bag6 PE=2 SV=2	Bag6	7	2	3	3	6	4	2	3	2	-0.599	0.040295	0.17335573354
H7C2N1	Prothymosin alpha (Fragment) OS=Homo sapiens GN=PTMA PE=1 SV=1	PTMA	7	10	9	11	12	12	11	8	8	-0.129	0.819319	0.56009527323
P97852	Peroxisomal multifunctional enzyme type 2 OS=Rattus norvegicus GN=Hsd17b4 PE=1 SV=3	Hsd17b4	7	5	2	2	4	5	9	8	6	0.6	1e-06	0.0406973748595
D4AEP0	Adenylosuccinate synthetase, non muscle (Predicted) OS=Rattus norvegicus GN=Adss PE=3 SV=1	Adss	7	5	11	10	15	12	6	5	6	-0.591	5e-06	0.0192321671121
Q07647	Solute carrier family 2, facilitated glucose transporter member 3 OS=Rattus norvegicus GN=Slc2a3 PE=1 SV=1	Slc2a3	7	0	0	2	1	8	0	1	1	-1.402	0.000405	0.0506657488644
O70257	Syntaxin-7 OS=Rattus norvegicus GN=Stx7 PE=1 SV=4	Stx7	7	2	0	2	3	3	2	6	4	0.258	0.147436	0.484989599248
Q969V3	Nicalin OS=Homo sapiens GN=NCLN PE=1 SV=2	NCLN	7	4	8	10	10	6	9	7	7	0.002	1.0	0.99473400013
F1LSL1	Transcription factor Pur-beta OS=Rattus norvegicus GN=Purb PE=4 SV=2	Purb	7	2	1	3	3	5	0	1	1	-1.375	3.5e-05	0.0290505416873
Q3KRD5	Mitochondrial import receptor subunit TOM34 OS=Rattus norvegicus GN=Tomm34 PE=1 SV=1	Tomm34	7	5	2	3	0	2	4	1	3	-0.289	0.68667	0.499104137738
Q15417	Calponin-3 OS=Homo sapiens GN=CNN3 PE=1 SV=1	CNN3	7	8	10	10	5	5	12	10	15	0.488	0.0	0.0330479724439
O43252	Bifunctional 3'-phosphoadenosine 5'-phosphosulfate synthase 1 OS=Homo sapiens GN=PAPSS1 PE=1 SV=2	PAPSS1	7	12	10	5	3	5	11	5	14	0.372	0.000335	0.125399097597
D4A5L9	Protein LOC690675 OS=Rattus norvegicus GN=LOC679794 PE=3 SV=1	LOC679794	7	3	1	10	9	9	1	1	4	-1.239	0.0	0.00843606380242
Q5JU85-2	Isoform 2 of IQ motif and SEC7 domain-containing protein 2 OS=Homo sapiens GN=IQSEC2	IQSEC2	7	0	0	0	0	2	0	0	0	-0.91	0.044204	0.178270268663
B0BMS8	Myl9 protein OS=Rattus norvegicus GN=Myl9 PE=2 SV=1	Myl9	6	13	13	25	24	20	13	10	14	-0.306	0.004506	0.0934447494612
Q505J9	ATPase family AAA domain-containing protein 1 OS=Rattus norvegicus GN=Atad1 PE=1 SV=1	Atad1	6	4	1	5	2	3	1	1	2	-1.027	0.000306	0.0473674295392
B0BMY7	Protein Twf2 OS=Rattus norvegicus GN=Twf2 PE=2 SV=1	Twf2	6	9	14	16	23	20	11	13	19	-0.033	1.0	0.858016222786
F1M0Z1	Protein Trio OS=Rattus norvegicus GN=Trio PE=4 SV=2	Trio	6	1	1	5	1	7	0	1	2	-1.069	0.00063	0.0563912162769
P63322	Ras-related protein Ral-A OS=Rattus norvegicus GN=Rala PE=1 SV=1	Rala	6	2	3	5	3	8	4	1	5	-0.325	0.402284	0.38599680353
P51114	Fragile X mental retardation syndrome-related protein 1 OS=Homo sapiens GN=FXR1 PE=1 SV=3	FXR1	6	13	16	17	11	20	11	10	10	-0.291	0.052028	0.187369780803
Q924N5	Long-chain-fatty-acid--CoA ligase ACSBG1 OS=Rattus norvegicus GN=Acsbg1 PE=1 SV=1	Acsbg1	6	2	1	2	0	9	0	0	3	-0.797	0.015095	0.130330468837
D3ZI68	PRP31 pre-mRNA processing factor 31 homolog (Yeast) (Predicted) OS=Rattus norvegicus GN=Prpf31 PE=4 SV=1	Prpf31	6	2	3	3	4	4	2	4	2	-0.377	0.410139	0.3891829692
A0A087WW40	Endophilin-B1 OS=Homo sapiens GN=SH3GLB1 PE=1 SV=1	SH3GLB1	6	3	5	2	5	4	7	3	9	0.433	0.001345	0.167463520189
E9PGT1	Translin OS=Homo sapiens GN=TSN PE=1 SV=1	TSN	6	6	5	4	4	8	11	3	7	0.219	0.090816	0.429936686641
Q4KM35	Proteasome subunit beta type-10 OS=Rattus norvegicus GN=Psmb10 PE=2 SV=1	Psmb10	6	5	3	2	5	0	1	4	4	-0.22	0.884519	0.597985274267
Q5XI81	Fragile X mental retardation syndrome-related protein 1 OS=Rattus norvegicus GN=Fxr1 PE=2 SV=1	Fxr1	6	11	14	15	10	20	10	7	9	-0.389	0.004591	0.0939146129735
E9PT79	Uncharacterized protein OS=Rattus norvegicus GN=Tsn PE=4 SV=2	Tsn	6	5	3	2	4	4	6	1	7	0.158	0.438413	0.644942101741
P53004	Biliverdin reductase A OS=Homo sapiens GN=BLVRA PE=1 SV=2	BLVRA	6	9	9	7	10	5	12	7	10	0.229	0.032513	0.33625057151
Q9H444	Charged multivesicular body protein 4b OS=Homo sapiens GN=CHMP4B PE=1 SV=1	CHMP4B	6	10	7	9	5	5	9	3	6	-0.172	0.792548	0.546575215985
P30419	Glycylpeptide N-tetradecanoyltransferase 1 OS=Homo sapiens GN=NMT1 PE=1 SV=2	NMT1	6	10	15	9	11	9	11	5	14	0.007	1.0	0.976784835799
Q9H4A4	Aminopeptidase B OS=Homo sapiens GN=RNPEP PE=1 SV=2	RNPEP	6	4	1	2	3	3	2	0	4	-0.349	0.566292	0.450729137611
P14841	Cystatin-C OS=Rattus norvegicus GN=Cst3 PE=1 SV=2	Cst3	6	4	4	0	1	3	4	2	5	0.106	0.804447	0.792088158526
F1M8H6	Phosphatidylinositol 4-phosphate 5-kinase type-1 gamma OS=Rattus norvegicus GN=Pip5k1c PE=4 SV=1	Pip5k1c	6	0	0	0	0	9	0	0	0	-1.286	0.000267	0.0458577821399
D3ZNN0	Protein Sbf1 OS=Rattus norvegicus GN=Sbf1 PE=4 SV=2	Sbf1	6	0	0	0	0	3	0	0	0	-0.896	0.042034	0.175576913392
P13073	Cytochrome c oxidase subunit 4 isoform 1, mitochondrial OS=Homo sapiens GN=COX4I1 PE=1 SV=1	COX4I1	6	9	6	5	7	4	5	5	5	-0.216	0.657348	0.486992634773
P80254	D-dopachrome decarboxylase OS=Rattus norvegicus GN=Ddt PE=1 SV=3	Ddt	6	3	5	4	6	6	4	3	6	-0.164	0.933809	0.635713853345
Q15046-2	Isoform Mitochondrial of Lysine--tRNA ligase OS=Homo sapiens GN=KARS	KARS	6	25	24	22	18	13	29	20	21	0.26	3.5e-05	0.081019688827
H0YLP6	60S ribosomal protein L28 OS=Homo sapiens GN=RPL28 PE=1 SV=1	RPL28	6	6	6	8	8	3	7	5	7	0.024	0.997017	0.931068956073
Q99627	COP9 signalosome complex subunit 8 OS=Homo sapiens GN=COPS8 PE=1 SV=1	COPS8	6	11	7	8	4	1	5	7	6	-0.048	1.0	0.868471747292
Q9NVD7	Alpha-parvin OS=Homo sapiens GN=PARVA PE=1 SV=1	PARVA	6	7	8	8	6	6	9	5	6	-0.042	1.0	0.883763505561
Q9UGP4	LIM domain-containing protein 1 OS=Homo sapiens GN=LIMD1 PE=1 SV=1	LIMD1	6	12	6	10	3	6	14	7	17	0.558	0.0	0.0136783988174
Q14669-3	Isoform 3 of E3 ubiquitin-protein ligase TRIP12 OS=Homo sapiens GN=TRIP12	TRIP12	6	5	7	12	11	8	5	3	9	-0.392	0.043706	0.177658382606
F1LMQ2	Farnesyl pyrophosphate synthase OS=Rattus norvegicus GN=LOC100360417 PE=3 SV=2	LOC100360417	6	1	1	1	9	3	2	1	5	-0.326	0.542788	0.441537205027
Q13671	Ras and Rab interactor 1 OS=Homo sapiens GN=RIN1 PE=1 SV=4	RIN1	6	11	13	7	4	3	16	8	5	0.264	0.010864	0.263012175829
O95336	6-phosphogluconolactonase OS=Homo sapiens GN=PGLS PE=1 SV=2	PGLS	6	11	10	8	6	7	14	9	13	0.408	1.9e-05	0.0724627147367
P55053	Fatty acid-binding protein, epidermal OS=Rattus norvegicus GN=Fabp5 PE=1 SV=3	Fabp5	6	6	9	5	8	6	7	6	9	0.061	0.866128	0.821823689449
P37361	Metallothionein-3 OS=Rattus norvegicus GN=Mt3 PE=2 SV=1	Mt3	6	4	5	1	2	1	4	4	3	0.102	0.794427	0.787621886161
D3ZI16	COP9 (Constitutive photomorphogenic) homolog, subunit 6 (Arabidopsis thaliana) (Predicted), isoform CRA_a OS=Rattus norvegicus GN=Cops6 PE=4 SV=1	Cops6	6	8	7	4	6	4	8	5	6	0.08	0.79129	0.786237212979
F1LQX4	Rho GTPase-activating protein 44 OS=Rattus norvegicus GN=Arhgap44 PE=1 SV=2	Arhgap44	6	1	1	2	1	3	1	1	1	-1.051	0.013256	0.125645866426
O88768	ArfGAP with dual PH domains 1 OS=Rattus norvegicus GN=Adap1 PE=2 SV=1	Adap1	6	0	0	0	0	2	0	0	0	-0.863	0.097647	0.229053724811
P55051	Fatty acid-binding protein, brain OS=Rattus norvegicus GN=Fabp7 PE=1 SV=2	Fabp7	6	7	7	4	5	4	5	5	8	0.087	0.729571	0.760213832406
F1LP90	Misshapen-like kinase 1 OS=Rattus norvegicus GN=Mink1 PE=1 SV=2	Mink1	5	2	4	7	5	5	2	1	3	-0.896	0.000101	0.0366807263991
O75436	Vacuolar protein sorting-associated protein 26A OS=Homo sapiens GN=VPS26A PE=1 SV=2	VPS26A	5	9	4	10	7	6	10	6	6	0.06	0.858152	0.817703263486
P48199	C-reactive protein OS=Rattus norvegicus GN=Crp PE=1 SV=1	Crp	5	5	6	4	7	3	3	3	3	-0.553	0.034395	0.165350303122
Q14155	Rho guanine nucleotide exchange factor 7 OS=Homo sapiens GN=ARHGEF7 PE=1 SV=2	ARHGEF7	5	6	4	2	2	3	4	2	1	-0.497	0.139464	0.25847622448
B0BNE6	NADH dehydrogenase (Ubiquinone) Fe-S protein 8 (Predicted), isoform CRA_a OS=Rattus norvegicus GN=Ndufs8 PE=2 SV=1	Ndufs8	5	1	1	2	2	3	2	1	3	-0.23	0.929674	0.632009770967
D3ZQ33	Mitogen activated protein kinase 10, isoform CRA_a OS=Rattus norvegicus GN=Mapk10 PE=4 SV=2	Mapk10	5	3	1	4	3	5	3	2	3	-0.322	0.532331	0.437453820811
P30622	CAP-Gly domain-containing linker protein 1 OS=Homo sapiens GN=CLIP1 PE=1 SV=2	CLIP1	5	12	13	13	3	8	11	6	4	-0.27	0.194312	0.290785505999
O14617-5	Isoform 5 of AP-3 complex subunit delta-1 OS=Homo sapiens GN=AP3D1	AP3D1	5	12	10	9	9	3	15	4	9	0.141	0.271039	0.566306199101
P14882	Propionyl-CoA carboxylase alpha chain, mitochondrial OS=Rattus norvegicus GN=Pcca PE=1 SV=3	Pcca	5	1	1	0	0	0	1	1	0	-0.688	0.315623	0.349479174572
Q32MZ4-3	Isoform 3 of Leucine-rich repeat flightless-interacting protein 1 OS=Homo sapiens GN=LRRFIP1	LRRFIP1	5	14	20	23	10	14	14	9	24	0.104	0.215265	0.53367888044
Q9H488	GDP-fucose protein O-fucosyltransferase 1 OS=Homo sapiens GN=POFUT1 PE=1 SV=1	POFUT1	5	11	11	9	3	5	12	4	9	0.13	0.328429	0.595695995686
Q96AC1-3	Isoform 3 of Fermitin family homolog 2 OS=Homo sapiens GN=FERMT2	FERMT2	5	6	2	2	2	3	5	6	4	0.414	0.004112	0.212984753309
Q969G5	Protein kinase C delta-binding protein OS=Homo sapiens GN=PRKCDBP PE=1 SV=3	PRKCDBP	5	10	9	3	3	4	7	9	6	0.263	0.027352	0.323152648197
B2GV73	Actin related protein 2/3 complex, subunit 3 OS=Rattus norvegicus GN=Arpc3 PE=2 SV=1	Arpc3	5	5	5	7	6	7	7	5	8	0.132	0.448575	0.649181182911
D3ZP47	Phosphohistidine phosphatase 1 (Predicted), isoform CRA_a OS=Rattus norvegicus GN=Phpt1 PE=4 SV=1	Phpt1	5	2	0	3	2	8	2	1	2	-0.826	0.006538	0.103334190108
Q6AY99	Aldo-keto reductase family 1, member B10 (Aldose reductase) OS=Rattus norvegicus GN=Akr1b10 PE=2 SV=1	Akr1b10	5	1	0	0	0	1	1	0	2	-0.253	0.981476	0.697054236305
E9PIE3	Protein kinase C delta-binding protein OS=Homo sapiens GN=PRKCDBP PE=1 SV=1	PRKCDBP	5	9	7	3	2	3	6	8	6	0.334	0.008785	0.251092431192
E9PK59	N-terminal kinase-like protein OS=Homo sapiens GN=SCYL1 PE=1 SV=1	SCYL1	5	2	7	5	1	5	7	1	3	-0.149	0.956255	0.658851061516
Q9NYF8	Bcl-2-associated transcription factor 1 OS=Homo sapiens GN=BCLAF1 PE=1 SV=2	BCLAF1	5	12	6	7	6	7	9	4	9	0.009	1.0	0.971362095869
O15126	Secretory carrier-associated membrane protein 1 OS=Homo sapiens GN=SCAMP1 PE=1 SV=2	SCAMP1	5	1	3	4	6	8	3	2	4	-0.427	0.20905	0.298665234849
Q96P70	Importin-9 OS=Homo sapiens GN=IPO9 PE=1 SV=3	IPO9	5	10	8	12	8	10	9	11	11	0.164	0.153372	0.489816947477
Q5XI19	Fermitin family homolog 2 (Drosophila) OS=Rattus norvegicus GN=Fermt2 PE=2 SV=1	Fermt2	5	6	3	2	2	4	4	6	4	0.264	0.095108	0.434861312088
Q9Y570-4	Isoform 4 of Protein phosphatase methylesterase 1 OS=Homo sapiens GN=PPME1	PPME1	5	8	7	3	2	2	3	4	5	-0.141	0.979042	0.692252576822
P19643	Amine oxidase [flavin-containing] B OS=Rattus norvegicus GN=Maob PE=1 SV=3	Maob	5	1	0	7	0	8	0	0	2	-1.205	6.1e-05	0.0327691793387
Q96PD2-2	Isoform 2 of Discoidin, CUB and LCCL domain-containing protein 2 OS=Homo sapiens GN=DCBLD2	DCBLD2	5	13	11	8	6	7	6	5	8	-0.296	0.176563	0.28089989708
Q99MZ4	Gamma-glutamyltransferase 7 OS=Rattus norvegicus GN=Ggt7 PE=2 SV=2	Ggt7	5	3	1	4	5	5	2	1	1	-1.124	0.000539	0.0542919407312
Q9Y305-4	Isoform 4 of Acyl-coenzyme A thioesterase 9, mitochondrial OS=Homo sapiens GN=ACOT9	ACOT9	5	10	6	3	7	3	8	6	5	0.099	0.659853	0.732501409586
Q5RK08	Glioblastoma amplified sequence OS=Rattus norvegicus GN=Gbas PE=2 SV=1	Gbas	5	1	1	0	0	4	1	0	3	-0.353	0.752781	0.527844386934
P49841-2	Isoform 2 of Glycogen synthase kinase-3 beta OS=Homo sapiens GN=GSK3B	GSK3B	5	5	6	0	5	6	3	0	5	-0.479	0.079252	0.213941542533
Q08722	Leukocyte surface antigen CD47 OS=Homo sapiens GN=CD47 PE=1 SV=1	CD47	5	1	2	0	0	1	1	1	1	-0.689	0.185078	0.28570098364
Q64240	Protein AMBP OS=Rattus norvegicus GN=Ambp PE=1 SV=1	Ambp	5	0	2	0	1	0	1	5	0	0.221	0.481373	0.662619081869
Q5U2Q7	Eukaryotic peptide chain release factor subunit 1 OS=Rattus norvegicus GN=Etf1 PE=2 SV=3	Etf1	5	10	13	13	14	13	5	11	7	-0.397	0.009935	0.115927361516
O70441	Synapsin-3 OS=Rattus norvegicus GN=Syn3 PE=1 SV=1	Syn3	5	0	0	1	1	4	1	0	1	-0.923	0.044099	0.178141320388
P52594-4	Isoform 4 of Arf-GAP domain and FG repeat-containing protein 1 OS=Homo sapiens GN=AGFG1	AGFG1	5	2	3	6	5	4	2	3	3	-0.486	0.139202	0.258307714129
E9PTI6	Protein Raly OS=Rattus norvegicus GN=Raly PE=4 SV=1	Raly	5	7	6	5	10	4	4	5	7	-0.163	0.89451	0.604737381787
P62745	Rho-related GTP-binding protein RhoB OS=Homo sapiens GN=RHOB PE=1 SV=1	RHOB	5	5	6	5	4	6	3	3	8	-0.121	0.988354	0.713395254087
P00388	NADPH--cytochrome P450 reductase OS=Rattus norvegicus GN=Por PE=1 SV=3	Por	5	2	6	6	4	2	3	2	3	-0.457	0.181222	0.28354040796
P00173	Cytochrome b5 OS=Rattus norvegicus GN=Cyb5a PE=1 SV=2	Cyb5a	5	1	2	5	4	8	2	1	3	-0.793	0.00382	0.0894134326869
Q96P47-4	Isoform 4 of Arf-GAP with GTPase, ANK repeat and PH domain-containing protein 3 OS=Homo sapiens GN=AGAP3	AGAP3	5	1	2	2	1	4	2	3	1	-0.289	0.866947	0.586854425708
F8W8W7	Trans-Golgi network integral membrane protein 2 OS=Homo sapiens GN=TGOLN2 PE=1 SV=2	TGOLN2	5	8	9	6	6	5	5	4	3	-0.507	0.016325	0.133252133903
P32232	Cystathionine beta-synthase OS=Rattus norvegicus GN=Cbs PE=1 SV=3	Cbs	5	0	0	0	1	6	0	0	0	-1.08	0.010953	0.119114767997
D4A857	Importin 9 (Predicted) OS=Rattus norvegicus GN=Ipo9 PE=4 SV=2	Ipo9	5	9	7	10	7	9	6	9	10	0.055	0.869092	0.823379851941
Q8N9R8-2	Isoform 2 of Protein SCAI OS=Homo sapiens GN=SCAI	SCAI	5	0	0	0	0	3	0	0	0	-0.818	0.143504	0.261055451336
Q8TCT9-2	Isoform 2 of Minor histocompatibility antigen H13 OS=Homo sapiens GN=HM13	HM13	5	6	5	5	5	3	6	8	6	0.31	0.018617	0.296254119203
Q04940	Neurogranin OS=Rattus norvegicus GN=Nrgn PE=1 SV=1	Nrgn	5	2	2	0	1	3	2	1	4	-0.032	1.0	0.94491002103
P52888	Thimet oligopeptidase OS=Homo sapiens GN=THOP1 PE=1 SV=2	THOP1	5	7	4	8	8	5	6	8	4	-0.033	1.0	0.908286598678
P22734	Catechol O-methyltransferase OS=Rattus norvegicus GN=Comt PE=1 SV=2	Comt	5	0	2	4	4	6	1	2	5	-0.357	0.410002	0.389127900077
Q96CS3	FAS-associated factor 2 OS=Homo sapiens GN=FAF2 PE=1 SV=2	FAF2	5	15	14	8	4	6	7	7	7	-0.242	0.3718	0.373465886074
P0C6S7	Ankyrin repeat and sterile alpha motif domain-containing protein 1B OS=Rattus norvegicus GN=Anks1b PE=1 SV=1	Anks1b	5	0	0	0	1	4	0	0	0	-0.923	0.042671	0.176375315283
Q5T9A4	ATPase family AAA domain-containing protein 3B OS=Homo sapiens GN=ATAD3B PE=1 SV=1	ATAD3B	5	13	11	18	8	8	14	12	13	0.215	0.017839	0.293442341077
Q5XIF3	NADH dehydrogenase [ubiquinone] iron-sulfur protein 4, mitochondrial OS=Rattus norvegicus GN=Ndufs4 PE=1 SV=1	Ndufs4	5	1	1	2	0	4	1	1	2	-0.648	0.171457	0.277965947999
D3ZE17	Caskin-1 OS=Rattus norvegicus GN=Caskin1 PE=4 SV=2	Caskin1	5	0	0	0	0	2	0	0	0	-0.783	0.162604	0.272772556456
Q9QX74-7	Isoform 7 of SH3 and multiple ankyrin repeat domains protein 2 OS=Rattus norvegicus GN=Shank2	Shank2	5	0	0	0	0	0	0	0	0	-0.687	0.28897	0.337558745188
D4A1R8	Protein Cpne1 OS=Rattus norvegicus GN=Cpne1 PE=4 SV=1	Cpne1	5	5	4	9	7	7	7	7	6	0.071	0.832336	0.804985616327
Q63564	Synaptic vesicle glycoprotein 2B OS=Rattus norvegicus GN=Sv2b PE=1 SV=1	Sv2b	5	1	0	3	1	10	1	0	1	-1.435	1.7e-05	0.0247617136171
Q68FT8	Protein Serpinf2 OS=Rattus norvegicus GN=Serpinf2 PE=2 SV=1	Serpinf2	5	9	12	5	9	7	6	7	5	-0.284	0.224206	0.306497009609
F1LMR7	Dipeptidyl aminopeptidase-like protein 6 OS=Rattus norvegicus GN=Dpp6 PE=4 SV=1	Dpp6	5	0	0	0	0	5	0	0	0	-1.032	0.018901	0.138926628688
P97532	3-mercaptopyruvate sulfurtransferase OS=Rattus norvegicus GN=Mpst PE=1 SV=3	Mpst	5	1	0	2	3	4	1	0	3	-0.522	0.288196	0.33720622328
Q16204	Coiled-coil domain-containing protein 6 OS=Homo sapiens GN=CCDC6 PE=1 SV=2	CCDC6	5	3	4	7	3	4	6	3	4	-0.023	1.0	0.94491002103
Q32MZ4	Leucine-rich repeat flightless-interacting protein 1 OS=Homo sapiens GN=LRRFIP1 PE=1 SV=2	LRRFIP1	5	13	18	22	10	14	11	8	21	-0.035	1.0	0.855190354358
Q13491-4	Isoform 4 of Neuronal membrane glycoprotein M6-b OS=Homo sapiens GN=GPM6B	GPM6B	5	0	0	1	1	1	1	0	1	-0.659	0.313869	0.348707121447
P07305	Histone H1.0 OS=Homo sapiens GN=H1F0 PE=1 SV=3	H1F0	4	2	2	3	1	1	5	4	2	0.536	0.003077	0.200053204167
Q3SWT7	Nuclear receptor binding protein OS=Rattus norvegicus GN=Nrbp1 PE=2 SV=1	Nrbp1	4	4	7	7	5	6	11	6	9	0.422	0.000164	0.108846371047
Q7Z2W4	Zinc finger CCCH-type antiviral protein 1 OS=Homo sapiens GN=ZC3HAV1 PE=1 SV=3	ZC3HAV1	4	11	22	11	6	7	16	11	12	0.241	0.009601	0.255998418314
O75531	Barrier-to-autointegration factor OS=Homo sapiens GN=BANF1 PE=1 SV=1	BANF1	4	9	8	3	2	3	12	8	9	0.686	0.0	0.0131677448258
P62268	40S ribosomal protein S23 OS=Rattus norvegicus GN=Rps23 PE=1 SV=3	Rps23	4	7	10	6	4	3	13	3	9	0.39	0.000941	0.155229563531
Q13242	Serine/arginine-rich splicing factor 9 OS=Homo sapiens GN=SRSF9 PE=1 SV=1	SRSF9	4	4	5	3	5	3	4	2	3	-0.333	0.460969	0.409485146683
P08240	Signal recognition particle receptor subunit alpha OS=Homo sapiens GN=SRPR PE=1 SV=2	SRPR	4	11	7	9	7	8	8	8	11	0.164	0.155421	0.491452781368
F1M7K7	Voltage-dependent calcium channel gamma subunit (Fragment) OS=Rattus norvegicus GN=Cacng8 PE=3 SV=1	Cacng8	4	0	0	1	0	5	0	0	0	-0.969	0.033092	0.163468645026
Q92538	Golgi-specific brefeldin A-resistance guanine nucleotide exchange factor 1 OS=Homo sapiens GN=GBF1 PE=1 SV=2	GBF1	4	17	12	11	11	3	14	10	11	0.174	0.084452	0.422321613091
Q9NQW7-3	Isoform 3 of Xaa-Pro aminopeptidase 1 OS=Homo sapiens GN=XPNPEP1	XPNPEP1	4	11	7	8	4	3	7	4	9	0.071	0.82629	0.80212338172
Q9UJ70-2	Isoform 2 of N-acetyl-D-glucosamine kinase OS=Homo sapiens GN=NAGK	NAGK	4	10	6	6	6	4	6	5	6	-0.086	0.998295	0.758691145528
D4A8G7	Protein Snw1 OS=Rattus norvegicus GN=Snw1 PE=4 SV=1	Snw1	4	5	5	7	3	3	6	1	5	-0.107	0.997928	0.755420542886
P54136	Arginine--tRNA ligase, cytoplasmic OS=Homo sapiens GN=RARS PE=1 SV=2	RARS	4	16	25	26	20	18	29	19	18	0.191	0.006313	0.233692844554
Q4KM69	COP9 (Constitutive photomorphogenic) homolog, subunit 5 (Arabidopsis thaliana) OS=Rattus norvegicus GN=Cops5 PE=2 SV=1	Cops5	4	3	1	4	5	4	5	3	5	0.21	0.271662	0.566644693978
O00471	Exocyst complex component 5 OS=Homo sapiens GN=EXOC5 PE=1 SV=1	EXOC5	4	6	5	4	3	6	1	3	1	-1.131	9e-06	0.0215788695652
O15355	Protein phosphatase 1G OS=Homo sapiens GN=PPM1G PE=1 SV=1	PPM1G	4	15	18	18	11	15	12	13	17	0.032	0.937247	0.865324722549
Q3B8Q1	Nucleolar RNA helicase 2 OS=Rattus norvegicus GN=Ddx21 PE=2 SV=1	Ddx21	4	8	13	3	9	5	5	5	8	-0.177	0.743676	0.523734095677
Q9C0C9	E2/E3 hybrid ubiquitin-protein ligase UBE2O OS=Homo sapiens GN=UBE2O PE=1 SV=3	UBE2O	4	4	7	5	2	5	4	4	4	-0.161	0.939448	0.64100077876
P11047	Laminin subunit gamma-1 OS=Homo sapiens GN=LAMC1 PE=1 SV=3	LAMC1	4	12	6	1	2	2	9	8	4	0.45	0.000279	0.120901683961
Q99426	Tubulin-folding cofactor B OS=Homo sapiens GN=TBCB PE=1 SV=2	TBCB	4	6	11	7	8	6	13	5	8	0.233	0.038697	0.350149164333
G3V9J7	Rab GTPase-binding effector protein 1 OS=Rattus norvegicus GN=Rabep1 PE=4 SV=1	Rabep1	4	2	0	2	1	1	2	1	0	-0.407	0.6953	0.502730303878
F1M585	Phospholipid-translocating ATPase (Fragment) OS=Rattus norvegicus GN=Atp8a1 PE=4 SV=2	Atp8a1	4	0	0	1	0	6	0	0	0	-1.037	0.018736	0.138579927883
P46939-2	Isoform 2 of Utrophin OS=Homo sapiens GN=UTRN	UTRN	4	14	9	3	4	3	9	9	3	0.126	0.466775	0.656681128856
O54975	Xaa-Pro aminopeptidase 1 OS=Rattus norvegicus GN=Xpnpep1 PE=1 SV=1	Xpnpep1	4	7	5	4	6	5	4	3	7	-0.114	0.996971	0.748286173934
C9K0J5	Ras association (RalGDS/AF-6) and pleckstrin homology domains 1, isoform CRA_b OS=Homo sapiens GN=RAPH1 PE=1 SV=1	RAPH1	4	9	3	2	0	0	8	2	4	0.288	0.081941	0.419205725139
Q96GA7	Serine dehydratase-like OS=Homo sapiens GN=SDSL PE=1 SV=1	SDSL	4	4	4	4	2	3	4	2	5	0.033	0.996322	0.929717717318
P27708	CAD protein OS=Homo sapiens GN=CAD PE=1 SV=3	CAD	4	15	14	19	12	13	15	12	23	0.267	0.000581	0.140320114916
Q8IY17-4	Isoform 4 of Neuropathy target esterase OS=Homo sapiens GN=PNPLA6	PNPLA6	4	5	7	1	3	2	5	4	1	-0.132	0.991175	0.721990349084
Q99584	Protein S100-A13 OS=Homo sapiens GN=S100A13 PE=1 SV=1	S100A13	4	7	6	8	6	8	13	11	6	0.44	1.9e-05	0.0721136427762
Q14683	Structural maintenance of chromosomes protein 1A OS=Homo sapiens GN=SMC1A PE=1 SV=2	SMC1A	4	14	8	9	4	5	16	5	10	0.353	0.000243	0.117606358703
F1MAA2	Protein Cops7a OS=Rattus norvegicus GN=Cops7a PE=4 SV=1	Cops7a	4	7	8	6	2	2	7	2	9	0.195	0.219347	0.536245797804
Q6MG73	Complement component 2 OS=Rattus norvegicus GN=C2 PE=2 SV=1	C2	4	2	1	0	11	0	1	2	2	-0.816	0.018411	0.137888526292
P39748	Flap endonuclease 1 OS=Homo sapiens GN=FEN1 PE=1 SV=1	FEN1	4	11	11	6	7	3	13	6	9	0.288	0.005202	0.224099224175
Q5QD51	A-kinase anchor protein 12 OS=Rattus norvegicus GN=Akap12 PE=1 SV=1	Akap12	4	0	0	0	1	5	0	0	0	-0.977	0.030265	0.159219921837
F8W6G1	Nuclear receptor-binding protein OS=Homo sapiens GN=NRBP1 PE=1 SV=1	NRBP1	4	3	5	6	4	5	10	5	7	0.497	4.5e-05	0.0849427903418
Q04760	Lactoylglutathione lyase OS=Homo sapiens GN=GLO1 PE=1 SV=4	GLO1	4	4	3	5	3	3	7	2	5	0.241	0.142874	0.481183706003
Q86VS8	Protein Hook homolog 3 OS=Homo sapiens GN=HOOK3 PE=1 SV=2	HOOK3	4	7	5	6	7	5	4	6	4	-0.204	0.734776	0.519769989929
Q5U2P5	Protein C2cd2l OS=Rattus norvegicus GN=C2cd2l PE=2 SV=1	C2cd2l	4	0	0	0	0	1	0	0	0	-0.556	0.571813	0.452893421152
Q4QQV6	Lymphocyte specific 1, isoform CRA_a OS=Rattus norvegicus GN=Lsp1 PE=2 SV=1	Lsp1	4	3	2	3	17	2	2	3	6	-0.372	0.197774	0.292661931688
G3V6U3	Asparagine-linked glycosylation 2 homolog (Yeast, alpha-1,3-mannosyltransferase), isoform CRA_a OS=Rattus norvegicus GN=Alg2 PE=4 SV=1	Alg2	4	0	0	0	0	4	0	0	0	-0.844	0.106404	0.235701291526
D3ZV82	Protein LOC685067 OS=Rattus norvegicus GN=LOC685067 PE=4 SV=2	LOC685067	4	0	0	3	22	0	0	2	5	-0.761	0.00075	0.0588784304587
Q8WWI1	LIM domain only protein 7 OS=Homo sapiens GN=LMO7 PE=1 SV=3	LMO7	4	10	7	4	5	3	8	5	5	0.107	0.636696	0.723488773493
F1LQM9	Protein Xpo7 OS=Rattus norvegicus GN=Xpo7 PE=1 SV=2	Xpo7	4	11	9	1	0	1	10	4	8	0.489	2.2e-05	0.0744399159252
Q99615	DnaJ homolog subfamily C member 7 OS=Homo sapiens GN=DNAJC7 PE=1 SV=2	DNAJC7	4	7	13	8	10	7	10	6	6	-0.094	0.986705	0.708999596175
B7Z4E3	60S ribosomal protein L31 OS=Homo sapiens GN=RPL31 PE=1 SV=1	RPL31	4	2	2	6	5	7	7	2	4	0.001	1.0	0.997127621785
G3V8Q0	Regulator of G-protein signalling 10, isoform CRA_b OS=Rattus norvegicus GN=Rgs10 PE=4 SV=1	Rgs10	4	2	2	3	3	2	1	1	1	-1.119	0.004678	0.094386369251
Q969G3	SWI/SNF-related matrix-associated actin-dependent regulator of chromatin subfamily E member 1 OS=Homo sapiens GN=SMARCE1 PE=1 SV=2	SMARCE1	4	3	4	4	3	4	5	2	5	0.052	0.959892	0.883921388427
Q7L0Y3	Mitochondrial ribonuclease P protein 1 OS=Homo sapiens GN=TRMT10C PE=1 SV=2	TRMT10C	4	8	2	1	0	0	2	2	0	-0.637	0.134488	0.255245773433
O00743-3	Isoform 3 of Serine/threonine-protein phosphatase 6 catalytic subunit OS=Homo sapiens GN=PPP6C	PPP6C	4	3	4	3	5	2	2	3	4	-0.19	0.918369	0.622507280137
P01015	Angiotensinogen OS=Rattus norvegicus GN=Agt PE=1 SV=1	Agt	4	2	7	2	1	1	3	3	5	0.26	0.165851	0.499548706647
P07686	Beta-hexosaminidase subunit beta OS=Homo sapiens GN=HEXB PE=1 SV=3	HEXB	4	8	11	2	0	2	12	5	10	0.642	0.0	0.0143930981411
Q13057-2	Isoform 2 of Bifunctional coenzyme A synthase OS=Homo sapiens GN=COASY	COASY	4	4	6	0	0	1	6	4	1	0.261	0.167111	0.500502061876
P62332	ADP-ribosylation factor 6 OS=Rattus norvegicus GN=Arf6 PE=1 SV=2	Arf6	4	3	3	3	3	2	1	2	3	-0.481	0.178684	0.282106187422
O14936	Peripheral plasma membrane protein CASK OS=Homo sapiens GN=CASK PE=1 SV=3	CASK	4	0	2	4	2	4	0	0	1	-1.166	0.004573	0.093816568817
D3ZI07	Kinesin family member 3B (Predicted) OS=Rattus norvegicus GN=Kif3b PE=3 SV=1	Kif3b	4	5	4	4	3	3	5	3	4	0.034	0.992601	0.923044056496
Q8R431	Monoglyceride lipase OS=Rattus norvegicus GN=Mgll PE=1 SV=1	Mgll	4	0	0	1	0	3	0	0	0	-0.703	0.224764	0.30678090041
O14578-4	Isoform 4 of Citron Rho-interacting kinase OS=Homo sapiens GN=CIT	CIT	4	2	0	2	1	0	0	0	1	-0.711	0.179949	0.28282268155
Q15382	GTP-binding protein Rheb OS=Homo sapiens GN=RHEB PE=1 SV=1	RHEB	4	5	5	5	4	6	4	2	4	-0.413	0.178368	0.281927256401
Q4V7D2	Protein rogdi homolog OS=Rattus norvegicus GN=Rogdi PE=2 SV=1	Rogdi	4	0	0	0	0	3	0	0	0	-0.774	0.177739	0.28156962534
A1L0T0	Acetolactate synthase-like protein OS=Homo sapiens GN=ILVBL PE=1 SV=2	ILVBL	4	10	8	2	5	0	11	9	8	0.627	0.0	0.0204167351178
P62857	40S ribosomal protein S28 OS=Homo sapiens GN=RPS28 PE=1 SV=1	RPS28	4	8	11	3	5	4	12	1	9	0.233	0.050624	0.373090134801
D3Z8D7	Protein LOC100361854 OS=Rattus norvegicus GN=LOC100361854 PE=4 SV=1	LOC100361854	4	3	6	8	8	10	4	1	4	-0.796	7.7e-05	0.0345238092456
O00764	Pyridoxal kinase OS=Homo sapiens GN=PDXK PE=1 SV=1	PDXK	4	2	4	6	2	5	6	2	6	0.169	0.394998	0.626329198925
Q15154	Pericentriolar material 1 protein OS=Homo sapiens GN=PCM1 PE=1 SV=4	PCM1	4	4	5	2	6	0	6	1	2	-0.212	0.888074	0.600348094809
Q9UQ35	Serine/arginine repetitive matrix protein 2 OS=Homo sapiens GN=SRRM2 PE=1 SV=2	SRRM2	4	11	8	6	6	3	8	8	11	0.357	0.001204	0.163559319784
F8WD69	Trifunctional purine biosynthetic protein adenosine-3 OS=Homo sapiens GN=GART PE=1 SV=1	GART	4	10	12	5	5	4	11	7	10	0.327	0.002055	0.183386514582
O75165	DnaJ homolog subfamily C member 13 OS=Homo sapiens GN=DNAJC13 PE=1 SV=5	DNAJC13	4	12	8	7	9	9	7	10	9	0.046	0.911122	0.847507218398
Q9NUQ6-3	Isoform 3 of SPATS2-like protein OS=Homo sapiens GN=SPATS2L	SPATS2L	4	14	14	13	6	8	12	4	7	-0.242	0.223555	0.306166023757
B1WBY1	Cul1 protein OS=Rattus norvegicus GN=Cul1 PE=2 SV=1	Cul1	4	7	4	7	6	10	7	3	6	-0.197	0.69847	0.504069761844
F1LMV9	Coronin (Fragment) OS=Rattus norvegicus GN=Coro2b PE=3 SV=2	Coro2b	4	3	2	0	0	5	3	1	4	-0.002	1.0	0.997366985728
F5GX39	Transmembrane emp24 domain-containing protein 2 OS=Homo sapiens GN=TMED2 PE=1 SV=1	TMED2	4	6	7	8	8	7	5	8	8	0.068	0.835098	0.806301576388
P22059	Oxysterol-binding protein 1 OS=Homo sapiens GN=OSBP PE=1 SV=1	OSBP	4	1	6	3	3	1	6	3	4	0.35	0.036027	0.344352644249
Q9NRY5	Protein FAM114A2 OS=Homo sapiens GN=FAM114A2 PE=1 SV=4	FAM114A2	4	8	7	4	5	3	6	4	5	-0.029	1.0	0.927015851451
P24539	ATP synthase F(0) complex subunit B1, mitochondrial OS=Homo sapiens GN=ATP5F1 PE=1 SV=2	ATP5F1	4	6	8	10	8	12	11	7	8	0.073	0.762938	0.774035752177
P85108	Tubulin beta-2A chain OS=Rattus norvegicus GN=Tubb2a PE=1 SV=1	Tubb2a	320	202	164	241	216	304	205	156	208	-0.23	0.0	7.35679574493e-07
P11980	Pyruvate kinase PKM OS=Rattus norvegicus GN=Pkm PE=1 SV=3	Pkm	297	335	335	245	226	247	350	262	324	0.113	0.0	0.00599234443487
P82995	Heat shock protein HSP 90-alpha OS=Rattus norvegicus GN=Hsp90aa1 PE=1 SV=3	Hsp90aa1	214	308	297	246	246	215	291	269	252	0.063	0.000787	0.149528188396
P62630	Elongation factor 1-alpha 1 OS=Rattus norvegicus GN=Eef1a1 PE=1 SV=1	Eef1a1	178	325	310	230	223	176	309	318	333	0.29	0.0	3.74071738577e-11
P12277	Creatine kinase B-type OS=Homo sapiens GN=CKB PE=1 SV=1	CKB	87	47	41	42	42	61	43	42	55	-0.134	0.044283	0.178367025444
G3V928	Protein Lrp1 OS=Rattus norvegicus GN=Lrp1 PE=4 SV=1	Lrp1	65	59	60	38	35	35	79	38	78	0.308	0.0	0.00103037057238
P12814-3	Isoform 3 of Alpha-actinin-1 OS=Homo sapiens GN=ACTN1	ACTN1	61	54	70	102	86	100	62	65	65	-0.205	1e-05	0.022418590127
P45592	Cofilin-1 OS=Rattus norvegicus GN=Cfl1 PE=1 SV=3	Cfl1	57	59	67	67	64	62	56	51	69	-0.064	0.641041	0.480374720979
E9PK25	Cofilin-1 OS=Homo sapiens GN=CFL1 PE=1 SV=1	CFL1	57	77	82	66	65	62	74	62	78	0.051	0.23241	0.544249168472
Q9Z2L0	Voltage-dependent anion-selective channel protein 1 OS=Rattus norvegicus GN=Vdac1 PE=1 SV=4	Vdac1	57	35	26	59	52	72	38	25	42	-0.36	0.0	0.00255374042235
P06753-2	Isoform 2 of Tropomyosin alpha-3 chain OS=Homo sapiens GN=TPM3	TPM3	53	60	59	22	27	21	64	54	57	0.38	0.0	0.000162009187497
D3ZRX4	Microtubule-associated protein OS=Rattus norvegicus GN=Mapt PE=4 SV=1	Mapt	52	7	0	16	5	26	4	1	13	-1.119	0.0	2.45606014631e-05
P23565	Alpha-internexin OS=Rattus norvegicus GN=Ina PE=1 SV=2	Ina	52	35	10	50	31	64	16	13	46	-0.474	0.0	0.000171893819117
P10111	Peptidyl-prolyl cis-trans isomerase A OS=Rattus norvegicus GN=Ppia PE=1 SV=2	Ppia	51	44	38	57	95	78	53	49	70	-0.046	0.911083	0.616793453361
P21796	Voltage-dependent anion-selective channel protein 1 OS=Homo sapiens GN=VDAC1 PE=1 SV=2	VDAC1	51	39	33	59	54	71	42	31	44	-0.254	1e-06	0.013503753089
P68255	14-3-3 protein theta OS=Rattus norvegicus GN=Ywhaq PE=1 SV=1	Ywhaq	42	38	37	38	32	49	35	31	37	-0.131	0.166537	0.275096912423
Q6P502	T-complex protein 1 subunit gamma OS=Rattus norvegicus GN=Cct3 PE=1 SV=1	Cct3	41	51	56	49	48	40	54	41	44	-0.015	1.0	0.885342540946
P06748	Nucleophosmin OS=Homo sapiens GN=NPM1 PE=1 SV=2	NPM1	41	55	55	35	28	29	66	52	61	0.4	0.0	5.28392085126e-05
Q32Q12	HCG2001850, isoform CRA_a OS=Homo sapiens GN=NME1-NME2 PE=1 SV=1	NME1	40	46	59	28	32	30	45	49	53	0.224	0.0	0.0361176892301
F1LNF7	Isocitrate dehydrogenase [NAD] subunit, mitochondrial OS=Rattus norvegicus GN=Idh3a PE=3 SV=1	Idh3a	39	13	20	12	15	19	23	13	22	-0.018	1.0	0.908603649057
Q6URK4	Heterogeneous nuclear ribonucleoprotein A3 OS=Rattus norvegicus GN=Hnrnpa3 PE=1 SV=1	Hnrnpa3	38	36	45	38	36	34	52	41	50	0.232	0.0	0.0288009762761
P45974	Ubiquitin carboxyl-terminal hydrolase 5 OS=Homo sapiens GN=USP5 PE=1 SV=2	USP5	37	32	38	27	29	27	35	35	37	0.113	0.042605	0.358147879938
F1M3D3	Heterogeneous nuclear ribonucleoprotein M OS=Rattus norvegicus GN=Hnrnpm PE=4 SV=1	Hnrnpm	35	53	46	37	49	36	48	32	44	-0.03	0.999785	0.78016808313
F1LQW3	Protein Sfpq (Fragment) OS=Rattus norvegicus GN=Sfpq PE=4 SV=1	Sfpq	31	35	30	26	24	22	41	19	31	0.082	0.206782	0.528236699072
D3ZRN3	Protein Actbl2 OS=Rattus norvegicus GN=Actbl2 PE=3 SV=1	Actbl2	31	52	50	43	45	55	43	34	46	-0.11	0.152128	0.266439239406
Q99832	T-complex protein 1 subunit eta OS=Homo sapiens GN=CCT7 PE=1 SV=2	CCT7	31	50	50	27	35	26	48	45	45	0.244	0.0	0.0282929725522
D3ZDH8	Platelet glycoprotein Ib beta chain OS=Rattus norvegicus GN=Sept5 PE=3 SV=1	Sept5	31	4	0	9	5	22	3	0	9	-1.04	0.0	0.00067262735903
D4AC23	Protein Cct7 OS=Rattus norvegicus GN=Cct7 PE=3 SV=1	Cct7	31	40	36	24	30	21	35	40	38	0.216	2e-06	0.0493448341143
P04899	Guanine nucleotide-binding protein G(i) subunit alpha-2 OS=Homo sapiens GN=GNAI2 PE=1 SV=3	GNAI2	29	31	26	34	37	41	36	33	33	0.041	0.662358	0.733480022786
P04692-8	Isoform 8 of Tropomyosin alpha-1 chain OS=Rattus norvegicus GN=Tpm1	Tpm1	29	31	24	12	12	10	25	24	32	0.329	0.0	0.0233170194644
O94925-3	Isoform 3 of Glutaminase kidney isoform, mitochondrial OS=Homo sapiens GN=GLS	GLS	29	19	21	17	16	20	14	5	27	-0.279	0.011334	0.120255993086
Q66HL2	Src substrate cortactin OS=Rattus norvegicus GN=Cttn PE=1 SV=1	Cttn	28	25	23	17	16	16	28	23	22	0.166	0.006669	0.236492242238
D3ZWE0	Protein Hist2h2ab OS=Rattus norvegicus GN=Hist2h2ab PE=3 SV=1	Hist2h2ab	27	31	36	12	10	10	40	22	35	0.446	0.0	0.002037575639
Q9QZA2	Programmed cell death 6-interacting protein OS=Rattus norvegicus GN=Pdcd6ip PE=1 SV=2	Pdcd6ip	27	34	26	19	21	21	22	31	25	0.073	0.325008	0.594033580307
Q05982	Nucleoside diphosphate kinase A OS=Rattus norvegicus GN=Nme1 PE=1 SV=1	Nme1	26	25	26	25	25	23	26	25	28	0.055	0.550492	0.690040577061
P55786	Puromycin-sensitive aminopeptidase OS=Homo sapiens GN=NPEPPS PE=1 SV=2	NPEPPS	25	25	22	23	22	25	28	27	30	0.177	0.001633	0.174558896807
G3V8B6	26S proteasome non-ATPase regulatory subunit 1 OS=Rattus norvegicus GN=Psmd1 PE=4 SV=1	Psmd1	24	28	38	26	23	21	27	34	28	0.109	0.086161	0.424406390558
Q13263	Transcription intermediary factor 1-beta OS=Homo sapiens GN=TRIM28 PE=1 SV=5	TRIM28	24	39	33	28	30	21	34	28	40	0.153	0.003977	0.211445703134
O00299	Chloride intracellular channel protein 1 OS=Homo sapiens GN=CLIC1 PE=1 SV=4	CLIC1	24	28	34	33	36	27	33	20	32	-0.063	0.932552	0.634573159094
Q14203	Dynactin subunit 1 OS=Homo sapiens GN=DCTN1 PE=1 SV=3	DCTN1	24	30	34	22	14	24	23	26	31	0.08	0.253091	0.556330945599
P16401	Histone H1.5 OS=Homo sapiens GN=HIST1H1B PE=1 SV=3	HIST1H1B	23	23	23	14	12	11	37	21	27	0.476	0.0	0.0016304706267
M0R961	Far upstream element-binding protein 2 OS=Rattus norvegicus GN=Khsrp PE=4 SV=1	Khsrp	23	36	27	39	39	21	31	25	28	-0.081	0.799437	0.549973390679
E7EX90	Dynactin subunit 1 OS=Homo sapiens GN=DCTN1 PE=1 SV=1	DCTN1	23	31	35	22	14	24	23	26	31	0.078	0.263528	0.562184393038
Q5XI73	Rho GDP-dissociation inhibitor 1 OS=Rattus norvegicus GN=Arhgdia PE=1 SV=1	Arhgdia	23	22	24	21	22	23	16	17	21	-0.223	0.025409	0.151287097598
O08629	Transcription intermediary factor 1-beta OS=Rattus norvegicus GN=Trim28 PE=1 SV=2	Trim28	22	24	26	19	23	14	22	20	32	0.139	0.034941	0.341909043989
Q8NC51	Plasminogen activator inhibitor 1 RNA-binding protein OS=Homo sapiens GN=SERBP1 PE=1 SV=2	SERBP1	22	27	30	23	18	15	29	25	27	0.178	0.004178	0.213720470297
P11177	Pyruvate dehydrogenase E1 component subunit beta, mitochondrial OS=Homo sapiens GN=PDHB PE=1 SV=3	PDHB	22	7	9	13	9	17	10	6	6	-0.585	7e-06	0.020662237425
G3V6H9	Nucleosome assembly protein 1-like 1 OS=Rattus norvegicus GN=Nap1l1 PE=3 SV=1	Nap1l1	21	11	15	10	12	11	13	17	12	0.047	0.833962	0.80575964383
P02091	Hemoglobin subunit beta-1 OS=Rattus norvegicus GN=Hbb PE=1 SV=3	Hbb	21	52	43	45	89	70	40	51	55	-0.086	0.359014	0.368120250694
P24368	Peptidyl-prolyl cis-trans isomerase B OS=Rattus norvegicus GN=Ppib PE=1 SV=3	Ppib	20	24	23	20	27	22	23	24	21	0.008	1.0	0.956616478856
P37802-2	Isoform 2 of Transgelin-2 OS=Homo sapiens GN=TAGLN2	TAGLN2	20	33	44	40	43	43	39	34	43	0.049	0.514846	0.676020232532
Q92499	ATP-dependent RNA helicase DDX1 OS=Homo sapiens GN=DDX1 PE=1 SV=2	DDX1	19	25	20	24	19	22	24	12	26	-0.041	1.0	0.788776293698
Q3T1K5	F-actin-capping protein subunit alpha-2 OS=Rattus norvegicus GN=Capza2 PE=1 SV=1	Capza2	18	19	16	16	14	29	15	9	14	-0.39	0.000129	0.038790725943
P56574	Isocitrate dehydrogenase [NADP], mitochondrial OS=Rattus norvegicus GN=Idh2 PE=1 SV=2	Idh2	17	13	13	18	26	18	15	11	18	-0.172	0.28358	0.335096063864
G3V9N0	Pabpc4 protein OS=Rattus norvegicus GN=Pabpc4 PE=2 SV=2	Pabpc4	17	23	20	23	13	13	22	19	20	0.111	0.153529	0.48994267674
P50475	Alanine--tRNA ligase, cytoplasmic OS=Rattus norvegicus GN=Aars PE=1 SV=3	Aars	17	21	16	18	5	18	18	19	17	0.101	0.216306	0.534336472057
Q13310-3	Isoform 3 of Polyadenylate-binding protein 4 OS=Homo sapiens GN=PABPC4	PABPC4	17	21	21	24	12	14	20	20	21	0.123	0.107817	0.448570722384
Q7M0E3	Destrin OS=Rattus norvegicus GN=Dstn PE=1 SV=3	Dstn	16	9	10	12	16	11	12	12	14	0.028	0.968241	0.891979391062
Q13838-2	Isoform 2 of Spliceosome RNA helicase DDX39B OS=Homo sapiens GN=DDX39B	DDX39B	16	23	25	19	23	15	26	19	27	0.183	0.004557	0.217762366632
F1LNF0	Protein Myh14 OS=Rattus norvegicus GN=Myh14 PE=4 SV=1	Myh14	16	18	17	18	14	12	18	22	22	0.273	0.0002	0.113148213306
O08651	D-3-phosphoglycerate dehydrogenase OS=Rattus norvegicus GN=Phgdh PE=1 SV=3	Phgdh	16	23	14	16	22	17	15	12	18	-0.177	0.280857	0.33384406408
D3ZIE9	Protein Aldh18a1 OS=Rattus norvegicus GN=Aldh18a1 PE=4 SV=1	Aldh18a1	15	15	10	10	9	9	18	11	15	0.265	0.002179	0.185702391802
G3V6H5	Mitochondrial 2-oxoglutarate/malate carrier protein OS=Rattus norvegicus GN=Slc25a11 PE=3 SV=1	Slc25a11	15	6	4	19	14	23	6	4	8	-0.829	0.0	0.00111648132348
Q6P9V7	Proteasome (Prosome, macropain) activator subunit 1 OS=Rattus norvegicus GN=Psme1 PE=2 SV=1	Psme1	15	15	11	21	28	19	14	19	26	0.076	0.431594	0.64207468778
D3ZYS7	Protein G3bp1 OS=Rattus norvegicus GN=G3bp1 PE=4 SV=1	G3bp1	15	25	19	13	13	9	23	10	16	0.031	0.935544	0.864066507495
Q06323	Proteasome activator complex subunit 1 OS=Homo sapiens GN=PSME1 PE=1 SV=1	PSME1	15	16	13	21	26	21	18	19	27	0.149	0.03105	0.332694892572
P62824	Ras-related protein Rab-3C OS=Rattus norvegicus GN=Rab3c PE=1 SV=1	Rab3c	14	4	4	10	11	15	5	3	6	-0.746	2e-06	0.0159350390559
P48735	Isocitrate dehydrogenase [NADP], mitochondrial OS=Homo sapiens GN=IDH2 PE=1 SV=2	IDH2	14	14	12	17	18	14	16	10	15	-0.076	0.981868	0.697868033169
Q14019	Coactosin-like protein OS=Homo sapiens GN=COTL1 PE=1 SV=3	COTL1	14	14	18	11	14	13	17	14	17	0.136	0.110573	0.451389824426
O60763	General vesicular transport factor p115 OS=Homo sapiens GN=USO1 PE=1 SV=2	USO1	14	25	22	28	20	24	21	15	22	-0.128	0.394242	0.382717586293
P61026	Ras-related protein Rab-10 OS=Homo sapiens GN=RAB10 PE=1 SV=1	RAB10	14	12	9	17	14	13	10	7	9	-0.439	0.00107	0.0643279638994
P18420	Proteasome subunit alpha type-1 OS=Rattus norvegicus GN=Psma1 PE=1 SV=2	Psma1	14	11	16	17	17	16	15	11	20	0.023	0.974478	0.898623816241
G3V1D3	Dipeptidyl peptidase 3 OS=Homo sapiens GN=DPP3 PE=1 SV=1	DPP3	14	11	21	14	8	8	17	14	8	0.016	0.99927	0.935760066207
P07943	Aldose reductase OS=Rattus norvegicus GN=Akr1b1 PE=1 SV=3	Akr1b1	14	15	9	14	15	10	11	7	9	-0.363	0.004405	0.0928795160577
Q96KP4	Cytosolic non-specific dipeptidase OS=Homo sapiens GN=CNDP2 PE=1 SV=2	CNDP2	14	15	17	16	20	15	15	7	24	-0.038	1.0	0.832731210753
Q63797	Proteasome activator complex subunit 1 OS=Rattus norvegicus GN=Psme1 PE=2 SV=1	Psme1	14	15	11	17	24	17	13	19	26	0.17	0.016957	0.29014663282
O00154	Cytosolic acyl coenzyme A thioester hydrolase OS=Homo sapiens GN=ACOT7 PE=1 SV=3	ACOT7	14	19	24	11	6	11	15	11	14	-0.062	0.997027	0.748665125546
H7C229	Cytoplasmic FMR1-interacting protein 2 OS=Homo sapiens GN=CYFIP2 PE=1 SV=2	CYFIP2	14	9	6	12	11	13	6	6	10	-0.405	0.005542	0.098799847834
P21399	Cytoplasmic aconitate hydratase OS=Homo sapiens GN=ACO1 PE=1 SV=3	ACO1	13	19	19	12	14	11	22	27	15	0.367	0.0	0.0269321362033
P04271	Protein S100-B OS=Homo sapiens GN=S100B PE=1 SV=2	S100B	13	10	7	16	8	20	13	6	12	-0.184	0.47122	0.413528510471
P14868	Aspartate--tRNA ligase, cytoplasmic OS=Homo sapiens GN=DARS PE=1 SV=2	DARS	13	20	21	19	19	17	18	17	16	-0.078	0.959431	0.662691627939
Q07960	Rho GTPase-activating protein 1 OS=Homo sapiens GN=ARHGAP1 PE=1 SV=1	ARHGAP1	13	17	18	16	15	14	21	15	21	0.21	0.002426	0.190060553632
G3V6S2	Cytoplasmic aconitate hydratase OS=Rattus norvegicus GN=Aco1 PE=3 SV=1	Aco1	13	11	12	8	10	9	11	18	7	0.136	0.208092	0.529087217983
Q5PQN0	Neurocalcin-delta OS=Rattus norvegicus GN=Ncald PE=1 SV=3	Ncald	13	4	2	6	6	16	3	5	6	-0.561	0.003016	0.0839882243776
D3ZDF0	Neuroplastin OS=Rattus norvegicus GN=Nptn PE=4 SV=2	Nptn	13	2	4	1	2	3	5	0	3	-0.399	0.228797	0.308820547279
P10599	Thioredoxin OS=Homo sapiens GN=TXN PE=1 SV=3	TXN	13	21	18	7	8	9	23	10	11	0.145	0.090316	0.429352586822
Q13148	TAR DNA-binding protein 43 OS=Homo sapiens GN=TARDBP PE=1 SV=1	TARDBP	13	14	14	12	12	10	12	15	15	0.115	0.265482	0.563264119233
O35353	Guanine nucleotide-binding protein subunit beta-4 OS=Rattus norvegicus GN=Gnb4 PE=2 SV=4	Gnb4	12	7	10	13	12	13	6	6	7	-0.594	2.5e-05	0.0269874005112
Q9UMX0	Ubiquilin-1 OS=Homo sapiens GN=UBQLN1 PE=1 SV=2	UBQLN1	12	13	12	24	7	10	15	12	10	-0.051	1.0	0.80738572033
Q62733	Lamina-associated polypeptide 2, isoform beta OS=Rattus norvegicus GN=Tmpo PE=1 SV=3	Tmpo	12	11	14	11	14	8	13	9	15	0.049	0.844665	0.810950502664
Q04462	Valine--tRNA ligase OS=Rattus norvegicus GN=Vars PE=2 SV=2	Vars	12	11	8	14	18	11	6	14	10	-0.211	0.272044	0.329758713631
Q9Y2B0	Protein canopy homolog 2 OS=Homo sapiens GN=CNPY2 PE=1 SV=1	CNPY2	12	10	17	9	9	11	12	12	16	0.165	0.076936	0.412786413587
Q5HZV9	Protein phosphatase 1 regulatory subunit 7 OS=Rattus norvegicus GN=Ppp1r7 PE=1 SV=1	Ppp1r7	12	4	8	12	8	16	14	12	7	0.089	0.532848	0.683126848169
Q5PPJ9	Endophilin-B2 OS=Rattus norvegicus GN=Sh3glb2 PE=2 SV=2	Sh3glb2	12	3	0	4	3	10	1	3	8	-0.361	0.230311	0.309581769064
D3ZE09	Protein Tln2 OS=Rattus norvegicus GN=Tln2 PE=4 SV=2	Tln2	12	5	10	11	7	13	10	6	9	-0.149	0.807169	0.553850588394
G3V8K2	Protein Gng3 OS=Rattus norvegicus GN=Gng3 PE=3 SV=1	Gng3	12	0	0	1	3	6	0	0	3	-0.967	0.00124	0.066772833902
P08934-2	Isoform LMW of Kininogen-1 OS=Rattus norvegicus GN=Kng1	Kng1	12	14	16	7	12	6	13	15	7	0.037	0.928863	0.859272750794
P60981	Destrin OS=Homo sapiens GN=DSTN PE=1 SV=3	DSTN	12	14	22	12	11	10	16	10	12	-0.076	0.98822	0.713022369022
P17858	ATP-dependent 6-phosphofructokinase, liver type OS=Homo sapiens GN=PFKL PE=1 SV=6	PFKL	11	14	11	15	14	16	19	15	16	0.22	0.00312	0.200650664626
Q13162	Peroxiredoxin-4 OS=Homo sapiens GN=PRDX4 PE=1 SV=1	PRDX4	11	15	15	16	13	12	18	13	19	0.202	0.011826	0.267948200101
Q5U2Z3	Nucleosome assembly protein 1-like 4 OS=Rattus norvegicus GN=Nap1l4 PE=1 SV=1	Nap1l4	11	8	9	8	10	9	9	7	7	-0.208	0.446126	0.403605109701
P27605	Hypoxanthine-guanine phosphoribosyltransferase OS=Rattus norvegicus GN=Hprt1 PE=1 SV=1	Hprt1	11	7	6	7	14	12	6	5	8	-0.411	0.016516	0.133692130581
P13861	cAMP-dependent protein kinase type II-alpha regulatory subunit OS=Homo sapiens GN=PRKAR2A PE=1 SV=2	PRKAR2A	11	11	11	5	5	6	17	12	16	0.604	0.0	0.00225511181856
P42224	Signal transducer and activator of transcription 1-alpha/beta OS=Homo sapiens GN=STAT1 PE=1 SV=2	STAT1	11	27	31	15	34	17	23	9	22	-0.225	0.021006	0.143193948347
Q5M9G3	Caprin-1 OS=Rattus norvegicus GN=Caprin1 PE=1 SV=2	Caprin1	11	19	12	13	22	11	14	12	16	-0.053	1.0	0.79301307268
D4A7V1	Endophilin-B2 OS=Rattus norvegicus GN=Sh3glb2 PE=4 SV=2	Sh3glb2	11	3	0	4	3	9	1	3	8	-0.27	0.535357	0.438635168193
P00492	Hypoxanthine-guanine phosphoribosyltransferase OS=Homo sapiens GN=HPRT1 PE=1 SV=2	HPRT1	11	11	9	9	12	13	11	6	10	-0.205	0.406473	0.387697767866
F1M9D6	Protein Stat1 OS=Rattus norvegicus GN=Stat1 PE=3 SV=2	Stat1	11	10	10	13	45	17	7	8	18	-0.476	2e-06	0.0152536552459
S4R3N1	Protein HSPE1-MOB4 OS=Homo sapiens GN=HSPE1-MOB4 PE=3 SV=1	HSPE1	10	7	8	9	11	11	9	8	9	-0.081	0.995286	0.738605949581
P53597	Succinyl-CoA ligase [ADP/GDP-forming] subunit alpha, mitochondrial OS=Homo sapiens GN=SUCLG1 PE=1 SV=4	SUCLG1	10	7	7	6	8	8	6	5	9	-0.144	0.877352	0.593341534069
Q5BJZ3	Nicotinamide nucleotide transhydrogenase OS=Rattus norvegicus GN=Nnt PE=2 SV=1	Nnt	10	6	3	6	13	7	6	2	8	-0.349	0.11485	0.241840035673
Q99729-3	Isoform 3 of Heterogeneous nuclear ribonucleoprotein A/B OS=Homo sapiens GN=HNRNPAB	HNRNPAB	10	12	14	19	19	14	12	10	18	-0.088	0.92813	0.630658650253
B0BN52	Mitochondrial carrier homolog 2 (C. elegans) OS=Rattus norvegicus GN=Mtch2 PE=2 SV=1	Mtch2	10	5	4	7	4	10	7	3	11	0.043	0.94315	0.8698098671
Q9Y6C9	Mitochondrial carrier homolog 2 OS=Homo sapiens GN=MTCH2 PE=1 SV=1	MTCH2	10	9	11	9	7	8	14	6	12	0.163	0.126537	0.466797250349
M0R6B4	Protein LOC100910002 OS=Rattus norvegicus GN=LOC100910002 PE=4 SV=1	LOC100910002	10	17	22	11	17	13	13	11	13	-0.2	0.217943	0.303291749126
Q9UJU6-2	Isoform 2 of Drebrin-like protein OS=Homo sapiens GN=DBNL	DBNL	10	17	19	12	17	10	15	16	14	0.057	0.726758	0.759071729783
P30048	Thioredoxin-dependent peroxide reductase, mitochondrial OS=Homo sapiens GN=PRDX3 PE=1 SV=3	PRDX3	10	20	13	15	13	21	23	19	17	0.248	0.00037	0.127908884841
Q9NZB2-6	Isoform F of Constitutive coactivator of PPAR-gamma-like protein 1 OS=Homo sapiens GN=FAM120A	FAM120A	9	19	20	14	11	12	17	9	16	-0.001	1.0	0.994175494438
F1LNM0	Disks large homolog 1 OS=Rattus norvegicus GN=Dlg1 PE=4 SV=1	Dlg1	9	0	0	1	2	3	2	1	3	-0.433	0.389061	0.38059527911
P55809	Succinyl-CoA:3-ketoacid coenzyme A transferase 1, mitochondrial OS=Homo sapiens GN=OXCT1 PE=1 SV=1	OXCT1	9	15	15	10	14	13	16	12	15	0.113	0.238435	0.5478399863
Q6IRJ7	Annexin A7 OS=Rattus norvegicus GN=Anxa7 PE=2 SV=1	Anxa7	9	10	8	6	7	10	8	8	8	-0.036	1.0	0.886369158573
P12007	Isovaleryl-CoA dehydrogenase, mitochondrial OS=Rattus norvegicus GN=Ivd PE=1 SV=2	Ivd	9	2	3	5	5	4	2	3	3	-0.597	0.016996	0.134783999908
Q9NR45	Sialic acid synthase OS=Homo sapiens GN=NANS PE=1 SV=2	NANS	9	16	23	6	5	6	9	8	9	-0.218	0.312703	0.348193021837
P35754	Glutaredoxin-1 OS=Homo sapiens GN=GLRX PE=1 SV=2	GLRX	9	10	14	7	5	4	7	7	10	-0.019	1.0	0.938464441648
D4A7U1	Protein Zyx OS=Rattus norvegicus GN=Zyx PE=4 SV=1	Zyx	9	8	15	5	8	6	10	15	13	0.384	1.5e-05	0.0690794183261
P29966	Myristoylated alanine-rich C-kinase substrate OS=Homo sapiens GN=MARCKS PE=1 SV=4	MARCKS	9	26	18	34	30	39	22	14	12	-0.49	0.0	0.00413467383541
P40222	Alpha-taxilin OS=Homo sapiens GN=TXLNA PE=1 SV=3	TXLNA	9	23	31	19	18	13	21	11	17	-0.127	0.608939	0.467532307498
P49773	Histidine triad nucleotide-binding protein 1 OS=Homo sapiens GN=HINT1 PE=1 SV=2	HINT1	8	15	17	13	11	10	14	10	13	0.008	1.0	0.966179828351
P50503	Hsc70-interacting protein OS=Rattus norvegicus GN=St13 PE=1 SV=1	St13	8	6	9	5	11	8	9	3	11	-0.024	1.0	0.926539138046
Q9UHD9	Ubiquilin-2 OS=Homo sapiens GN=UBQLN2 PE=1 SV=2	UBQLN2	8	6	5	7	7	5	11	11	6	0.392	0.00058	0.140293216093
M0R608	Reticulon OS=Rattus norvegicus GN=Rtn1 PE=4 SV=1	Rtn1	8	1	0	4	2	11	0	0	2	-1.263	6e-06	0.0202544839012
Q9Y2W1	Thyroid hormone receptor-associated protein 3 OS=Homo sapiens GN=THRAP3 PE=1 SV=2	THRAP3	8	9	15	16	12	10	12	11	11	-0.029	1.0	0.893244425913
Q68FS4	Cytosol aminopeptidase OS=Rattus norvegicus GN=Lap3 PE=1 SV=1	Lap3	8	8	8	8	17	8	7	4	10	-0.325	0.065215	0.201037949982
M0R3X6	Carbonyl reductase [NADPH] 1 OS=Rattus norvegicus GN=Cbr1 PE=3 SV=1	Cbr1	8	5	5	6	10	7	3	9	6	-0.144	0.918017	0.622224577649
Q5U362	Annexin A4 OS=Rattus norvegicus GN=Anxa4 PE=2 SV=1	Anxa4	8	7	7	7	10	7	7	8	13	0.199	0.07803	0.41421422353
B2GV74	Kinesin light chain 2 (Predicted), isoform CRA_b OS=Rattus norvegicus GN=Klc2 PE=1 SV=1	Klc2	8	20	12	10	8	13	13	7	12	-0.107	0.91337	0.618554527313
Q9H0B6	Kinesin light chain 2 OS=Homo sapiens GN=KLC2 PE=1 SV=1	KLC2	8	21	12	12	7	11	14	7	12	-0.068	0.997146	0.749499032683
P09525	Annexin A4 OS=Homo sapiens GN=ANXA4 PE=1 SV=4	ANXA4	8	18	18	7	12	9	18	15	23	0.457	0.0	0.007772404501
P55260	Annexin A4 OS=Rattus norvegicus GN=Anxa4 PE=1 SV=3	Anxa4	8	7	7	7	9	7	6	8	12	0.143	0.255223	0.557539561527
P36405	ADP-ribosylation factor-like protein 3 OS=Homo sapiens GN=ARL3 PE=1 SV=2	ARL3	8	12	8	11	12	8	8	8	8	-0.214	0.372317	0.373680706226
A0A075B7D9	TATA-binding protein-associated factor 2N OS=Homo sapiens GN=TAF15 PE=1 SV=1	TAF15	8	7	9	7	6	6	10	6	5	-0.034	1.0	0.889608193986
Q08170	Serine/arginine-rich splicing factor 4 OS=Homo sapiens GN=SRSF4 PE=1 SV=2	SRSF4	8	7	7	5	4	5	7	11	6	0.276	0.022924	0.310439624054
D4AA63	Protein Ubqln2 OS=Rattus norvegicus GN=Ubqln2 PE=4 SV=1	Ubqln2	8	6	5	4	4	4	11	10	6	0.553	0.0	0.0359051453719
Q8WWM7	Ataxin-2-like protein OS=Homo sapiens GN=ATXN2L PE=1 SV=2	ATXN2L	8	15	21	11	10	6	10	11	17	0.061	0.685797	0.742684844176
P28073	Proteasome subunit beta type-6 OS=Rattus norvegicus GN=Psmb6 PE=1 SV=3	Psmb6	8	7	3	7	7	3	6	1	7	-0.26	0.569665	0.452051058788
Q6PDU7	ATP synthase subunit g, mitochondrial OS=Rattus norvegicus GN=Atp5l PE=1 SV=2	Atp5l	8	0	0	1	1	1	0	0	3	-0.301	0.852022	0.578005787167
P20962	Parathymosin OS=Homo sapiens GN=PTMS PE=1 SV=2	PTMS	8	9	7	4	5	4	9	7	7	0.22	0.070278	0.403774014775
D4A720	Protein Srsf7 OS=Rattus norvegicus GN=Srsf7 PE=4 SV=1	Srsf7	7	7	5	5	3	3	6	6	8	0.283	0.035707	0.343638778934
Q5PPJ6	Leucyl-tRNA synthetase OS=Rattus norvegicus GN=Lars PE=2 SV=1	Lars	7	11	12	7	8	12	13	9	12	0.18	0.080484	0.417365670751
B4DR80	Serine/threonine-protein kinase 24 OS=Homo sapiens GN=STK24 PE=1 SV=1	STK24	7	7	4	4	8	8	7	5	6	-0.034	1.0	0.905750725779
F1M3H8	Protein Hnrnpa0 OS=Rattus norvegicus GN=Hnrnpa0 PE=4 SV=2	Hnrnpa0	7	7	9	5	6	4	4	2	6	-0.475	0.025097	0.150746409939
Q8N6T3-2	Isoform 2 of ADP-ribosylation factor GTPase-activating protein 1 OS=Homo sapiens GN=ARFGAP1	ARFGAP1	7	12	5	8	7	6	9	6	7	-0.031	1.0	0.903928658996
Q9WVK7	Hydroxyacyl-coenzyme A dehydrogenase, mitochondrial OS=Rattus norvegicus GN=Hadh PE=2 SV=1	Hadh	7	10	8	8	5	3	7	7	9	0.113	0.516508	0.676678407715
Q8N6T3	ADP-ribosylation factor GTPase-activating protein 1 OS=Homo sapiens GN=ARFGAP1 PE=1 SV=2	ARFGAP1	7	14	8	9	7	6	11	7	7	-0.033	1.0	0.893244425913
D4AD70	Protein RGD1561636 OS=Rattus norvegicus GN=RGD1561636 PE=3 SV=1	RGD1561636	7	9	12	5	6	6	14	4	11	0.252	0.019224	0.298386362479
O75821	Eukaryotic translation initiation factor 3 subunit G OS=Homo sapiens GN=EIF3G PE=1 SV=2	EIF3G	7	16	17	11	11	10	12	5	10	-0.296	0.063744	0.199597199915
F1M566	Protein Hspg2 (Fragment) OS=Rattus norvegicus GN=Hspg2 PE=4 SV=2	Hspg2	7	10	10	3	1	3	11	3	8	0.268	0.042896	0.358723582266
P60892	Ribose-phosphate pyrophosphokinase 1 OS=Rattus norvegicus GN=Prps1 PE=1 SV=2	Prps1	7	16	10	15	12	10	10	8	10	-0.225	0.187847	0.287238107027
E7EPT4	NADH dehydrogenase [ubiquinone] flavoprotein 2, mitochondrial OS=Homo sapiens GN=NDUFV2 PE=1 SV=1	NDUFV2	7	4	3	4	4	5	3	1	3	-0.702	0.007524	0.1073760271
Q8WWM7-3	Isoform 3 of Ataxin-2-like protein OS=Homo sapiens GN=ATXN2L	ATXN2L	7	13	19	10	10	6	10	10	15	0.068	0.685222	0.742458048066
G3V913	Heat shock 27kDa protein 1 OS=Rattus norvegicus GN=Hspb1 PE=1 SV=1	Hspb1	7	7	8	8	5	8	10	6	12	0.272	0.01334	0.275140897764
D3ZJR1	Epidermal growth factor receptor pathway substrate 15-like 1 OS=Rattus norvegicus GN=Eps15l1 PE=2 SV=2	Eps15l1	7	2	5	4	2	6	3	2	0	-0.831	0.001167	0.0657535573064
B0BNJ1	LOC683667 protein OS=Rattus norvegicus GN=Sri PE=2 SV=1	Sri	7	6	6	10	9	9	4	7	8	-0.222	0.542484	0.441418539722
Q9EPH2	MARCKS-related protein OS=Rattus norvegicus GN=Marcksl1 PE=2 SV=3	Marcksl1	7	6	7	3	4	8	3	4	2	-0.675	0.001925	0.0747166228156
O43488	Aflatoxin B1 aldehyde reductase member 2 OS=Homo sapiens GN=AKR7A2 PE=1 SV=3	AKR7A2	7	5	9	8	5	4	7	8	6	0.095	0.634573	0.722664508476
P08651-2	Isoform 1 of Nuclear factor 1 C-type OS=Homo sapiens GN=NFIC	NFIC	7	6	3	3	2	2	9	7	3	0.527	2.6e-05	0.0767104835628
K7ER00	Phenylalanine--tRNA ligase alpha subunit OS=Homo sapiens GN=FARSA PE=1 SV=1	FARSA	6	13	15	6	2	8	13	9	15	0.395	9e-06	0.0634393057602
F1LPV0	Protein Nars OS=Rattus norvegicus GN=Nars PE=3 SV=2	Nars	6	5	6	2	1	3	3	1	6	-0.157	0.964659	0.66945216554
P46379-3	Isoform 3 of Large proline-rich protein BAG6 OS=Homo sapiens GN=BAG6	BAG6	6	3	4	5	7	2	2	3	2	-0.744	0.001975	0.0752069783871
Q13158	FAS-associated death domain protein OS=Homo sapiens GN=FADD PE=1 SV=1	FADD	6	7	4	3	2	3	5	5	3	0.046	0.973194	0.897199396211
F8WDA8	Four and a half LIM domains protein 2 OS=Homo sapiens GN=FHL2 PE=1 SV=1	FHL2	6	4	2	2	2	1	1	1	4	-0.362	0.626542	0.474547253957
P48739-3	Isoform 3 of Phosphatidylinositol transfer protein beta isoform OS=Homo sapiens GN=PITPNB	PITPNB	6	9	8	6	11	8	8	3	7	-0.291	0.185078	0.28570098364
P46926	Glucosamine-6-phosphate isomerase 1 OS=Homo sapiens GN=GNPDA1 PE=1 SV=1	GNPDA1	6	11	7	9	8	6	10	5	7	-0.063	1.0	0.798568631069
O60684	Importin subunit alpha-7 OS=Homo sapiens GN=KPNA6 PE=1 SV=1	KPNA6	6	20	21	9	11	13	13	15	17	0.124	0.178817	0.509125492292
P27008	Poly [ADP-ribose] polymerase 1 OS=Rattus norvegicus GN=Parp1 PE=1 SV=4	Parp1	6	14	13	19	16	11	8	7	12	-0.374	0.006958	0.105103452245
M0R9L0	Protein Naca OS=Rattus norvegicus GN=Naca PE=4 SV=1	Naca	6	9	11	17	13	11	10	5	11	-0.257	0.188666	0.287691262415
A8MU58	Aminoacyl tRNA synthase complex-interacting multifunctional protein 2 OS=Homo sapiens GN=AIMP2 PE=1 SV=2	AIMP2	6	8	9	4	2	2	10	5	5	0.243	0.068053	0.400628101586
Q3KQU3	MAP7 domain-containing protein 1 OS=Homo sapiens GN=MAP7D1 PE=1 SV=1	MAP7D1	6	5	12	11	7	6	10	5	5	-0.17	0.746287	0.524906787473
Q66HM7	Lupus La protein homolog OS=Rattus norvegicus GN=Ssb PE=2 SV=1	Ssb	6	5	7	10	14	10	7	4	6	-0.427	0.016004	0.132504139091
P11766	Alcohol dehydrogenase class-3 OS=Homo sapiens GN=ADH5 PE=1 SV=4	ADH5	6	15	18	15	14	13	17	12	8	-0.102	0.91907	0.623072852104
Q62940	E3 ubiquitin-protein ligase NEDD4 OS=Rattus norvegicus GN=Nedd4 PE=1 SV=1	Nedd4	6	4	2	0	0	1	2	2	4	0.02	1.0	0.963947894252
P08651	Nuclear factor 1 C-type OS=Homo sapiens GN=NFIC PE=1 SV=2	NFIC	6	5	2	3	1	1	8	6	3	0.651	3.1e-05	0.0792080064953
D3ZXF9	Protein Mrpl12 OS=Rattus norvegicus GN=Mrpl12 PE=3 SV=1	Mrpl12	6	7	7	5	2	1	8	7	5	0.36	0.004175	0.213683640955
Q9ULB1-3	Isoform 3a of Neurexin-1 OS=Homo sapiens GN=NRXN1	NRXN1	6	0	0	0	0	2	0	0	0	-0.847	0.075925	0.211007454899
Q8NE71	ATP-binding cassette sub-family F member 1 OS=Homo sapiens GN=ABCF1 PE=1 SV=2	ABCF1	6	12	16	13	6	8	10	4	3	-0.601	2.5e-05	0.0271190457363
P52943-2	Isoform 2 of Cysteine-rich protein 2 OS=Homo sapiens GN=CRIP2	CRIP2	6	4	3	6	4	5	7	0	3	-0.296	0.478494	0.41639008123
Q6JE36	Protein NDRG1 OS=Rattus norvegicus GN=Ndrg1 PE=1 SV=1	Ndrg1	6	4	4	7	10	7	3	4	5	-0.48	0.029283	0.157685129108
P51886	Lumican OS=Rattus norvegicus GN=Lum PE=2 SV=1	Lum	6	5	1	2	3	6	4	1	6	-0.063	1.0	0.86571798493
P28066	Proteasome subunit alpha type-5 OS=Homo sapiens GN=PSMA5 PE=1 SV=3	PSMA5	6	13	14	17	16	14	11	10	9	-0.299	0.027986	0.155607681053
O00193	Small acidic protein OS=Homo sapiens GN=SMAP PE=1 SV=1	SMAP	6	5	7	11	6	5	5	3	5	-0.451	0.02157	0.144290073932
G3V803	Cadherin-2 OS=Rattus norvegicus GN=Cdh2 PE=4 SV=1	Cdh2	6	1	0	1	0	2	1	2	1	-0.514	0.464135	0.410735498666
P54577	Tyrosine--tRNA ligase, cytoplasmic OS=Homo sapiens GN=YARS PE=1 SV=4	YARS	6	21	30	19	18	18	23	15	19	0.012	1.0	0.941328671141
O15511-2	Isoform 2 of Actin-related protein 2/3 complex subunit 5 OS=Homo sapiens GN=ARPC5	ARPC5	6	7	8	11	19	10	7	8	10	-0.208	0.375555	0.375025064074
Q9WU49	Calcium-regulated heat stable protein 1 OS=Rattus norvegicus GN=Carhsp1 PE=1 SV=1	Carhsp1	5	7	5	3	3	3	4	5	3	-0.091	1.0	0.794863773596
O75947	ATP synthase subunit d, mitochondrial OS=Homo sapiens GN=ATP5H PE=1 SV=3	ATP5H	5	8	6	3	3	2	9	5	5	0.33	0.009892	0.257676478699
Q5M9I5	Cytochrome b-c1 complex subunit 6, mitochondrial OS=Rattus norvegicus GN=Uqcrh PE=3 SV=1	Uqcrh	5	4	1	2	3	5	3	2	2	-0.382	0.461831	0.409825927046
Q9Y520-7	Isoform 7 of Protein PRRC2C OS=Homo sapiens GN=PRRC2C	PRRC2C	5	14	12	6	4	2	16	5	6	0.212	0.0633	0.393659304204
P45973	Chromobox protein homolog 5 OS=Homo sapiens GN=CBX5 PE=1 SV=1	CBX5	5	10	11	5	3	3	7	4	10	0.112	0.537709	0.685036528863
F1M8L6	Protein Ndufa3 OS=Rattus norvegicus GN=Ndufa3 PE=4 SV=1	Ndufa3	5	0	0	0	0	0	0	0	0	-0.679	0.247924	0.318279358643
D3ZZN4	Protein LOC100362338 OS=Rattus norvegicus GN=LOC100362338 PE=4 SV=1	LOC100362338	5	8	10	5	6	5	8	5	8	0.054	0.903275	0.842653884751
Q13951-2	Isoform 2 of Core-binding factor subunit beta OS=Homo sapiens GN=CBFB	CBFB	5	4	5	5	6	2	6	6	2	0.036	0.987725	0.915423670948
P62997	Transformer-2 protein homolog beta OS=Rattus norvegicus GN=Tra2b PE=1 SV=1	Tra2b	5	9	9	5	9	6	6	5	8	-0.152	0.86102	0.583279985845
G5E9Q6	Profilin 2, isoform CRA_d OS=Homo sapiens GN=PFN2 PE=1 SV=1	PFN2	5	7	9	5	4	3	7	8	5	0.204	0.126006	0.466307568664
A1L1J8	Protein Rab5b OS=Rattus norvegicus GN=Rab5b PE=2 SV=1	Rab5b	5	2	4	6	8	6	1	2	2	-1.201	9e-06	0.0219345118721
O95340-2	Isoform B of Bifunctional 3'-phosphoadenosine 5'-phosphosulfate synthase 2 OS=Homo sapiens GN=PAPSS2	PAPSS2	5	8	7	1	0	0	4	2	3	-0.267	0.657655	0.487117972701
Q9Y2I8-2	Isoform 2 of WD repeat-containing protein 37 OS=Homo sapiens GN=WDR37	WDR37	5	0	0	0	0	3	0	0	1	-0.819	0.121782	0.246700839167
Q64057	Alpha-aminoadipic semialdehyde dehydrogenase OS=Rattus norvegicus GN=Aldh7a1 PE=1 SV=2	Aldh7a1	5	7	5	7	6	14	5	4	7	-0.335	0.1462	0.262756378301
B2RYS8	NADH dehydrogenase (Ubiquinone) 1 beta subcomplex 8 OS=Rattus norvegicus GN=Ndufb8 PE=2 SV=1	Ndufb8	5	0	0	0	0	4	0	0	3	-0.356	0.684242	0.498088770077
Q9HCD5	Nuclear receptor coactivator 5 OS=Homo sapiens GN=NCOA5 PE=1 SV=2	NCOA5	5	9	6	1	2	2	7	4	6	0.296	0.042341	0.357625018893
P61959	Small ubiquitin-related modifier 2 OS=Rattus norvegicus GN=Sumo2 PE=1 SV=1	Sumo2	5	6	7	2	4	3	3	2	5	-0.318	0.452522	0.406143126363
Q920A6	Retinoid-inducible serine carboxypeptidase OS=Rattus norvegicus GN=Scpep1 PE=2 SV=1	Scpep1	5	2	2	3	7	6	3	4	6	0.036	0.991105	0.920582500543
D4AB17	Protein LOC100912917 OS=Rattus norvegicus GN=LOC100912917 PE=4 SV=2	LOC100912917	5	9	5	4	2	3	7	4	6	0.18	0.279221	0.570714181616
Q6P734	Plasma protease C1 inhibitor OS=Rattus norvegicus GN=Serping1 PE=2 SV=1	Serping1	5	4	5	1	3	0	0	2	2	-0.715	0.037914	0.170219143519
O75962	Triple functional domain protein OS=Homo sapiens GN=TRIO PE=1 SV=2	TRIO	5	1	2	6	1	8	0	2	3	-0.67	0.018888	0.138899935702
Q15773	Myeloid leukemia factor 2 OS=Homo sapiens GN=MLF2 PE=1 SV=1	MLF2	5	3	1	0	0	0	1	2	0	-0.506	0.48875	0.420415849518
O95372	Acyl-protein thioesterase 2 OS=Homo sapiens GN=LYPLA2 PE=1 SV=1	LYPLA2	5	6	5	3	3	4	5	2	3	-0.281	0.543699	0.441893310533
Q63798	Proteasome activator complex subunit 2 OS=Rattus norvegicus GN=Psme2 PE=2 SV=3	Psme2	5	5	5	10	25	9	3	7	15	-0.183	0.595205	0.462095921857
P40123	Adenylyl cyclase-associated protein 2 OS=Homo sapiens GN=CAP2 PE=1 SV=1	CAP2	5	3	3	7	3	3	3	1	8	-0.006	1.0	0.987154613516
Q9C005	Protein dpy-30 homolog OS=Homo sapiens GN=DPY30 PE=1 SV=1	DPY30	5	6	6	2	7	6	9	3	6	0.106	0.622026	0.717800447998
B1WBY5	DnaJ (Hsp40) homolog, subfamily C, member 11 OS=Rattus norvegicus GN=Dnajc11 PE=2 SV=1	Dnajc11	5	1	2	1	2	1	1	3	3	0.14	0.754922	0.770668943875
E7EWD3	Disintegrin and metalloproteinase domain-containing protein 23 OS=Homo sapiens GN=ADAM23 PE=1 SV=2	ADAM23	5	0	0	0	0	4	0	0	0	-0.908	0.032927	0.163227030933
P22413	Ectonucleotide pyrophosphatase/phosphodiesterase family member 1 OS=Homo sapiens GN=ENPP1 PE=1 SV=2	ENPP1	5	10	14	2	3	5	14	4	9	0.331	0.002714	0.194700010708
Q9BUJ2	Heterogeneous nuclear ribonucleoprotein U-like protein 1 OS=Homo sapiens GN=HNRNPUL1 PE=1 SV=2	HNRNPUL1	5	16	14	4	5	2	16	8	16	0.538	0.0	0.0199493037809
P51153	Ras-related protein Rab-13 OS=Homo sapiens GN=RAB13 PE=1 SV=1	RAB13	5	7	4	7	5	5	5	6	4	-0.108	0.992831	0.727915285272
G3V946	AIP1, isoform CRA_a OS=Rattus norvegicus GN=Dpy30 PE=4 SV=1	Dpy30	5	4	6	2	3	3	6	3	6	0.271	0.074068	0.408974292283
Q5M860	Protein Arhgdib OS=Rattus norvegicus GN=Arhgdib PE=2 SV=1	Arhgdib	5	5	6	9	13	9	6	8	6	-0.16	0.834653	0.568270818522
Q6IBS0	Twinfilin-2 OS=Homo sapiens GN=TWF2 PE=1 SV=2	TWF2	5	11	19	17	17	15	12	14	17	0.022	0.982284	0.907969562907
Q95604	HLA class I histocompatibility antigen, Cw-17 alpha chain OS=Homo sapiens GN=HLA-C PE=1 SV=1	HLA	5	11	11	10	11	11	11	7	8	-0.124	0.882614	0.596736081452
X6RM00	ELKS/Rab6-interacting/CAST family member 1 OS=Homo sapiens GN=ERC1 PE=1 SV=1	ERC1	5	10	5	7	4	5	7	7	6	0.106	0.593915	0.706916896019
Q9H492-2	Isoform 2 of Microtubule-associated proteins 1A/1B light chain 3A OS=Homo sapiens GN=MAP1LC3A	MAP1LC3A	5	3	0	1	1	1	1	0	4	-0.044	1.0	0.936237255972
P20762	Ig gamma-2C chain C region OS=Rattus norvegicus PE=2 SV=1	NOGENE	5	4	8	0	1	1	1	2	9	0.164	0.485685	0.664361059758
Q8K3X8	Heat shock factor-binding protein 1 OS=Rattus norvegicus GN=Hsbp1 PE=3 SV=1	Hsbp1	5	0	0	1	2	2	3	1	3	0.124	0.815482	0.797101577548
P63055	Purkinje cell protein 4 OS=Rattus norvegicus GN=Pcp4 PE=1 SV=2	Pcp4	5	0	0	3	0	4	1	0	2	-0.761	0.045947	0.180375423828
Q4V8E1	GATA zinc finger domain containing 2B OS=Rattus norvegicus GN=Gatad2b PE=2 SV=1	Gatad2b	5	4	4	2	3	3	3	2	3	-0.289	0.689097	0.500120604051
P30481	HLA class I histocompatibility antigen, B-44 alpha chain OS=Homo sapiens GN=HLA-B PE=1 SV=1	HLA	5	16	21	6	2	5	16	19	19	0.683	0.0	0.000530231479349
F1LNN1	Proteasome subunit beta type OS=Rattus norvegicus GN=Psmb3 PE=3 SV=2	Psmb3	5	9	9	9	9	9	8	8	5	-0.195	0.575038	0.454158625071
Q9WUC4	Copper transport protein ATOX1 OS=Rattus norvegicus GN=Atox1 PE=1 SV=1	Atox1	5	5	5	2	3	1	2	2	4	-0.31	0.608476	0.467348483088
Q68FU3	Electron transfer flavoprotein subunit beta OS=Rattus norvegicus GN=Etfb PE=2 SV=3	Etfb	5	4	6	8	11	9	8	5	7	-0.065	1.0	0.815683754904
A0A096MJN4	Protein Sept4 OS=Rattus norvegicus GN=Sept4 PE=3 SV=1	Sept4	5	1	1	3	1	5	1	0	4	-0.365	0.617123	0.470786471799
Q62824	Exocyst complex component 4 OS=Rattus norvegicus GN=Exoc4 PE=1 SV=1	Exoc4	5	7	11	8	8	5	4	4	7	-0.415	0.042085	0.175640686165
Q9H3U1	Protein unc-45 homolog A OS=Homo sapiens GN=UNC45A PE=1 SV=1	UNC45A	4	14	13	12	10	9	18	9	11	0.218	0.016321	0.287691262415
P50552	Vasodilator-stimulated phosphoprotein OS=Homo sapiens GN=VASP PE=1 SV=3	VASP	4	7	10	6	5	4	10	7	13	0.528	0.0	0.0319368596199
A0A087WW46	Nodal modulator 1 OS=Homo sapiens GN=NOMO1 PE=1 SV=1	NOMO1	4	10	11	10	8	3	10	6	10	0.112	0.479582	0.661893795352
P06730-2	Isoform 2 of Eukaryotic translation initiation factor 4E OS=Homo sapiens GN=EIF4E	EIF4E	4	7	6	4	7	11	7	6	6	-0.021	1.0	0.939259982691
Q00765	Receptor expression-enhancing protein 5 OS=Homo sapiens GN=REEP5 PE=1 SV=3	REEP5	4	6	3	1	1	0	5	5	3	0.469	0.007669	0.243776207842
Q8WX93	Palladin OS=Homo sapiens GN=PALLD PE=1 SV=3	PALLD	4	6	11	9	4	6	7	2	14	0.131	0.344134	0.603202979347
Q9Y3P9	Rab GTPase-activating protein 1 OS=Homo sapiens GN=RABGAP1 PE=1 SV=3	RABGAP1	4	4	1	1	0	1	1	2	4	0.136	0.756929	0.771510243702
P05067	Amyloid beta A4 protein OS=Homo sapiens GN=APP PE=1 SV=3	APP	4	2	0	3	2	14	4	0	3	-0.506	0.089787	0.222806239909
Q5M8C3	Protein Serpina4 OS=Rattus norvegicus GN=Serpina4 PE=2 SV=1	Serpina4	4	3	7	2	2	6	5	1	7	0.084	0.848442	0.812811951555
E7EMB1	Switch-associated protein 70 OS=Homo sapiens GN=SWAP70 PE=1 SV=1	SWAP70	4	13	3	4	1	2	8	7	9	0.584	1e-06	0.0365280639801
P23258	Tubulin gamma-1 chain OS=Homo sapiens GN=TUBG1 PE=1 SV=2	TUBG1	4	11	7	8	4	7	8	2	4	-0.396	0.069909	0.205513082254
P51808	Dynein light chain Tctex-type 3 OS=Homo sapiens GN=DYNLT3 PE=1 SV=1	DYNLT3	4	3	4	4	3	1	5	4	3	0.222	0.288236	0.575479437698
D4ABK1	Protein Syngr3 OS=Rattus norvegicus GN=Syngr3 PE=4 SV=1	Syngr3	4	1	1	2	3	4	2	0	1	-0.716	0.119437	0.245073023296
Q15121-2	Isoform 2 of Astrocytic phosphoprotein PEA-15 OS=Homo sapiens GN=PEA15	PEA15	4	10	9	10	11	11	7	9	8	-0.159	0.775602	0.538422647794
Q9Y6Y8	SEC23-interacting protein OS=Homo sapiens GN=SEC23IP PE=1 SV=1	SEC23IP	4	8	6	4	3	3	11	5	4	0.354	0.004782	0.220048186033
R4GMU1	GDH/6PGL endoplasmic bifunctional protein OS=Homo sapiens GN=H6PD PE=1 SV=1	H6PD	4	14	10	3	5	1	5	3	4	-0.44	0.073383	0.20871742717
P0C5X8	Protein tweety homolog 1 OS=Rattus norvegicus GN=Ttyh1 PE=3 SV=1	Ttyh1	4	0	0	2	0	1	0	0	0	-0.615	0.384048	0.378534358601
D4AEI5	Protein Myef2 OS=Rattus norvegicus GN=Myef2 PE=4 SV=1	Myef2	4	1	0	1	0	1	0	0	2	-0.141	1.0	0.816615684528
M0R763	Protein LOC100911337 OS=Rattus norvegicus GN=LOC100911337 PE=4 SV=1	LOC100911337	4	8	7	4	3	5	6	5	5	0.031	0.992458	0.922805808808
P11388-4	Isoform 4 of DNA topoisomerase 2-alpha OS=Homo sapiens GN=TOP2A	TOP2A	4	9	5	9	8	4	8	2	3	-0.425	0.069489	0.205119535576
F1LML7	Protein Hip1r OS=Rattus norvegicus GN=Hip1r PE=4 SV=1	Hip1r	4	0	0	0	0	0	0	0	0	-0.552	0.519675	0.432512202059
Q5FVH2	Phospholipase D3 OS=Rattus norvegicus GN=Pld3 PE=2 SV=1	Pld3	4	0	1	1	0	2	1	1	2	-0.254	0.974132	0.683567364309
P15374	Ubiquitin carboxyl-terminal hydrolase isozyme L3 OS=Homo sapiens GN=UCHL3 PE=1 SV=1	UCHL3	4	8	10	8	9	9	4	11	6	-0.134	0.877786	0.593618308257
Q7TQ85	Ac1164 OS=Rattus norvegicus GN=Pdhx PE=2 SV=1	Pdhx	4	2	1	2	1	7	2	1	3	-0.37	0.531424	0.437099773986
D3ZKG1	Protein Mut OS=Rattus norvegicus GN=Mut PE=4 SV=1	Mut	4	2	0	1	0	1	4	2	3	0.579	0.006649	0.236333902146
Q68FR2	Bridging integrator 2 OS=Rattus norvegicus GN=Bin2 PE=1 SV=1	Bin2	4	1	4	3	9	3	2	3	9	0.165	0.449615	0.64961291607
A0A0A0MRR7	U1 small nuclear ribonucleoprotein C OS=Homo sapiens GN=SNRPC PE=1 SV=1	SNRPC	4	6	3	5	3	3	3	0	5	-0.325	0.488162	0.420185191589
Q9GZT4	Serine racemase OS=Homo sapiens GN=SRR PE=1 SV=1	SRR	4	7	3	2	0	2	2	7	3	0.228	0.224457	0.539413588376
Q8TD19	Serine/threonine-protein kinase Nek9 OS=Homo sapiens GN=NEK9 PE=1 SV=2	NEK9	4	7	8	1	1	2	4	6	6	0.329	0.014918	0.282016712287
Q93008	Probable ubiquitin carboxyl-terminal hydrolase FAF-X OS=Homo sapiens GN=USP9X PE=1 SV=3	USP9X	4	7	8	12	9	14	9	9	10	0.048	0.884584	0.831794985778
P53676	AP-3 complex subunit mu-1 OS=Rattus norvegicus GN=Ap3m1 PE=1 SV=1	Ap3m1	4	2	4	4	7	4	6	5	4	0.164	0.360792	0.610962522406
E9PU13	Protein Snx4 OS=Rattus norvegicus GN=Snx4 PE=4 SV=1	Snx4	4	0	0	1	2	2	0	1	1	-0.735	0.184431	0.285340117033
O88831	Calcium/calmodulin-dependent protein kinase kinase 2 OS=Rattus norvegicus GN=Camkk2 PE=1 SV=1	Camkk2	4	0	0	0	0	3	0	0	0	-0.735	0.190149	0.288508156922
A0A024QZX5	Serpin B6 OS=Homo sapiens GN=SERPINB6 PE=1 SV=1	SERPINB6	4	9	13	2	3	9	7	10	10	0.323	0.002038	0.183057429425
M0R907	Protein Snrpd3 OS=Rattus norvegicus GN=Snrpd3 PE=4 SV=1	Snrpd3	4	5	4	5	9	7	6	3	5	-0.2	0.777555	0.539347497263
O00629	Importin subunit alpha-3 OS=Homo sapiens GN=KPNA4 PE=1 SV=1	KPNA4	4	19	18	10	8	10	14	7	12	-0.054	1.0	0.796947192454
Q9WVR7	Protein phosphatase 1F OS=Rattus norvegicus GN=Ppm1f PE=2 SV=1	Ppm1f	4	1	4	1	1	3	2	1	2	-0.44	0.503985	0.426380859947
O14786	Neuropilin-1 OS=Homo sapiens GN=NRP1 PE=1 SV=3	NRP1	4	8	10	7	4	4	13	1	7	0.135	0.415635	0.635285991526
Q4AE70	Histone-arginine methyltransferase CARM1 OS=Rattus norvegicus GN=Carm1 PE=1 SV=1	Carm1	4	6	5	2	3	4	6	5	4	0.219	0.178995	0.509253829343
Q9NRX4	14 kDa phosphohistidine phosphatase OS=Homo sapiens GN=PHPT1 PE=1 SV=1	PHPT1	4	4	4	5	2	5	8	1	6	0.223	0.157253	0.492902306768
Q5U2X8	Acyl-CoA thioesterase 9 OS=Rattus norvegicus GN=Acot9 PE=2 SV=1	Acot9	4	1	1	5	4	4	0	0	5	-0.376	0.49258	0.42191693772
P07948	Tyrosine-protein kinase Lyn OS=Homo sapiens GN=LYN PE=1 SV=3	LYN	4	2	2	6	8	6	1	3	4	-0.608	0.026244	0.152717019073
P13716	Delta-aminolevulinic acid dehydratase OS=Homo sapiens GN=ALAD PE=1 SV=1	ALAD	4	3	3	2	1	0	3	2	2	-0.026	1.0	0.955341807163
P49756	RNA-binding protein 25 OS=Homo sapiens GN=RBM25 PE=1 SV=3	RBM25	4	8	10	8	8	6	4	4	3	-0.704	1.3e-05	0.0236233632333
Q969H8	Myeloid-derived growth factor OS=Homo sapiens GN=MYDGF PE=1 SV=1	MYDGF	4	4	5	4	4	3	6	3	7	0.283	0.049986	0.371964286358
Q6AXW2	Protein Tmod3 OS=Rattus norvegicus GN=Tmod3 PE=2 SV=1	Tmod3	4	9	6	5	6	2	5	7	11	0.367	0.003554	0.206373633604
D3ZW55	Inosine triphosphate pyrophosphatase OS=Rattus norvegicus GN=Itpa PE=3 SV=1	Itpa	4	5	3	5	5	8	0	2	3	-0.96	9.4e-05	0.0361176892301
I3L3M7	Thioredoxin domain-containing protein 17 OS=Homo sapiens GN=TXNDC17 PE=1 SV=1	TXNDC17	4	6	6	8	7	9	7	4	8	-0.066	1.0	0.815994369214
P56192	Methionine--tRNA ligase, cytoplasmic OS=Homo sapiens GN=MARS PE=1 SV=2	MARS	4	1	2	6	4	4	1	2	13	0.395	0.007252	0.240835909569
D3ZHX3	Protein Diras2 OS=Rattus norvegicus GN=Diras2 PE=4 SV=1	Diras2	4	0	0	0	0	6	0	0	1	-1.017	0.027313	0.154504375719
Q96C19	EF-hand domain-containing protein D2 OS=Homo sapiens GN=EFHD2 PE=1 SV=1	EFHD2	4	6	4	7	8	7	4	3	5	-0.462	0.026602	0.153320643631
Q14161	ARF GTPase-activating protein GIT2 OS=Homo sapiens GN=GIT2 PE=1 SV=2	GIT2	4	8	4	4	3	5	4	5	4	-0.06	1.0	0.85503341576
Q12929	Epidermal growth factor receptor kinase substrate 8 OS=Homo sapiens GN=EPS8 PE=1 SV=1	EPS8	4	1	4	1	2	1	3	0	0	-0.265	0.916958	0.62137680458
P00167	Cytochrome b5 OS=Homo sapiens GN=CYB5A PE=1 SV=2	CYB5A	4	1	2	5	4	8	2	1	3	-0.769	0.008878	0.112376818214
Q96A49	Synapse-associated protein 1 OS=Homo sapiens GN=SYAP1 PE=1 SV=1	SYAP1	4	9	3	4	4	3	3	4	4	-0.26	0.716156	0.511631117557
Q99816	Tumor susceptibility gene 101 protein OS=Homo sapiens GN=TSG101 PE=1 SV=2	TSG101	4	7	6	2	2	0	6	5	3	0.237	0.166775	0.500247739519
P07741	Adenine phosphoribosyltransferase OS=Homo sapiens GN=APRT PE=1 SV=2	APRT	4	7	8	4	3	3	8	7	9	0.493	1.8e-05	0.0717028799606
Q86XR7-2	Isoform 2 of TIR domain-containing adapter molecule 2 OS=Homo sapiens GN=TICAM2	TICAM2	4	6	7	5	7	5	3	5	7	-0.13	0.974574	0.684301797245
P68036-3	Isoform 3 of Ubiquitin-conjugating enzyme E2 L3 OS=Homo sapiens GN=UBE2L3	UBE2L3	4	9	9	19	11	11	11	15	9	0.099	0.419635	0.636998168069
A0A087X1W2	Protein arginine N-methyltransferase 1 OS=Homo sapiens GN=PRMT1 PE=1 SV=1	PRMT1	4	8	7	5	7	5	7	9	9	0.336	0.00228	0.187537125718
G3V7G0	Cytoplasmic dynein 1 light intermediate chain 1 OS=Rattus norvegicus GN=Dync1li1 PE=4 SV=1	Dync1li1	4	6	3	6	9	6	4	2	8	-0.2	0.756941	0.529741937088
Q5PPG2	Legumain OS=Rattus norvegicus GN=Lgmn PE=2 SV=1	Lgmn	4	5	8	1	2	0	7	1	9	0.482	0.000626	0.142539346346
O14653	Golgi SNAP receptor complex member 2 OS=Homo sapiens GN=GOSR2 PE=1 SV=2	GOSR2	4	7	5	2	1	2	6	4	4	0.293	0.084876	0.42284224407
Q6IRE4	Tumor susceptibility gene 101 protein OS=Rattus norvegicus GN=Tsg101 PE=1 SV=1	Tsg101	4	7	6	0	0	0	5	4	3	0.153	0.56564	0.695945074971
O35458	Vesicular inhibitory amino acid transporter OS=Rattus norvegicus GN=Slc32a1 PE=1 SV=1	Slc32a1	4	0	0	2	0	0	0	0	2	-0.349	0.847128	0.57520663163
A9Z1X7	Serine/arginine repetitive matrix protein 1 OS=Homo sapiens GN=SRRM1 PE=1 SV=1	SRRM1	4	4	4	5	3	3	5	4	4	0.093	0.773393	0.77848031031
Q13740	CD166 antigen OS=Homo sapiens GN=ALCAM PE=1 SV=2	ALCAM	4	5	6	4	6	6	2	5	7	-0.107	0.997104	0.749195759782
P49770	Translation initiation factor eIF-2B subunit beta OS=Homo sapiens GN=EIF2B2 PE=1 SV=3	EIF2B2	4	5	4	2	3	2	6	4	5	0.413	0.006471	0.234951623788
O00203	AP-3 complex subunit beta-1 OS=Homo sapiens GN=AP3B1 PE=1 SV=3	AP3B1	4	10	12	6	7	4	12	8	9	0.283	0.005679	0.228396382062
G5EA30	CUG triplet repeat, RNA binding protein 1, isoform CRA_c OS=Homo sapiens GN=CELF1 PE=1 SV=1	CELF1	4	12	9	5	4	4	8	4	9	0.099	0.601601	0.70989284935
Q6P686	Osteoclast-stimulating factor 1 OS=Rattus norvegicus GN=Ostf1 PE=2 SV=1	Ostf1	4	4	7	4	6	4	5	7	6	0.229	0.125609	0.465940494623
O75506	Heat shock factor-binding protein 1 OS=Homo sapiens GN=HSBP1 PE=1 SV=1	HSBP1	4	7	11	11	7	5	9	13	8	0.282	0.007264	0.240916131433
Q9Y5P6-2	Isoform 2 of Mannose-1-phosphate guanyltransferase beta OS=Homo sapiens GN=GMPPB	GMPPB	4	8	8	1	0	1	6	6	5	0.391	0.005965	0.230839165403
D4A3V2	NADH dehydrogenase (Ubiquinone) 1 alpha subcomplex, 6 (B14) (Predicted) OS=Rattus norvegicus GN=Ndufa6 PE=3 SV=1	Ndufa6	4	2	1	2	2	3	1	1	2	-0.607	0.232976	0.310916887534
P23965	Enoyl-CoA delta isomerase 1, mitochondrial OS=Rattus norvegicus GN=Eci1 PE=1 SV=1	Eci1	4	2	0	1	0	1	1	0	1	-0.59	0.419858	0.393104989385
Q9UBI6	Guanine nucleotide-binding protein G(I)/G(S)/G(O) subunit gamma-12 OS=Homo sapiens GN=GNG12 PE=1 SV=3	GNG12	4	7	3	6	3	4	4	3	2	-0.426	0.209405	0.298851246403
C9J7E5	Transportin-3 OS=Homo sapiens GN=TNPO3 PE=1 SV=1	TNPO3	3	15	16	5	6	4	13	13	7	0.311	0.002301	0.18790567286
Q99653	Calcineurin B homologous protein 1 OS=Homo sapiens GN=CHP1 PE=1 SV=3	CHP1	3	2	3	5	3	6	2	2	2	-0.693	0.01628	0.133148768334
Q13427	Peptidyl-prolyl cis-trans isomerase G OS=Homo sapiens GN=PPIG PE=1 SV=2	PPIG	3	5	4	1	1	2	6	1	4	0.314	0.09464	0.434332121055
D4ABZ9	Protein Rpl31l4 (Fragment) OS=Rattus norvegicus GN=Rpl31l4 PE=4 SV=2	Rpl31l4	3	2	1	4	4	5	7	1	3	0.125	0.677937	0.739587238545
Q5M7A4	Ubiquitin-like modifier-activating enzyme 5 OS=Rattus norvegicus GN=Uba5 PE=2 SV=1	Uba5	3	0	2	1	1	3	1	1	2	-0.374	0.762218	0.532167973136
D4ACG7	Protein Cpne6 OS=Rattus norvegicus GN=Cpne6 PE=4 SV=2	Cpne6	3	1	0	1	2	4	0	0	0	-0.822	0.114512	0.241598777152
O60568	Procollagen-lysine,2-oxoglutarate 5-dioxygenase 3 OS=Homo sapiens GN=PLOD3 PE=1 SV=1	PLOD3	3	8	12	4	9	6	11	15	7	0.432	2.5e-05	0.0762452786798
P11166	Solute carrier family 2, facilitated glucose transporter member 1 OS=Homo sapiens GN=SLC2A1 PE=1 SV=2	SLC2A1	3	3	2	6	3	8	1	4	1	-0.802	0.003043	0.0841856244424
P48059-3	Isoform 3 of LIM and senescent cell antigen-like-containing domain protein 1 OS=Homo sapiens GN=LIMS1	LIMS1	3	4	9	9	8	8	8	2	5	-0.36	0.151569	0.26609515674
Q6P2A5	Adenylate kinase 3 OS=Rattus norvegicus GN=Ak3 PE=2 SV=1	Ak3	3	0	1	6	1	3	4	2	2	0.029	1.0	0.949527615765
D3ZZK3	Receptor protein-tyrosine kinase OS=Rattus norvegicus GN=Epha4 PE=4 SV=1	Epha4	3	0	0	0	0	5	0	0	0	-0.779	0.130332	0.252499243302
Q9ERL1	Cytochrome b-245, beta polypeptide, isoform CRA_a OS=Rattus norvegicus GN=Cybb PE=2 SV=2	Cybb	3	3	1	5	9	0	0	1	2	-1.109	0.000154	0.0403741902154
P35269	General transcription factor IIF subunit 1 OS=Homo sapiens GN=GTF2F1 PE=1 SV=2	GTF2F1	3	4	5	5	6	5	3	2	6	-0.291	0.528706	0.436038623951
F1M4A0	Protein Tjp1 OS=Rattus norvegicus GN=Tjp1 PE=1 SV=2	Tjp1	3	7	7	9	5	10	11	5	11	0.302	0.008071	0.246496948921
D3ZJ01	Protein RGD1307235 OS=Rattus norvegicus GN=RGD1307235 PE=4 SV=1	RGD1307235	3	2	1	1	0	2	0	0	1	-0.671	0.264564	0.326247665417
Q641W2	UPF0160 protein MYG1, mitochondrial OS=Rattus norvegicus GN=Myg1 PE=1 SV=1	Myg1	3	3	4	2	3	1	5	4	3	0.385	0.035593	0.343384056244
Q14978-2	Isoform Beta of Nucleolar and coiled-body phosphoprotein 1 OS=Homo sapiens GN=NOLC1	NOLC1	3	8	10	10	6	7	11	15	8	0.433	5e-06	0.0552379316492
F1LQ26	Rap guanine nucleotide exchange factor 4 (Fragment) OS=Rattus norvegicus GN=Rapgef4 PE=4 SV=2	Rapgef4	3	0	0	1	0	0	0	0	0	-0.453	0.764631	0.53328452184
Q12965	Unconventional myosin-Ie OS=Homo sapiens GN=MYO1E PE=1 SV=2	MYO1E	3	9	8	7	3	4	4	4	9	-0.021	1.0	0.941487817597
P49802	Regulator of G-protein signaling 7 OS=Homo sapiens GN=RGS7 PE=1 SV=3	RGS7	3	0	0	0	0	5	0	0	1	-0.75	0.143638	0.261140316424
D3ZPI8	Complement component 8, gamma polypeptide (Predicted), isoform CRA_a OS=Rattus norvegicus GN=C8g PE=4 SV=1	C8g	3	2	1	1	1	2	0	2	0	-0.336	0.885359	0.59854085201
Q9NZN4	EH domain-containing protein 2 OS=Homo sapiens GN=EHD2 PE=1 SV=2	EHD2	3	8	10	5	2	1	7	7	6	0.328	0.015133	0.282912329956
Q62991	Sec1 family domain-containing protein 1 OS=Rattus norvegicus GN=Scfd1 PE=1 SV=1	Scfd1	3	1	2	4	3	5	1	2	0	-0.966	0.006146	0.101609576602
Q9H4A3-7	Isoform 6 of Serine/threonine-protein kinase WNK1 OS=Homo sapiens GN=WNK1	WNK1	3	2	2	3	4	2	2	2	3	-0.17	0.983553	0.701497339257
P13234	Calcium/calmodulin-dependent protein kinase type IV OS=Rattus norvegicus GN=Camk4 PE=1 SV=3	Camk4	3	1	0	0	0	2	0	0	0	-0.495	0.584881	0.458026749841
Q01130	Serine/arginine-rich splicing factor 2 OS=Homo sapiens GN=SRSF2 PE=1 SV=4	SRSF2	3	4	3	6	4	6	3	4	6	-0.038	1.0	0.91280592177
Q9H857-2	Isoform 2 of 5'-nucleotidase domain-containing protein 2 OS=Homo sapiens GN=NT5DC2	NT5DC2	3	9	11	4	4	4	11	7	10	0.494	5e-06	0.0554670024998
K7ERG4	Small nuclear ribonucleoprotein Sm D2 OS=Homo sapiens GN=SNRPD2 PE=1 SV=1	SNRPD2	3	3	1	5	5	7	5	2	3	-0.191	0.897607	0.606902460383
D3ZX38	Prefoldin 1 (Predicted) OS=Rattus norvegicus GN=Pfdn1 PE=4 SV=1	Pfdn1	3	5	4	4	2	2	3	4	5	0.136	0.591423	0.705950672185
F1M8B7	Protein Chmp2b OS=Rattus norvegicus GN=Chmp2b PE=4 SV=2	Chmp2b	3	3	2	2	2	2	2	2	2	-0.223	0.939523	0.641072349355
P97849	Long-chain fatty acid transport protein 1 OS=Rattus norvegicus GN=Slc27a1 PE=2 SV=1	Slc27a1	3	0	0	1	0	2	1	0	1	-0.56	0.478202	0.416275394527
Q6Y7W6	PERQ amino acid-rich with GYF domain-containing protein 2 OS=Homo sapiens GN=GIGYF2 PE=1 SV=1	GIGYF2	3	6	9	6	6	6	8	3	7	-0.028	1.0	0.925029720383
Q10471	Polypeptide N-acetylgalactosaminyltransferase 2 OS=Homo sapiens GN=GALNT2 PE=1 SV=1	GALNT2	3	5	10	10	6	5	6	8	7	0.059	0.873917	0.825949036312
G3V7P1	Syntaxin-12 OS=Rattus norvegicus GN=Stx12 PE=1 SV=1	Stx12	3	1	2	3	5	4	1	1	2	-0.907	0.009764	0.115371901531
E9PHN6	Glutathione S-transferase Mu 2 OS=Homo sapiens GN=GSTM2 PE=1 SV=1	GSTM2	3	7	8	11	7	7	4	5	5	-0.448	0.025541	0.151515197072
Q99JE4	Ras-specific guanine nucleotide-releasing factor 2 OS=Rattus norvegicus GN=Rasgrf2 PE=1 SV=1	Rasgrf2	3	0	0	0	0	1	0	0	0	-0.373	0.912732	0.618061205149
P55084	Trifunctional enzyme subunit beta, mitochondrial OS=Homo sapiens GN=HADHB PE=1 SV=3	HADHB	3	9	15	13	10	10	9	5	12	-0.158	0.747301	0.525363197058
O75964	ATP synthase subunit g, mitochondrial OS=Homo sapiens GN=ATP5L PE=1 SV=3	ATP5L	3	2	6	2	2	1	3	2	4	0.126	0.737029	0.763261989824
P61515	Putative 60S ribosomal protein L37a OS=Rattus norvegicus GN=Rpl37a-ps1 PE=5 SV=2	Rpl37a	3	3	3	10	9	5	6	1	4	-0.451	0.065469	0.201284688086
Q9UPT5	Exocyst complex component 7 OS=Homo sapiens GN=EXOC7 PE=1 SV=3	EXOC7	3	3	5	2	2	4	4	2	1	-0.363	0.545524	0.442606014527
A0A087WSV8	Nucleobindin 2, isoform CRA_b OS=Homo sapiens GN=NUCB2 PE=1 SV=1	NUCB2	3	12	12	8	5	4	15	11	15	0.637	0.0	0.00325468650503
O75899	Gamma-aminobutyric acid type B receptor subunit 2 OS=Homo sapiens GN=GABBR2 PE=1 SV=1	GABBR2	3	0	0	2	1	2	0	0	1	-0.685	0.301311	0.343129454201
Q5TF21	Protein SOGA3 OS=Homo sapiens GN=SOGA3 PE=2 SV=1	SOGA3	3	1	0	1	1	4	0	0	0	-0.691	0.191308	0.289144599328
Q7TP78	Aa2-258 OS=Rattus norvegicus GN=Ndufa8 PE=2 SV=1	Ndufa8	3	3	3	1	1	3	3	1	3	-0.056	1.0	0.906067657883
Q68FX4	Hematopoietic cell specific Lyn substrate 1 OS=Rattus norvegicus GN=Hcls1 PE=2 SV=1	Hcls1	3	5	4	6	16	5	2	6	7	-0.252	0.518925	0.432219080769
F8W785	Golgi integral membrane protein 4 OS=Homo sapiens GN=GOLIM4 PE=1 SV=1	GOLIM4	3	9	8	3	1	2	9	6	7	0.526	1.9e-05	0.0722087073639
Q16222	UDP-N-acetylhexosamine pyrophosphorylase OS=Homo sapiens GN=UAP1 PE=1 SV=3	UAP1	3	4	6	4	3	1	6	5	6	0.451	0.001091	0.160170011677
O95816	BAG family molecular chaperone regulator 2 OS=Homo sapiens GN=BAG2 PE=1 SV=1	BAG2	3	6	7	3	5	5	7	3	11	0.373	0.002911	0.197676352001
F1M978	Inositol monophosphatase 1 OS=Rattus norvegicus GN=Impa1 PE=4 SV=1	Impa1	3	1	2	0	4	7	0	0	1	-1.208	0.00229	0.0781538130054
Q96GG9	DCN1-like protein 1 OS=Homo sapiens GN=DCUN1D1 PE=1 SV=1	DCUN1D1	3	3	3	3	2	2	2	1	4	-0.166	0.990441	0.719595089274
G3V7N9	Complement C1q subcomponent subunit B OS=Rattus norvegicus GN=C1qb PE=4 SV=1	C1qb	3	3	2	3	5	4	4	3	3	0.007	1.0	0.98691527975
A0A087WYK8	Nardilysin OS=Homo sapiens GN=NRD1 PE=1 SV=1	NRD1	3	14	15	6	4	4	12	8	16	0.467	1e-06	0.038837922874
Q9Y263	Phospholipase A-2-activating protein OS=Homo sapiens GN=PLAA PE=1 SV=2	PLAA	3	6	9	5	9	4	8	6	7	0.152	0.294807	0.578894660445
O60271	C-Jun-amino-terminal kinase-interacting protein 4 OS=Homo sapiens GN=SPAG9 PE=1 SV=4	SPAG9	3	8	8	4	3	4	3	9	2	-0.072	1.0	0.823302027265
P70470	Acyl-protein thioesterase 1 OS=Rattus norvegicus GN=Lypla1 PE=1 SV=1	Lypla1	3	2	1	1	0	1	0	1	1	-0.551	0.4914	0.421454730074
M0RB03	Protein LOC100911677 OS=Rattus norvegicus GN=LOC100911677 PE=4 SV=1	LOC100911677	3	2	2	2	3	5	1	2	2	-0.599	0.170084	0.277169414015
P54690	Branched-chain-amino-acid aminotransferase, cytosolic OS=Rattus norvegicus GN=Bcat1 PE=1 SV=1	Bcat1	3	0	0	3	2	5	1	0	1	-1.136	0.00827	0.110198850822
P53007	Tricarboxylate transport protein, mitochondrial OS=Homo sapiens GN=SLC25A1 PE=1 SV=2	SLC25A1	3	4	4	6	4	6	1	5	4	-0.342	0.400132	0.385120672301
A0A0A0MR88	WASH complex subunit FAM21C OS=Homo sapiens GN=FAM21C PE=1 SV=1	FAM21C	3	3	2	4	4	2	6	3	3	0.279	0.130515	0.470417449464
B0BNM1	NAD(P)H-hydrate epimerase OS=Rattus norvegicus GN=Apoa1bp PE=2 SV=1	Apoa1bp	3	1	2	1	1	2	3	0	4	0.421	0.069957	0.403323695279
Q00566-2	Isoform B of Methyl-CpG-binding protein 2 OS=Rattus norvegicus GN=Mecp2	Mecp2	3	2	1	2	0	4	0	0	0	-0.968	0.069794	0.205405696964
D3ZJ63	Protein Rab11fip5 (Fragment) OS=Rattus norvegicus GN=Rab11fip5 PE=4 SV=2	Rab11fip5	3	0	1	2	0	1	1	0	1	-0.531	0.545828	0.442724862408
P31647	Sodium- and chloride-dependent GABA transporter 3 OS=Rattus norvegicus GN=Slc6a11 PE=2 SV=1	Slc6a11	3	0	0	3	2	4	0	0	1	-0.913	0.025228	0.150973888109
Q157S1	CREB-regulated transcription coactivator 1 OS=Rattus norvegicus GN=Crtc1 PE=1 SV=1	Crtc1	3	0	0	0	0	2	0	0	0	-0.536	0.511736	0.429410976043
Q6IRL2	Mitofusin 2 OS=Rattus norvegicus GN=LOC100911485 PE=2 SV=1	LOC100911485	3	1	0	0	0	2	1	2	0	-0.176	0.999499	0.773959186318
Q9NZ08-2	Isoform 2 of Endoplasmic reticulum aminopeptidase 1 OS=Homo sapiens GN=ERAP1	ERAP1	3	5	6	6	3	1	11	5	8	0.703	0.0	0.0180641779863
Q9BXS5-2	Isoform 2 of AP-1 complex subunit mu-1 OS=Homo sapiens GN=AP1M1	AP1M1	3	5	10	7	9	4	5	4	7	-0.209	0.674342	0.493975165796
Q9QYU2	Elongation factor Ts, mitochondrial OS=Rattus norvegicus GN=Tsfm PE=2 SV=1	Tsfm	3	0	0	1	0	2	0	0	0	-0.58	0.47587	0.415358572222
O43172	U4/U6 small nuclear ribonucleoprotein Prp4 OS=Homo sapiens GN=PRPF4 PE=1 SV=2	PRPF4	3	6	8	2	1	2	7	3	3	0.192	0.314892	0.58905911268
Q14914	Prostaglandin reductase 1 OS=Homo sapiens GN=PTGR1 PE=1 SV=2	PTGR1	3	12	8	9	7	7	6	6	7	-0.209	0.516075	0.431106269693
Q9HC07	Transmembrane protein 165 OS=Homo sapiens GN=TMEM165 PE=1 SV=1	TMEM165	3	11	5	8	4	2	7	2	2	-0.433	0.106191	0.235543326256
P29147	D-beta-hydroxybutyrate dehydrogenase, mitochondrial OS=Rattus norvegicus GN=Bdh1 PE=1 SV=2	Bdh1	3	0	0	0	1	2	0	0	0	-0.481	0.621756	0.472633977963
Q6TUG7	LRRGT00077 OS=Rattus norvegicus PE=2 SV=1	NOGENE	3	3	5	1	0	0	4	2	5	0.418	0.02943	0.328618661798
Q6AXX6	Redox-regulatory protein FAM213A OS=Rattus norvegicus GN=Fam213a PE=1 SV=1	Fam213a	3	0	0	1	0	2	0	0	0	-0.526	0.611101	0.468390684418
Q9UJW0-3	Isoform 3 of Dynactin subunit 4 OS=Homo sapiens GN=DCTN4	DCTN4	3	2	3	9	2	9	6	2	1	-0.464	0.109418	0.237920679049
Q8WXF1	Paraspeckle component 1 OS=Homo sapiens GN=PSPC1 PE=1 SV=1	PSPC1	3	2	2	6	3	4	3	3	2	-0.245	0.804115	0.552311478642
P33316	Deoxyuridine 5'-triphosphate nucleotidohydrolase, mitochondrial OS=Homo sapiens GN=DUT PE=1 SV=4	DUT	3	7	6	8	4	7	9	5	7	0.186	0.178906	0.5091896587
Q6Q629	Inactive dipeptidyl peptidase 10 OS=Rattus norvegicus GN=Dpp10 PE=1 SV=1	Dpp10	3	0	0	0	0	3	0	0	0	-0.621	0.351342	0.364882925338
A0A024RBT2	Diablo homolog, mitochondrial OS=Homo sapiens GN=DIABLO PE=1 SV=1	DIABLO	3	2	4	3	2	5	3	3	2	-0.193	0.955329	0.657765734706
P05165	Propionyl-CoA carboxylase alpha chain, mitochondrial OS=Homo sapiens GN=PCCA PE=1 SV=4	PCCA	3	2	2	0	0	1	1	1	0	-0.629	0.319266	0.351078186681
D3ZC63	Protein Cmpk2 OS=Rattus norvegicus GN=Cmpk2 PE=4 SV=2	Cmpk2	3	1	0	0	1	1	1	0	0	-0.446	0.833156	0.567457477305
Q13131-2	Isoform 2 of 5'-AMP-activated protein kinase catalytic subunit alpha-1 OS=Homo sapiens GN=PRKAA1	PRKAA1	3	9	3	4	1	3	5	4	4	0.09	0.816319	0.797487575002
Q53GQ0	Very-long-chain 3-oxoacyl-CoA reductase OS=Homo sapiens GN=HSD17B12 PE=1 SV=2	HSD17B12	3	7	11	4	8	3	4	3	2	-0.728	0.000483	0.0528432104892
E9PTX9	Protein Slc12a2 OS=Rattus norvegicus GN=Slc12a2 PE=4 SV=1	Slc12a2	3	1	0	2	2	5	0	1	1	-0.98	0.022874	0.146752016536
P57113	Maleylacetoacetate isomerase OS=Rattus norvegicus GN=Gstz1 PE=1 SV=2	Gstz1	3	0	0	0	0	0	0	0	0	-0.383	0.888695	0.600765500994
G3V4C6	UPF0568 protein C14orf166 OS=Homo sapiens GN=C14orf166 PE=1 SV=1	C14orf166	3	8	7	3	6	7	5	6	6	-0.039	1.0	0.896012632345
P31937	3-hydroxyisobutyrate dehydrogenase, mitochondrial OS=Homo sapiens GN=HIBADH PE=1 SV=2	HIBADH	3	4	3	4	2	2	7	3	4	0.438	0.005174	0.223832583974
P26885	Peptidyl-prolyl cis-trans isomerase FKBP2 OS=Homo sapiens GN=FKBP2 PE=1 SV=2	FKBP2	3	2	2	5	4	3	5	1	2	-0.216	0.912367	0.61777938405
Q9UDY2-7	Isoform 7 of Tight junction protein ZO-2 OS=Homo sapiens GN=TJP2	TJP2	3	8	12	4	3	3	5	4	5	-0.19	0.826484	0.563871904346
O43809	Cleavage and polyadenylation specificity factor subunit 5 OS=Homo sapiens GN=NUDT21 PE=1 SV=1	NUDT21	3	7	5	6	3	5	7	10	7	0.526	9e-06	0.0627582997885
P53990-5	Isoform 5 of IST1 homolog OS=Homo sapiens GN=IST1	IST1	3	1	1	2	1	3	0	5	2	0.346	0.116082	0.456876475105
Q9NZT2	Opioid growth factor receptor OS=Homo sapiens GN=OGFR PE=1 SV=3	OGFR	3	6	12	9	13	7	10	3	5	-0.334	0.084502	0.218435088102
B5DF55	Protein Stam OS=Rattus norvegicus GN=Stam PE=2 SV=1	Stam	3	3	0	3	0	4	2	3	1	-0.246	0.897904	0.607112167769
O95861-2	Isoform 2 of 3'(2'),5'-bisphosphate nucleotidase 1 OS=Homo sapiens GN=BPNT1	BPNT1	3	3	2	3	0	0	3	2	6	0.486	0.005832	0.229712413043
P62076	Mitochondrial import inner membrane translocase subunit Tim13 OS=Rattus norvegicus GN=Timm13 PE=3 SV=1	Timm13	3	2	1	2	3	3	1	2	1	-0.655	0.129525	0.251960697278
A1X283	SH3 and PX domain-containing protein 2B OS=Homo sapiens GN=SH3PXD2B PE=1 SV=3	SH3PXD2B	3	6	4	6	1	3	14	3	8	0.771	0.0	0.00672021094838
P47971	Neuronal pentraxin-1 OS=Rattus norvegicus GN=Nptx1 PE=1 SV=1	Nptx1	3	0	0	0	0	3	0	0	0	-0.709	0.340812	0.360401658719
Q5RKI5	Flightless I homolog (Drosophila) OS=Rattus norvegicus GN=Flii PE=2 SV=1	Flii	3	11	8	9	8	2	6	6	9	0.012	1.0	0.965302964528
Q68FX9	NAD-dependent protein deacylase sirtuin-5, mitochondrial OS=Rattus norvegicus GN=Sirt5 PE=2 SV=1	Sirt5	3	0	0	0	0	2	0	0	0	-0.508	0.606315	0.46649116587
P61353	60S ribosomal protein L27 OS=Homo sapiens GN=RPL27 PE=1 SV=2	RPL27	3	10	9	6	4	8	14	4	8	0.246	0.029276	0.328222721781
Q66HG5	Transmembrane 9 superfamily member 2 OS=Rattus norvegicus GN=Tm9sf2 PE=2 SV=1	Tm9sf2	3	5	3	2	1	2	4	3	4	0.32	0.082817	0.420300511259
Q6QIX3	Zinc transporter 3 OS=Rattus norvegicus GN=Slc30a3 PE=2 SV=1	Slc30a3	3	0	0	1	1	1	0	0	1	-0.445	0.766331	0.534073386337
P02803	Metallothionein-1 OS=Rattus norvegicus GN=Mt1 PE=1 SV=1	Mt1	3	2	2	2	2	2	3	3	2	0.172	0.601601	0.70989284935
B0BMT9	Protein Sqrdl OS=Rattus norvegicus GN=Sqrdl PE=2 SV=1	Sqrdl	3	4	3	5	3	1	8	1	4	0.281	0.10444	0.445046040783
M0RAD5	ATP-dependent Clp protease proteolytic subunit OS=Rattus norvegicus GN=Clpp PE=3 SV=1	Clpp	3	1	0	2	2	5	2	3	0	-0.189	0.975485	0.685845077887
Q5XI21	Protein Tom1 OS=Rattus norvegicus GN=Tom1 PE=2 SV=1	Tom1	3	2	1	2	4	4	1	2	3	-0.382	0.521929	0.433392256162
Q96JB5	CDK5 regulatory subunit-associated protein 3 OS=Homo sapiens GN=CDK5RAP3 PE=1 SV=2	CDK5RAP3	3	4	8	9	3	2	5	1	3	-0.54	0.029004	0.157244490099
A0A087X020	Ribosome maturation protein SBDS OS=Homo sapiens GN=SBDS PE=1 SV=1	SBDS	3	6	6	4	5	1	4	2	5	-0.15	0.965195	0.670180714924
G3V9M3	Protein Wdr47 OS=Rattus norvegicus GN=Wdr47 PE=4 SV=1	Wdr47	3	0	0	0	0	2	0	0	1	-0.533	0.560779	0.448570722384
D4A208	SLIT-ROBO Rho GTPase-activating protein 2 OS=Rattus norvegicus GN=Srgap2 PE=1 SV=1	Srgap2	3	2	2	4	2	2	2	3	3	0.051	0.981361	0.906780809737
O14737	Programmed cell death protein 5 OS=Homo sapiens GN=PDCD5 PE=1 SV=3	PDCD5	3	6	7	6	6	6	6	5	6	-0.017	1.0	0.956377469364
Q4V8H8	EH domain-containing protein 2 OS=Rattus norvegicus GN=Ehd2 PE=1 SV=1	Ehd2	3	6	7	5	1	1	6	5	4	0.243	0.10649	0.447194812666
O00273	DNA fragmentation factor subunit alpha OS=Homo sapiens GN=DFFA PE=1 SV=1	DFFA	3	6	2	3	2	0	4	8	2	0.471	0.002568	0.192404116378
H0Y368	Dolichol-phosphate mannosyltransferase subunit 1 (Fragment) OS=Homo sapiens GN=DPM1 PE=1 SV=1	DPM1	3	7	3	3	5	5	6	5	4	0.102	0.711126	0.752761653865
Q9BZF1	Oxysterol-binding protein-related protein 8 OS=Homo sapiens GN=OSBPL8 PE=1 SV=3	OSBPL8	3	1	0	0	1	1	0	0	4	0.4	0.128817	0.468881576994
D4A1J6	Protein Ankfy1 (Fragment) OS=Rattus norvegicus GN=Ankfy1 PE=4 SV=2	Ankfy1	3	5	8	4	3	3	3	4	3	-0.291	0.577035	0.454942844095
P19623	Spermidine synthase OS=Homo sapiens GN=SRM PE=1 SV=1	SRM	3	19	12	8	7	5	13	10	15	0.353	0.00019	0.111970114611
K7EN60	Uncharacterized protein C19orf43 OS=Homo sapiens GN=C19orf43 PE=1 SV=1	C19orf43	3	7	3	1	1	2	4	4	3	0.223	0.350675	0.606273532476
I3L3C5	Brain-specific angiogenesis inhibitor 1-associated protein 2 OS=Homo sapiens GN=BAIAP2 PE=1 SV=1	BAIAP2	3	1	1	2	1	3	4	2	2	0.352	0.118702	0.459421359023
Q96AT9	Ribulose-phosphate 3-epimerase OS=Homo sapiens GN=RPE PE=1 SV=1	RPE	3	3	5	1	2	3	3	5	5	0.435	0.010329	0.260123194045
P41498-2	Isoform 2 of Low molecular weight phosphotyrosine protein phosphatase OS=Rattus norvegicus GN=Acp1	Acp1	3	4	4	2	2	2	1	4	4	0.031	1.0	0.943397755492
A2RUW1	Toll-interacting protein OS=Rattus norvegicus GN=Tollip PE=2 SV=1	Tollip	3	0	0	1	0	2	1	1	3	0.022	1.0	0.969289031485
Q3B7U9	Peptidyl-prolyl cis-trans isomerase FKBP8 OS=Rattus norvegicus GN=Fkbp8 PE=2 SV=1	Fkbp8	3	1	2	2	2	7	4	2	3	0.03	1.0	0.939657775995
D4A9Q3	Protein RGD1563570 OS=Rattus norvegicus GN=RGD1563570 PE=3 SV=1	RGD1563570	3	7	9	5	4	3	12	3	7	0.347	0.006139	0.232282440713
F1MAB9	Protein Tpd52 OS=Rattus norvegicus GN=Tpd52 PE=4 SV=2	Tpd52	3	1	1	4	6	4	1	0	2	-0.929	0.007642	0.10783517878
O14737-2	Isoform 2 of Programmed cell death protein 5 OS=Homo sapiens GN=PDCD5	PDCD5	3	5	6	5	4	4	4	4	4	-0.154	0.962241	0.666250250358
Q68FQ9	LanC lantibiotic synthetase component C-like 2 (Bacterial) OS=Rattus norvegicus GN=Lancl2 PE=2 SV=1	Lancl2	3	1	1	3	2	6	1	1	2	-0.741	0.048027	0.182827330352
P42765	3-ketoacyl-CoA thiolase, mitochondrial OS=Homo sapiens GN=ACAA2 PE=1 SV=2	ACAA2	3	9	14	6	3	1	13	6	5	0.289	0.014268	0.279252527946
Q9NR50	Translation initiation factor eIF-2B subunit gamma OS=Homo sapiens GN=EIF2B3 PE=1 SV=1	EIF2B3	3	4	5	4	1	0	5	4	4	0.373	0.019972	0.300949204414
P78347	General transcription factor II-I OS=Homo sapiens GN=GTF2I PE=1 SV=2	GTF2I	3	7	3	8	5	4	4	2	4	-0.417	0.108388	0.237166024411
Q08602	Geranylgeranyl transferase type-2 subunit alpha OS=Rattus norvegicus GN=Rabggta PE=1 SV=1	Rabggta	3	0	0	0	0	0	0	0	0	-0.434	0.790235	0.545444806673
F1M652	Protein Fcrl2 (Fragment) OS=Rattus norvegicus GN=Fcrl2 PE=4 SV=1	Fcrl2	3	2	3	2	0	1	1	4	4	0.395	0.057118	0.38402721921
Q9Y320	Thioredoxin-related transmembrane protein 2 OS=Homo sapiens GN=TMX2 PE=1 SV=1	TMX2	3	10	5	1	1	3	2	4	4	-0.143	0.981797	0.697720044225
[truncated: 2,981 more rows]
