# Supplementary material for: Bacterial Carriers for Glioblastoma Therapy
Source: Mol Ther Oncolytics. 2016 Dec 14;4:1–17. doi: 10.1016/j.omto.2016.12.003 (PMC5363759; doi:10.1016/j.omto.2016.12.003)
Supplement: Data S2. Comma-Separated Value Data for Comparing Fold Change of Treated Responders Relative to Controls [file mmc3.zip › omto_9_mmc3.csv]

Accession	Description	Gene	C1 PSMs	C2 PSMs	C3 PSMs	C4 PSMs	C5 PSMs	C6 PSMs	T4 PSMs	T5 PSMs	T6 PSMs	LogFoldChange	fdr	p_value
Q09666	Neuroblast differentiation-associated protein AHNAK OS=Homo sapiens GN=AHNAK PE=1 SV=2	AHNAK	247	406	447	318	261	257	7	5	11	-3.686	0.0	5.34734011069e-70
F1LNK0	Microtubule-associated protein OS=Rattus norvegicus GN=Map2 PE=4 SV=2	Map2	121	2	5	39	25	108	229	238	239	1.617	0.0	7.90595334104e-112
P15146-2	Isoform 2 of Microtubule-associated protein 2 OS=Rattus norvegicus GN=Map2	Map2	120	2	6	40	25	111	227	241	234	1.592	0.0	8.22376747038e-116
P15146	Microtubule-associated protein 2 OS=Rattus norvegicus GN=Map2 PE=1 SV=3	Map2	119	2	5	39	24	109	226	240	234	1.63	0.0	2.19853848383e-133
M0RBJ7	Complement C3 OS=Rattus norvegicus GN=C3 PE=4 SV=1	C3	179	118	171	109	149	75	0	0	39	-2.223	0.0	1.29529786077e-42
P12111	Collagen alpha-3(VI) chain OS=Homo sapiens GN=COL6A3 PE=1 SV=5	COL6A3	205	255	201	237	179	196	3	0	0	-4.848	0.0	3.75411013588e-28
P02770	Serum albumin OS=Rattus norvegicus GN=Alb PE=1 SV=2	Alb	470	463	584	395	555	410	20	20	44	-2.777	0.0	1.58248016721e-143
F1MA36	Spectrin beta 3 OS=Rattus norvegicus GN=Sptbn2 PE=1 SV=2	Sptbn2	89	3	5	18	16	78	165	146	172	1.6	0.0	3.79914605763e-86
P46462	Transitional endoplasmic reticulum ATPase OS=Rattus norvegicus GN=Vcp PE=1 SV=3	Vcp	115	131	124	79	85	77	53	52	52	-0.609	0.0	9.02749179873e-11
G3V7U2	Microtubule-associated protein 1 A, isoform CRA_c OS=Rattus norvegicus GN=Map1a PE=4 SV=1	Map1a	111	29	31	48	39	104	215	219	215	1.338	0.0	1.4566358578e-112
P12346	Serotransferrin OS=Rattus norvegicus GN=Tf PE=1 SV=3	Tf	99	109	108	63	66	49	5	2	18	-2.259	0.0	1.84843311861e-28
P35579	Myosin-9 OS=Homo sapiens GN=MYH9 PE=1 SV=4	MYH9	266	356	395	334	299	269	54	49	55	-1.749	0.0	3.14025296807e-99
P47819	Glial fibrillary acidic protein OS=Rattus norvegicus GN=Gfap PE=1 SV=2	Gfap	90	66	43	100	50	99	63	67	113	0.15	0.0	0.0587445871265
P78527	DNA-dependent protein kinase catalytic subunit OS=Homo sapiens GN=PRKDC PE=1 SV=3	PRKDC	55	112	134	76	90	61	0	0	0	-4.561	0.0	2.65358967995e-13
G3V984	Protein bassoon OS=Rattus norvegicus GN=Bsn PE=4 SV=1	Bsn	56	0	0	3	1	34	135	89	131	2.055	0.0	4.12899971465e-66
F1LRL9	Microtubule-associated protein 1B OS=Rattus norvegicus GN=Map1b PE=1 SV=1	Map1b	104	47	51	62	51	87	124	157	127	0.773	0.0	6.09080795641e-34
Q9P2E9	Ribosome-binding protein 1 OS=Homo sapiens GN=RRBP1 PE=1 SV=4	RRBP1	59	73	80	64	55	52	7	2	6	-2.509	0.0	2.1978905837e-21
P18206	Vinculin OS=Homo sapiens GN=VCL PE=1 SV=4	VCL	56	84	77	84	62	84	19	19	17	-1.359	0.0	1.71512406159e-18
O88778	Protein bassoon OS=Rattus norvegicus GN=Bsn PE=1 SV=3	Bsn	53	0	0	3	1	32	127	85	119	2.042	0.0	8.07161929066e-64
P48681	Nestin OS=Homo sapiens GN=NES PE=1 SV=2	NES	52	91	104	79	78	71	0	0	0	-4.425	0.0	4.67533451071e-12
P11021	78 kDa glucose-regulated protein OS=Homo sapiens GN=HSPA5 PE=1 SV=2	HSPA5	69	95	98	117	114	104	62	62	58	-0.44	0.0	4.46926642762e-07
P34058	Heat shock protein HSP 90-beta OS=Rattus norvegicus GN=Hsp90ab1 PE=1 SV=4	Hsp90ab1	235	331	330	236	247	206	112	114	110	-0.789	0.0	3.78005375372e-44
P08238	Heat shock protein HSP 90-beta OS=Homo sapiens GN=HSP90AB1 PE=1 SV=4	HSP90AB1	234	333	332	243	250	212	109	113	108	-0.827	0.0	8.59767572833e-42
F1MAL6	Plectin (Fragment) OS=Rattus norvegicus GN=Plec PE=1 SV=2	Plec	194	203	178	180	123	169	157	118	162	-0.115	0.0	0.0465689083233
P35555	Fibrillin-1 OS=Homo sapiens GN=FBN1 PE=1 SV=3	FBN1	53	79	70	17	7	14	0	0	0	-3.798	0.0	2.55187357774e-09
G3V7K3	Ceruloplasmin OS=Rattus norvegicus GN=Cp PE=4 SV=1	Cp	53	38	42	22	30	27	2	0	7	-2.327	0.0	1.02134068478e-12
P06687	Sodium/potassium-transporting ATPase subunit alpha-3 OS=Rattus norvegicus GN=Atp1a3 PE=1 SV=2	Atp1a3	223	59	42	99	74	186	436	419	411	1.366	0.0	6.7310499709e-184
P24821	Tenascin OS=Homo sapiens GN=TNC PE=1 SV=3	TNC	56	68	59	107	84	100	0	0	0	-4.449	0.0	1.72299898939e-13
P09951	Synapsin-1 OS=Rattus norvegicus GN=Syn1 PE=1 SV=3	Syn1	130	22	18	48	47	113	212	206	233	1.301	0.0	7.67777198594e-95
P62815	V-type proton ATPase subunit B, brain isoform OS=Rattus norvegicus GN=Atp6v1b2 PE=1 SV=1	Atp6v1b2	70	23	18	33	27	53	84	84	91	0.908	0.0	8.93691022879e-23
P27816	Microtubule-associated protein 4 OS=Homo sapiens GN=MAP4 PE=1 SV=3	MAP4	56	85	89	59	56	50	1	4	1	-3.536	0.0	1.61472113087e-16
Q14315	Filamin-C OS=Homo sapiens GN=FLNC PE=1 SV=3	FLNC	47	70	85	145	102	97	0	2	1	-4.272	0.0	2.27350689408e-16
P20810-6	Isoform 6 of Calpastatin OS=Homo sapiens GN=CAST	CAST	40	65	59	41	40	37	0	0	0	-3.928	0.0	8.32518993485e-10
Q63560	Microtubule-associated protein 6 OS=Rattus norvegicus GN=Map6 PE=1 SV=1	Map6	79	14	2	16	17	40	84	94	90	1.216	0.0	2.86241049137e-35
Q63041	Alpha-1-macroglobulin OS=Rattus norvegicus GN=A1m PE=1 SV=1	A1m	48	38	71	31	68	33	0	0	0	-3.955	0.0	1.21636348405e-12
P12785	Fatty acid synthase OS=Rattus norvegicus GN=Fasn PE=1 SV=3	Fasn	46	12	10	28	29	36	55	61	52	0.786	0.0	5.53388481175e-13
Q01177	Plasminogen OS=Rattus norvegicus GN=Plg PE=2 SV=2	Plg	39	34	51	7	14	5	0	0	0	-3.357	0.0	1.95044005485e-07
P08649	Complement C4 OS=Rattus norvegicus GN=C4 PE=1 SV=3	C4	35	39	39	20	38	15	0	0	16	-1.604	0.0	4.36873887271e-11
Q86UP2	Kinectin OS=Homo sapiens GN=KTN1 PE=1 SV=1	KTN1	31	65	66	50	42	37	1	1	0	-3.971	0.0	1.84615282082e-11
Q14697	Neutral alpha-glucosidase AB OS=Homo sapiens GN=GANAB PE=1 SV=3	GANAB	63	79	77	67	64	59	8	8	5	-2.234	0.0	4.16405588906e-22
P53621-2	Isoform 2 of Coatomer subunit alpha OS=Homo sapiens GN=COPA	COPA	38	53	51	35	33	29	13	12	14	-1.057	0.0	6.99685771067e-09
P21281	V-type proton ATPase subunit B, brain isoform OS=Homo sapiens GN=ATP6V1B2 PE=1 SV=3	ATP6V1B2	61	24	20	31	27	46	70	71	74	0.783	0.0	2.44419354352e-16
Q15582	Transforming growth factor-beta-induced protein ig-h3 OS=Homo sapiens GN=TGFBI PE=1 SV=1	TGFBI	55	68	61	65	35	37	0	0	0	-4.056	0.0	1.8347880768e-11
F2Z3Q8	Importin subunit beta-1 OS=Rattus norvegicus GN=Kpnb1 PE=4 SV=1	Kpnb1	41	63	59	53	52	54	38	40	21	-0.431	0.0	0.00014266599358
Q63198	Contactin-1 OS=Rattus norvegicus GN=Cntn1 PE=1 SV=2	Cntn1	41	4	0	19	13	41	82	79	77	1.45	0.0	3.34340599869e-41
Q62910	Synaptojanin-1 OS=Rattus norvegicus GN=Synj1 PE=1 SV=3	Synj1	34	2	2	7	4	15	48	50	69	1.703	0.0	1.30367330752e-35
Q14697-2	Isoform 2 of Neutral alpha-glucosidase AB OS=Homo sapiens GN=GANAB	GANAB	60	74	76	65	61	57	8	8	5	-2.189	0.0	7.87430579141e-20
Q52KS1	6-phosphofructo-1-kinase, M-type OS=Rattus norvegicus GN=Pfkm PE=2 SV=1	Pfkm	43	12	10	25	17	31	67	68	65	1.134	0.0	1.71816819654e-24
P12110	Collagen alpha-2(VI) chain OS=Homo sapiens GN=COL6A2 PE=1 SV=4	COL6A2	42	52	43	56	40	46	1	0	0	-3.919	0.0	1.38348543651e-10
Q9JKB7	Guanine deaminase OS=Rattus norvegicus GN=Gda PE=2 SV=1	Gda	41	20	14	11	22	16	33	42	33	0.611	0.0	8.32884235847e-07
Q14974	Importin subunit beta-1 OS=Homo sapiens GN=KPNB1 PE=1 SV=2	KPNB1	40	66	66	59	53	55	37	39	21	-0.5	0.0	1.67212172145e-05
P08107	Heat shock 70 kDa protein 1A/1B OS=Homo sapiens GN=HSPA1A PE=1 SV=5	HSPA1A	39	45	49	52	40	38	18	18	17	-0.847	0.0	1.19596770882e-08
Q8IVF2	Protein AHNAK2 OS=Homo sapiens GN=AHNAK2 PE=1 SV=2	AHNAK2	27	85	70	86	61	68	0	0	0	-4.256	0.0	2.39000419365e-12
P06686	Sodium/potassium-transporting ATPase subunit alpha-2 OS=Rattus norvegicus GN=Atp1a2 PE=1 SV=1	Atp1a2	150	37	34	76	52	126	270	254	281	1.295	0.0	1.63123193099e-93
P21333	Filamin-A OS=Homo sapiens GN=FLNA PE=1 SV=4	FLNA	123	163	179	264	216	213	4	6	6	-3.553	0.0	8.25985800549e-49
P02751-15	Isoform 15 of Fibronectin OS=Homo sapiens GN=FN1	FN1	73	73	56	83	67	60	0	0	0	-4.352	0.0	8.73882265984e-11
Q9Z0W5	Protein kinase C and casein kinase substrate in neurons protein 1 OS=Rattus norvegicus GN=Pacsin1 PE=1 SV=1	Pacsin1	50	5	1	8	11	39	61	58	56	1.189	0.0	1.26406780002e-23
Q9ER34	Aconitate hydratase, mitochondrial OS=Rattus norvegicus GN=Aco2 PE=1 SV=2	Aco2	101	34	28	47	44	73	139	152	139	1.028	0.0	2.49950792178e-43
Q5BJT9	Creatine kinase, mitochondrial 1, ubiquitous OS=Rattus norvegicus GN=Ckmt1b PE=2 SV=1	Ckmt1b	52	8	10	15	10	32	70	64	82	1.29	0.0	9.1961131219e-31
P62944-2	Isoform 2 of AP-2 complex subunit beta OS=Rattus norvegicus GN=Ap2b1	Ap2b1	51	30	34	44	36	51	82	83	96	0.824	0.0	3.24911873918e-20
F1LPP3	Protein kinase C and casein kinase substrate in neurons protein 1 OS=Rattus norvegicus GN=Pacsin1 PE=4 SV=2	Pacsin1	49	5	1	8	11	39	58	54	52	1.123	0.0	1.68478958094e-22
P12839	Neurofilament medium polypeptide OS=Rattus norvegicus GN=Nefm PE=1 SV=4	Nefm	46	32	5	31	22	60	162	109	126	1.472	0.0	6.73902856035e-56
Q2I6B2	V-H+ATPase subunit a1-III OS=Rattus norvegicus GN=Atp6v0a1 PE=2 SV=1	Atp6v0a1	41	3	6	12	10	30	67	58	62	1.374	0.0	1.43562965698e-27
Q07065	Cytoskeleton-associated protein 4 OS=Homo sapiens GN=CKAP4 PE=1 SV=2	CKAP4	33	40	54	30	27	35	0	0	0	-3.738	0.0	8.85074276827e-09
F1M9N9	Protein Ank2 (Fragment) OS=Rattus norvegicus GN=Ank2 PE=4 SV=2	Ank2	78	3	0	20	4	56	153	168	160	1.85	0.0	3.0426528324e-87
Q05175	Brain acid soluble protein 1 OS=Rattus norvegicus GN=Basp1 PE=1 SV=2	Basp1	70	26	16	35	28	58	88	81	98	0.889	0.0	7.68879769963e-25
P09117	Fructose-bisphosphate aldolase C OS=Rattus norvegicus GN=Aldoc PE=1 SV=3	Aldoc	62	40	23	51	47	57	108	92	115	0.878	0.0	5.94491198063e-24
P20059	Hemopexin OS=Rattus norvegicus GN=Hpx PE=1 SV=3	Hpx	53	53	75	28	50	23	0	0	0	-3.933	0.0	4.86494943293e-10
P47860	ATP-dependent 6-phosphofructokinase, platelet type OS=Rattus norvegicus GN=Pfkp PE=1 SV=2	Pfkp	44	16	18	19	19	39	76	70	86	1.157	0.0	3.7459831752e-36
P25286	V-type proton ATPase 116 kDa subunit a isoform 1 OS=Rattus norvegicus GN=Atp6v0a1 PE=2 SV=1	Atp6v0a1	40	3	6	12	10	30	66	57	61	1.362	0.0	2.44216414009e-28
P13010	X-ray repair cross-complementing protein 5 OS=Homo sapiens GN=XRCC5 PE=1 SV=3	XRCC5	33	67	64	54	42	44	2	0	0	-3.694	0.0	1.48560134624e-11
Q63633-2	Isoform 2 of Solute carrier family 12 member 5 OS=Rattus norvegicus GN=Slc12a5	Slc12a5	32	0	0	10	12	24	63	55	59	1.56	0.0	1.62296992863e-25
O15144	Actin-related protein 2/3 complex subunit 2 OS=Homo sapiens GN=ARPC2 PE=1 SV=1	ARPC2	29	31	29	22	26	25	17	20	22	-0.257	1.9e-05	0.088362406639
D4A8U5	Dynamin-like 120 kDa protein, mitochondrial OS=Rattus norvegicus GN=Opa1 PE=4 SV=2	Opa1	26	10	13	17	15	23	37	35	46	0.876	0.0	5.27712396801e-11
P04406	Glyceraldehyde-3-phosphate dehydrogenase OS=Homo sapiens GN=GAPDH PE=1 SV=3	GAPDH	527	686	697	434	371	398	216	188	182	-0.916	0.0	7.63640449539e-105
F1LTA7	Protein LOC100909504 (Fragment) OS=Rattus norvegicus GN=LOC100909504 PE=4 SV=2	LOC100909504	132	175	171	86	82	78	53	59	48	-0.753	0.0	8.59907859221e-18
P11275	Calcium/calmodulin-dependent protein kinase type II subunit alpha OS=Rattus norvegicus GN=Camk2a PE=1 SV=1	Camk2a	77	16	17	34	25	70	123	106	137	1.18	0.0	5.64352522973e-47
P13233	2',3'-cyclic-nucleotide 3'-phosphodiesterase OS=Rattus norvegicus GN=Cnp PE=1 SV=2	Cnp	59	43	6	65	45	84	178	139	144	1.164	0.0	6.59753471831e-58
P12109	Collagen alpha-1(VI) chain OS=Homo sapiens GN=COL6A1 PE=1 SV=3	COL6A1	54	66	61	43	45	40	1	0	0	-4.035	0.0	8.09094186327e-11
P17844	Probable ATP-dependent RNA helicase DDX5 OS=Homo sapiens GN=DDX5 PE=1 SV=1	DDX5	42	55	42	39	34	34	25	19	17	-0.648	0.0	4.75310962765e-06
P04276	Vitamin D-binding protein OS=Rattus norvegicus GN=Gc PE=1 SV=3	Gc	39	32	49	16	24	11	0	0	0	-3.461	0.0	1.13478748337e-07
P13667	Protein disulfide-isomerase A4 OS=Homo sapiens GN=PDIA4 PE=1 SV=2	PDIA4	39	52	70	61	52	46	3	4	3	-2.743	0.0	1.63598229908e-17
O60664	Perilipin-3 OS=Homo sapiens GN=PLIN3 PE=1 SV=3	PLIN3	38	57	54	41	35	33	0	0	0	-3.864	0.0	9.74693710502e-10
P13596	Neural cell adhesion molecule 1 OS=Rattus norvegicus GN=Ncam1 PE=1 SV=1	Ncam1	37	10	3	17	12	40	80	109	81	1.571	0.0	2.20379267752e-41
P50554	4-aminobutyrate aminotransferase, mitochondrial OS=Rattus norvegicus GN=Abat PE=1 SV=3	Abat	37	0	0	10	5	20	61	61	48	1.602	0.0	3.19336357402e-31
P19527	Neurofilament light polypeptide OS=Rattus norvegicus GN=Nefl PE=1 SV=3	Nefl	36	21	2	36	28	54	158	98	114	1.511	0.0	1.99211461341e-62
P12956	X-ray repair cross-complementing protein 6 OS=Homo sapiens GN=XRCC6 PE=1 SV=2	XRCC6	32	47	53	34	30	31	0	0	0	-3.714	0.0	1.73557103831e-09
Q63633	Solute carrier family 12 member 5 OS=Rattus norvegicus GN=Slc12a5 PE=1 SV=2	Slc12a5	31	0	0	10	12	24	62	54	58	1.542	0.0	1.43893987644e-31
F1LRZ7	Neurofilament heavy polypeptide OS=Rattus norvegicus GN=Nefh PE=3 SV=1	Nefh	28	8	2	25	13	36	110	69	73	1.568	0.0	1.27762968402e-48
Q9ULV4-3	Isoform 3 of Coronin-1C OS=Homo sapiens GN=CORO1C	CORO1C	28	38	35	21	25	20	9	10	11	-0.969	0.0	3.0997062964e-06
D3ZC55	Heat shock 70kDa protein 12A (Predicted), isoform CRA_a OS=Rattus norvegicus GN=Hspa12a PE=1 SV=1	Hspa12a	23	4	0	11	4	20	65	52	55	1.743	0.0	1.99539328163e-31
Q7TP05	Da1-24 OS=Rattus norvegicus GN=Cfb PE=2 SV=1	Cfb	22	26	30	8	18	6	0	0	5	-2.044	0.0	4.66993554518e-07
A0A0A0MS51	Gelsolin OS=Homo sapiens GN=GSN PE=1 SV=1	GSN	54	54	53	44	45	51	6	3	5	-2.334	0.0	9.22550800965e-15
P08133	Annexin A6 OS=Homo sapiens GN=ANXA6 PE=1 SV=3	ANXA6	54	68	62	54	47	51	21	14	16	-1.141	0.0	1.87824568066e-14
P06396-3	Isoform 3 of Gelsolin OS=Homo sapiens GN=GSN	GSN	54	55	54	44	45	52	6	3	5	-2.357	0.0	1.2842502207e-17
Q62950	Dihydropyrimidinase-related protein 1 OS=Rattus norvegicus GN=Crmp1 PE=1 SV=1	Crmp1	47	16	7	24	19	49	85	91	90	1.258	0.0	3.93657854631e-37
Q6AYI1	DEAD (Asp-Glu-Ala-Asp) box polypeptide 5 OS=Rattus norvegicus GN=Ddx5 PE=1 SV=1	Ddx5	41	52	39	38	33	34	26	19	17	-0.582	0.0	5.26591562316e-05
P60880	Synaptosomal-associated protein 25 OS=Homo sapiens GN=SNAP25 PE=1 SV=1	SNAP25	41	10	2	12	20	32	67	51	66	1.197	0.0	4.60182989643e-24
P12268	Inosine-5'-monophosphate dehydrogenase 2 OS=Homo sapiens GN=IMPDH2 PE=1 SV=2	IMPDH2	41	54	61	48	36	38	1	2	1	-3.587	0.0	1.80597036788e-12
F5H2F4	C-1-tetrahydrofolate synthase, cytoplasmic OS=Homo sapiens GN=MTHFD1 PE=1 SV=1	MTHFD1	36	53	51	43	35	33	2	2	3	-2.894	0.0	3.05840957655e-13
Q96TA1	Niban-like protein 1 OS=Homo sapiens GN=FAM129B PE=1 SV=3	FAM129B	35	60	52	38	29	34	0	0	0	-3.811	0.0	1.3629090625e-09
F1LRI7	AP2-associated protein kinase 1 OS=Rattus norvegicus GN=Aak1 PE=4 SV=2	Aak1	33	5	8	12	7	23	68	49	48	1.38	0.0	1.19520178918e-26
F1M0L7	Annexin (Fragment) OS=Rattus norvegicus GN=Anxa3 PE=3 SV=2	Anxa3	33	24	24	39	72	40	23	14	39	-0.366	0.0	0.00647900334385
Q9UQ80	Proliferation-associated protein 2G4 OS=Homo sapiens GN=PA2G4 PE=1 SV=3	PA2G4	31	34	48	36	37	29	5	7	8	-1.629	0.0	6.91527463831e-13
A0A024R4E5	High density lipoprotein binding protein (Vigilin), isoform CRA_a OS=Homo sapiens GN=HDLBP PE=1 SV=1	HDLBP	25	52	46	35	35	29	10	6	8	-1.48	0.0	1.08087368943e-11
P14046	Alpha-1-inhibitor 3 OS=Rattus norvegicus GN=A1i3 PE=1 SV=1	A1i3	118	67	162	77	139	86	1	0	1	-4.794	0.0	1.85066423057e-14
P31596	Excitatory amino acid transporter 2 OS=Rattus norvegicus GN=Slc1a2 PE=1 SV=2	Slc1a2	85	8	10	24	18	58	120	71	83	1.052	0.0	3.75827613032e-28
P06733	Alpha-enolase OS=Homo sapiens GN=ENO1 PE=1 SV=2	ENO1	77	96	78	243	207	194	74	87	74	-0.586	0.0	4.560845462e-17
P32551	Cytochrome b-c1 complex subunit 2, mitochondrial OS=Rattus norvegicus GN=Uqcrc2 PE=1 SV=2	Uqcrc2	49	10	8	16	17	36	67	70	73	1.188	0.0	2.99333264598e-28
P09606	Glutamine synthetase OS=Rattus norvegicus GN=Glul PE=1 SV=3	Glul	41	9	7	20	14	21	48	48	50	1.019	0.0	7.95438136134e-16
Q5XI38	Lymphocyte cytosolic protein 1 OS=Rattus norvegicus GN=Lcp1 PE=2 SV=1	Lcp1	35	26	36	45	64	29	2	3	16	-1.665	0.0	1.36492819283e-14
P13797	Plastin-3 OS=Homo sapiens GN=PLS3 PE=1 SV=4	PLS3	34	44	50	37	34	37	14	9	11	-1.196	0.0	1.44000253848e-10
E9PFW3	AP-2 complex subunit mu OS=Homo sapiens GN=AP2M1 PE=1 SV=1	AP2M1	33	16	25	17	13	20	50	46	49	0.933	0.0	3.49572903172e-14
Q9ULU8-4	Isoform 4 of Calcium-dependent secretion activator 1 OS=Homo sapiens GN=CADPS	CADPS	30	3	6	14	9	33	54	51	57	1.293	0.0	1.14383061666e-20
P35998	26S protease regulatory subunit 7 OS=Homo sapiens GN=PSMC2 PE=1 SV=3	PSMC2	29	36	33	25	22	24	10	10	14	-0.853	0.0	7.16591282315e-06
Q15233	Non-POU domain-containing octamer-binding protein OS=Homo sapiens GN=NONO PE=1 SV=4	NONO	28	30	34	25	29	26	6	15	11	-0.961	0.0	4.00962983025e-07
P10687	1-phosphatidylinositol 4,5-bisphosphate phosphodiesterase beta-1 OS=Rattus norvegicus GN=Plcb1 PE=1 SV=1	Plcb1	28	1	0	3	2	24	53	41	51	1.649	0.0	2.67105836188e-25
O60313-2	Isoform 2 of Dynamin-like 120 kDa protein, mitochondrial OS=Homo sapiens GN=OPA1	OPA1	23	10	14	17	15	18	29	23	36	0.661	0.0	4.64531499567e-06
P08670	Vimentin OS=Homo sapiens GN=VIM PE=1 SV=4	VIM	645	993	917	714	607	646	73	94	42	-2.322	0.0	2.73953185698e-261
F1LM42	Protein Ank2 OS=Rattus norvegicus GN=Ank2 PE=4 SV=2	Ank2	73	3	0	21	4	53	151	165	153	1.865	0.0	2.39358340306e-90
D4A133	Protein Atp6v1a OS=Rattus norvegicus GN=Atp6v1a PE=3 SV=1	Atp6v1a	69	26	32	28	28	35	88	92	110	1.038	0.0	2.7542907044e-32
Q6P6V0	Glucose-6-phosphate isomerase OS=Rattus norvegicus GN=Gpi PE=1 SV=1	Gpi	62	26	25	35	51	48	84	98	98	0.883	0.0	3.07473358907e-24
P07936	Neuromodulin OS=Rattus norvegicus GN=Gap43 PE=1 SV=1	Gap43	52	13	7	21	16	36	53	61	54	0.906	0.0	7.98043568641e-16
P09651	Heterogeneous nuclear ribonucleoprotein A1 OS=Homo sapiens GN=HNRNPA1 PE=1 SV=5	HNRNPA1	40	65	64	57	50	42	20	21	18	-0.931	0.0	6.28490021214e-11
P13489	Ribonuclease inhibitor OS=Homo sapiens GN=RNH1 PE=1 SV=2	RNH1	27	45	42	21	15	22	0	0	0	-3.435	0.0	9.18759442302e-08
G3V9R9	Afamin OS=Rattus norvegicus GN=Afm PE=4 SV=1	Afm	26	20	32	14	26	12	0	0	0	-3.229	0.0	4.48801350786e-07
Q9NZM1	Myoferlin OS=Homo sapiens GN=MYOF PE=1 SV=1	MYOF	24	40	54	28	21	21	0	0	0	-3.52	0.0	1.91400070728e-08
Q5XIH3	NADH dehydrogenase (Ubiquinone) flavoprotein 1 OS=Rattus norvegicus GN=Ndufv1 PE=2 SV=1	Ndufv1	24	7	10	10	11	15	25	23	18	0.592	0.0	0.00044541785245
G3V7T6	Protein Sf3b1 OS=Rattus norvegicus GN=Sf3b1 PE=4 SV=1	Sf3b1	23	40	34	31	32	24	4	10	7	-1.429	0.0	3.12868024106e-09
Q14152	Eukaryotic translation initiation factor 3 subunit A OS=Homo sapiens GN=EIF3A PE=1 SV=1	EIF3A	21	43	45	37	42	26	4	4	8	-1.881	0.0	8.53980205464e-13
G3V6P7	Myosin, heavy polypeptide 9, non-muscle OS=Rattus norvegicus GN=LOC100911597 PE=4 SV=1	LOC100911597	221	300	329	271	260	225	63	61	67	-1.376	0.0	5.73128405173e-75
Q9Y490	Talin-1 OS=Homo sapiens GN=TLN1 PE=1 SV=3	TLN1	143	213	227	201	200	162	21	20	26	-2.085	0.0	2.61839935656e-60
Q9UQM7-2	Isoform B of Calcium/calmodulin-dependent protein kinase type II subunit alpha OS=Homo sapiens GN=CAMK2A	CAMK2A	71	15	17	32	23	64	115	98	132	1.201	0.0	7.7558705906e-47
Q14764	Major vault protein OS=Homo sapiens GN=MVP PE=1 SV=4	MVP	68	108	123	126	86	85	3	0	1	-4.115	0.0	1.73564554216e-19
P00507	Aspartate aminotransferase, mitochondrial OS=Rattus norvegicus GN=Got2 PE=1 SV=2	Got2	62	21	13	15	18	33	82	70	63	1.043	0.0	1.98771858686e-27
P30101	Protein disulfide-isomerase A3 OS=Homo sapiens GN=PDIA3 PE=1 SV=4	PDIA3	49	62	74	55	59	52	8	11	14	-1.622	0.0	1.11795682437e-17
P63329	Serine/threonine-protein phosphatase 2B catalytic subunit alpha isoform OS=Rattus norvegicus GN=Ppp3ca PE=1 SV=1	Ppp3ca	49	20	10	12	10	30	46	44	40	0.757	0.0	9.94876665596e-09
P17475	Alpha-1-antiproteinase OS=Rattus norvegicus GN=Serpina1 PE=1 SV=2	Serpina1	46	52	56	37	39	34	0	0	3	-3.275	0.0	1.10251958674e-13
P63245	Guanine nucleotide-binding protein subunit beta-2-like 1 OS=Rattus norvegicus GN=Gnb2l1 PE=1 SV=3	Gnb2l1	28	36	48	36	37	23	11	8	6	-1.391	0.0	1.484108192e-10
Q15063	Periostin OS=Homo sapiens GN=POSTN PE=1 SV=2	POSTN	28	34	4	19	14	49	0	0	0	-3.292	0.0	2.74136588516e-08
Q9Y3I0	tRNA-splicing ligase RtcB homolog OS=Homo sapiens GN=RTCB PE=1 SV=1	RTCB	27	26	28	18	19	20	10	11	11	-0.719	0.0	0.000207423040164
G3V624	Protein Coro1c OS=Rattus norvegicus GN=Coro1c PE=3 SV=1	Coro1c	24	34	31	19	23	17	9	11	11	-0.819	0.0	4.19081431613e-05
Q91ZN1	Coronin-1A OS=Rattus norvegicus GN=Coro1a PE=1 SV=3	Coro1a	23	17	20	17	24	15	16	15	18	-0.121	0.396952	0.494543655437
P46063	ATP-dependent DNA helicase Q1 OS=Homo sapiens GN=RECQL PE=1 SV=3	RECQL	21	35	27	29	18	26	0	0	0	-3.333	0.0	5.99668455839e-08
Q92896-2	Isoform 2 of Golgi apparatus protein 1 OS=Homo sapiens GN=GLG1	GLG1	20	19	24	6	5	6	2	2	2	-1.907	0.0	2.14439571082e-05
P38650	Cytoplasmic dynein 1 heavy chain 1 OS=Rattus norvegicus GN=Dync1h1 PE=1 SV=1	Dync1h1	181	200	215	184	174	198	217	183	199	0.106	0.0	0.0396477651547
Q14204	Cytoplasmic dynein 1 heavy chain 1 OS=Homo sapiens GN=DYNC1H1 PE=1 SV=5	DYNC1H1	181	232	246	204	189	207	181	155	181	-0.133	0.0	0.00876208418947
P07355-2	Isoform 2 of Annexin A2 OS=Homo sapiens GN=ANXA2	ANXA2	86	140	127	108	96	91	9	8	5	-2.651	0.0	2.33413605353e-34
P11505	Plasma membrane calcium-transporting ATPase 1 OS=Rattus norvegicus GN=Atp2b1 PE=2 SV=2	Atp2b1	60	16	14	16	17	39	80	84	104	1.255	0.0	5.06555803891e-37
Q7KZF4	Staphylococcal nuclease domain-containing protein 1 OS=Homo sapiens GN=SND1 PE=1 SV=1	SND1	59	99	102	59	54	48	6	7	7	-2.337	0.0	2.87076308017e-22
Q6P3V8	Eukaryotic translation initiation factor 4A1 OS=Rattus norvegicus GN=Eif4a1 PE=1 SV=1	Eif4a1	53	69	83	75	57	69	16	13	19	-1.389	0.0	1.84349280228e-19
Q68FY0	Cytochrome b-c1 complex subunit 1, mitochondrial OS=Rattus norvegicus GN=Uqcrc1 PE=1 SV=1	Uqcrc1	52	24	19	21	17	34	61	46	56	0.733	0.0	1.05676023054e-10
P19338	Nucleolin OS=Homo sapiens GN=NCL PE=1 SV=3	NCL	51	73	61	34	24	28	12	9	3	-1.681	0.0	6.94003408577e-14
Q64542-2	Isoform XA of Plasma membrane calcium-transporting ATPase 4 OS=Rattus norvegicus GN=Atp2b4	Atp2b4	49	12	11	11	13	31	65	63	81	1.252	0.0	8.77893774542e-33
P61266	Syntaxin-1B OS=Homo sapiens GN=STX1B PE=1 SV=1	STX1B	34	3	4	8	9	20	49	48	54	1.424	0.0	7.64102716031e-25
P21579	Synaptotagmin-1 OS=Homo sapiens GN=SYT1 PE=1 SV=1	SYT1	31	1	2	12	10	35	97	96	106	1.955	0.0	7.63556370018e-56
P40939	Trifunctional enzyme subunit alpha, mitochondrial OS=Homo sapiens GN=HADHA PE=1 SV=2	HADHA	29	37	28	24	25	29	3	2	4	-2.253	0.0	3.69467567612e-13
P62703	40S ribosomal protein S4, X isoform OS=Rattus norvegicus GN=Rps4x PE=2 SV=2	Rps4x	26	34	41	22	17	22	14	11	12	-0.714	0.0	0.000228433406302
Q14980	Nuclear mitotic apparatus protein 1 OS=Homo sapiens GN=NUMA1 PE=1 SV=2	NUMA1	24	46	27	31	18	26	0	0	0	-3.454	0.0	8.34685285926e-09
P02651	Apolipoprotein A-IV OS=Rattus norvegicus GN=Apoa4 PE=2 SV=2	Apoa4	23	17	21	11	15	6	0	0	0	-2.876	0.0	1.69799481648e-06
G3V945	Aldehyde dehydrogenase family 5, subfamily A1 OS=Rattus norvegicus GN=Aldh5a1 PE=3 SV=1	Aldh5a1	23	2	0	6	3	11	25	44	31	1.539	0.0	2.53505067783e-20
Q12797	Aspartyl/asparaginyl beta-hydroxylase OS=Homo sapiens GN=ASPH PE=1 SV=3	ASPH	23	31	29	37	24	21	0	0	0	-3.393	0.0	7.70903126625e-09
P97685	Neurofascin OS=Rattus norvegicus GN=Nfasc PE=1 SV=2	Nfasc	21	2	0	2	2	23	59	52	60	1.979	0.0	2.93470477513e-35
G3V8A5	Protein Vps35 OS=Rattus norvegicus GN=Vps35 PE=4 SV=1	Vps35	20	30	25	29	24	22	32	27	34	0.277	0.0	0.0360112836025
Q99613	Eukaryotic translation initiation factor 3 subunit C OS=Homo sapiens GN=EIF3C PE=1 SV=1	EIF3C	18	28	40	27	24	17	2	4	1	-2.396	0.0	5.35652000332e-09
B5ME19	Eukaryotic translation initiation factor 3 subunit C-like protein OS=Homo sapiens GN=EIF3CL PE=3 SV=1	EIF3CL	18	26	38	24	23	17	2	4	1	-2.349	0.0	4.45472304271e-10
P22314	Ubiquitin-like modifier-activating enzyme 1 OS=Homo sapiens GN=UBA1 PE=1 SV=3	UBA1	70	96	83	92	93	73	39	57	57	-0.453	0.0	3.28253052663e-06
P05708	Hexokinase-1 OS=Rattus norvegicus GN=Hk1 PE=1 SV=4	Hk1	60	34	33	38	27	60	93	88	89	0.815	0.0	3.63623970219e-19
Q08163	Adenylyl cyclase-associated protein 1 OS=Rattus norvegicus GN=Cap1 PE=1 SV=3	Cap1	56	54	53	37	53	36	36	33	36	-0.264	0.0	0.0230563279976
E9PGC8	Microtubule-associated protein 1A OS=Homo sapiens GN=MAP1A PE=1 SV=1	MAP1A	54	66	82	94	64	78	63	61	57	-0.127	0.001215	0.164407446479
P30153	Serine/threonine-protein phosphatase 2A 65 kDa regulatory subunit A alpha isoform OS=Homo sapiens GN=PPP2R1A PE=1 SV=4	PPP2R1A	37	40	43	28	29	34	40	41	44	0.228	0.0	0.057433119632
B1AK88	Capping protein (Actin filament) muscle Z-line, beta, isoform CRA_d OS=Homo sapiens GN=CAPZB PE=1 SV=1	CAPZB	35	33	27	25	21	16	15	14	19	-0.442	0.0	0.00346231418479
P85973	Purine nucleoside phosphorylase OS=Rattus norvegicus GN=Pnp PE=1 SV=1	Pnp	32	25	18	31	65	29	25	24	32	-0.158	0.009675	0.232165180347
P13221	Aspartate aminotransferase, cytoplasmic OS=Rattus norvegicus GN=Got1 PE=1 SV=3	Got1	31	7	6	23	21	36	75	61	68	1.249	0.0	2.92381253917e-30
P23396	40S ribosomal protein S3 OS=Homo sapiens GN=RPS3 PE=1 SV=2	RPS3	28	40	39	35	34	34	17	16	17	-0.695	0.0	5.35949494567e-06
Q6IRS6	Fetub protein OS=Rattus norvegicus GN=Fetub PE=2 SV=1	Fetub	27	26	32	12	24	11	0	0	1	-3.151	0.0	7.28890084523e-08
P61160	Actin-related protein 2 OS=Homo sapiens GN=ACTR2 PE=1 SV=1	ACTR2	27	31	34	24	25	28	25	17	28	-0.122	0.194479	0.414042732235
F1LPK7	Plastin 3 (T-isoform), isoform CRA_a OS=Rattus norvegicus GN=Pls3 PE=4 SV=2	Pls3	26	34	35	35	30	32	14	9	12	-0.946	0.0	4.16407398446e-07
P32851	Syntaxin-1A OS=Rattus norvegicus GN=Stx1a PE=1 SV=1	Stx1a	25	5	3	7	8	16	39	34	52	1.431	0.0	1.92504107428e-21
P16949-2	Isoform 2 of Stathmin OS=Homo sapiens GN=STMN1	STMN1	25	28	21	15	19	15	23	20	23	0.125	0.027687	0.419551265748
Q96PV0	Ras/Rap GTPase-activating protein SynGAP OS=Homo sapiens GN=SYNGAP1 PE=1 SV=4	SYNGAP1	25	0	0	4	0	22	46	40	58	1.738	0.0	2.40172997319e-28
P13668	Stathmin OS=Rattus norvegicus GN=Stmn1 PE=1 SV=2	Stmn1	25	30	23	16	19	15	23	20	23	0.081	0.249591	0.58279958737
Q5XIH7	Prohibitin-2 OS=Rattus norvegicus GN=Phb2 PE=1 SV=1	Phb2	25	21	25	24	19	22	21	25	28	0.145	0.002973	0.313406457652
P62195	26S protease regulatory subunit 8 OS=Homo sapiens GN=PSMC5 PE=1 SV=1	PSMC5	24	28	28	27	23	22	12	14	10	-0.693	0.0	0.000237012357158
J9JID7	Lamin B2, isoform CRA_a OS=Homo sapiens GN=LMNB2 PE=1 SV=1	LMNB2	23	38	31	24	20	20	0	0	0	-3.333	0.0	7.12064318386e-08
Q63570	26S protease regulatory subunit 6B OS=Rattus norvegicus GN=Psmc4 PE=1 SV=1	Psmc4	23	22	28	32	25	19	14	16	10	-0.573	0.0	0.00164954961817
Q5M7T5	Protein Serpinc1 OS=Rattus norvegicus GN=Serpinc1 PE=2 SV=1	Serpinc1	23	20	32	14	14	16	0	0	1	-3.095	0.0	1.89416425187e-06
Q68FS2	COP9 signalosome complex subunit 4 OS=Rattus norvegicus GN=Cops4 PE=1 SV=1	Cops4	20	17	15	19	12	13	18	12	11	-0.105	0.619928	0.571393780517
P55161	Nck-associated protein 1 OS=Rattus norvegicus GN=Nckap1 PE=2 SV=1	Nckap1	20	11	10	13	7	26	37	38	40	1.025	0.0	2.35439623238e-12
J3KQV8	Synaptojanin-1 OS=Homo sapiens GN=SYNJ1 PE=1 SV=1	SYNJ1	20	2	2	3	3	8	28	25	33	1.593	0.0	5.14597373674e-16
E9PT66	Protein Sf3b3 OS=Rattus norvegicus GN=Sf3b3 PE=4 SV=2	Sf3b3	20	38	33	20	23	22	0	3	4	-2.279	0.0	3.92453413141e-10
Q3KRF2	High density lipoprotein binding protein (Vigilin) OS=Rattus norvegicus GN=Hdlbp PE=2 SV=1	Hdlbp	19	36	37	25	28	25	10	7	10	-1.085	0.0	1.47142302834e-07
Q03001	Dystonin OS=Homo sapiens GN=DST PE=1 SV=4	DST	19	25	13	28	26	28	1	1	4	-2.458	0.0	1.55393229919e-08
E9PHM6	Dystonin OS=Homo sapiens GN=DST PE=1 SV=3	DST	19	25	13	27	25	28	1	1	4	-2.451	0.0	2.11785139204e-09
Q02952	A-kinase anchor protein 12 OS=Homo sapiens GN=AKAP12 PE=1 SV=4	AKAP12	17	41	42	33	20	32	0	0	0	-3.54	0.0	9.4564802923e-09
Q08211	ATP-dependent RNA helicase A OS=Homo sapiens GN=DHX9 PE=1 SV=4	DHX9	17	43	31	37	32	31	6	7	8	-1.486	0.0	1.74220027201e-10
Q8N163	Cell cycle and apoptosis regulator protein 2 OS=Homo sapiens GN=CCAR2 PE=1 SV=2	CCAR2	17	18	17	10	14	7	0	2	2	-2.172	0.0	4.77358608104e-06
P26639	Threonine--tRNA ligase, cytoplasmic OS=Homo sapiens GN=TARS PE=1 SV=3	TARS	16	21	25	30	24	17	5	5	3	-1.633	0.0	5.7277041256e-08
P60709	Actin, cytoplasmic 1 OS=Homo sapiens GN=ACTB PE=1 SV=1	ACTB	579	687	745	484	547	487	403	366	415	-0.337	0.0	3.71033248815e-23
V9GZ85	Actin, cytoplasmic 2 (Fragment) OS=Rattus norvegicus GN=LOC100361457 PE=3 SV=1	LOC100361457	579	687	746	484	548	487	403	366	415	-0.334	0.0	7.51507195937e-25
E9PSZ3	Spectrin alpha chain, non-erythrocytic 1 OS=Rattus norvegicus GN=Sptan1 PE=1 SV=2	Sptan1	149	77	74	192	144	259	361	349	358	0.936	0.0	8.40662213487e-84
Q03626	Murinoglobulin-1 OS=Rattus norvegicus GN=Mug1 PE=2 SV=1	Mug1	105	77	149	57	110	60	1	0	1	-4.544	0.0	1.85760240883e-15
P04083	Annexin A1 OS=Homo sapiens GN=ANXA1 PE=1 SV=2	ANXA1	67	87	95	83	63	75	1	1	1	-4.441	0.0	9.91825062712e-15
Q5U300	Ubiquitin-like modifier-activating enzyme 1 OS=Rattus norvegicus GN=Uba1 PE=1 SV=1	Uba1	65	61	54	74	102	72	74	94	97	0.279	0.0	0.000256281251347
G3V9G3	Calcium/calmodulin-dependent protein kinase II, beta, isoform CRA_a OS=Rattus norvegicus GN=Camk2b PE=4 SV=1	Camk2b	55	17	11	28	17	49	81	81	89	1.092	0.0	2.61447188738e-29
P50137	Transketolase OS=Rattus norvegicus GN=Tkt PE=1 SV=1	Tkt	53	46	38	51	38	40	51	46	57	0.211	0.0	0.0466570696535
Q01518	Adenylyl cyclase-associated protein 1 OS=Homo sapiens GN=CAP1 PE=1 SV=5	CAP1	50	65	71	41	38	43	15	15	12	-1.244	0.0	5.19591322442e-14
P29401-2	Isoform 2 of Transketolase OS=Homo sapiens GN=TKT	TKT	48	51	55	64	59	60	17	20	22	-0.993	0.0	8.32470203328e-13
P61981	14-3-3 protein gamma OS=Homo sapiens GN=YWHAG PE=1 SV=2	YWHAG	43	40	38	40	33	44	58	59	72	0.52	0.0	4.79093486809e-08
Q66HF1	NADH-ubiquinone oxidoreductase 75 kDa subunit, mitochondrial OS=Rattus norvegicus GN=Ndufs1 PE=1 SV=1	Ndufs1	41	10	9	15	16	33	59	58	60	1.121	0.0	7.3818626114e-20
P63241-2	Isoform 2 of Eukaryotic translation initiation factor 5A-1 OS=Homo sapiens GN=EIF5A	EIF5A	38	40	43	47	35	37	22	21	17	-0.64	0.0	1.42029526395e-05
Q9BSJ8-2	Isoform 2 of Extended synaptotagmin-1 OS=Homo sapiens GN=ESYT1	ESYT1	27	31	36	32	27	27	1	1	0	-3.508	0.0	6.07790436056e-09
Q5EBC0	Inter alpha-trypsin inhibitor, heavy chain 4 OS=Rattus norvegicus GN=Itih4 PE=2 SV=1	Itih4	26	25	31	19	26	18	0	0	0	-3.297	0.0	2.6525009142e-07
F1M5X1	Protein Rrbp1 OS=Rattus norvegicus GN=Rrbp1 PE=4 SV=2	Rrbp1	26	34	28	34	46	38	14	8	16	-0.94	0.0	2.87308178537e-08
H3BLZ8	Probable ATP-dependent RNA helicase DDX17 OS=Homo sapiens GN=DDX17 PE=1 SV=1	DDX17	25	33	27	30	33	28	17	17	10	-0.628	0.0	0.000205790569005
P43686	26S protease regulatory subunit 6B OS=Homo sapiens GN=PSMC4 PE=1 SV=2	PSMC4	22	23	30	33	25	20	13	15	10	-0.656	0.0	0.000249181202998
P49748-3	Isoform 3 of Very long-chain specific acyl-CoA dehydrogenase, mitochondrial OS=Homo sapiens GN=ACADVL	ACADVL	22	31	26	31	28	21	4	3	2	-2.18	0.0	8.94952287778e-10
G3V8G4	Brevican core protein OS=Rattus norvegicus GN=Bcan PE=4 SV=1	Bcan	21	1	0	3	1	12	29	28	29	1.541	0.0	1.00663641999e-16
D3ZQL7	Protein Tppp OS=Rattus norvegicus GN=Tppp PE=4 SV=1	Tppp	20	6	3	5	4	8	16	18	23	0.972	0.0	5.07118006804e-07
J3KQE5	GTP-binding nuclear protein Ran (Fragment) OS=Homo sapiens GN=RAN PE=1 SV=1	RAN	20	27	26	6	6	8	8	7	8	-0.665	0.0	0.00250944686887
P01892	HLA class I histocompatibility antigen, A-2 alpha chain OS=Homo sapiens GN=HLA-A PE=1 SV=1	HLA	20	41	36	24	22	24	0	0	0	-3.434	0.0	1.24972746559e-08
P05556	Integrin beta-1 OS=Homo sapiens GN=ITGB1 PE=1 SV=2	ITGB1	19	31	50	16	16	14	0	0	0	-3.283	0.0	3.87088633694e-07
F1LM66	Protein Eftud2 OS=Rattus norvegicus GN=Eftud2 PE=4 SV=1	Eftud2	19	36	28	21	19	13	4	3	4	-1.803	0.0	6.94840995873e-08
Q9BT78	COP9 signalosome complex subunit 4 OS=Homo sapiens GN=COPS4 PE=1 SV=1	COPS4	19	17	15	19	13	14	17	10	9	-0.244	0.006964	0.219334370996
Q9Y2A7-2	Isoform 2 of Nck-associated protein 1 OS=Homo sapiens GN=NCKAP1	NCKAP1	19	11	11	14	7	25	34	36	37	0.979	0.0	2.37495257801e-10
Q15746	Myosin light chain kinase, smooth muscle OS=Homo sapiens GN=MYLK PE=1 SV=4	MYLK	19	28	16	9	8	11	0	1	1	-2.765	0.0	1.78753588198e-05
O94856	Neurofascin OS=Homo sapiens GN=NFASC PE=1 SV=4	NFASC	18	2	0	2	0	12	26	22	34	1.574	0.0	3.41834706797e-15
P11387	DNA topoisomerase 1 OS=Homo sapiens GN=TOP1 PE=1 SV=2	TOP1	16	24	31	14	12	6	0	1	1	-2.936	0.0	1.96393894465e-06
G3V6H2	Pre-mRNA processing factor 8, isoform CRA_a OS=Rattus norvegicus GN=Prpf8 PE=4 SV=1	Prpf8	16	36	28	47	40	28	2	5	2	-2.389	0.0	4.70510979063e-12
B0YIW6	Archain 1, isoform CRA_a OS=Homo sapiens GN=ARCN1 PE=1 SV=1	ARCN1	15	17	19	17	12	12	5	4	4	-1.248	0.0	1.79479373118e-05
Q96AY3	Peptidyl-prolyl cis-trans isomerase FKBP10 OS=Homo sapiens GN=FKBP10 PE=1 SV=1	FKBP10	15	15	14	11	10	13	0	0	0	-2.642	0.0	0.00010232988838
P68366	Tubulin alpha-4A chain OS=Homo sapiens GN=TUBA4A PE=1 SV=1	TUBA4A	330	184	165	236	182	301	567	622	579	0.991	0.0	4.19188798641e-149
Q13509	Tubulin beta-3 chain OS=Homo sapiens GN=TUBB3 PE=1 SV=2	TUBB3	212	144	142	187	179	229	331	341	372	0.706	0.0	1.21315209746e-67
P06685	Sodium/potassium-transporting ATPase subunit alpha-1 OS=Rattus norvegicus GN=Atp1a1 PE=1 SV=1	Atp1a1	165	59	53	85	66	152	322	283	326	1.229	0.0	2.94141885564e-138
P38606	V-type proton ATPase catalytic subunit A OS=Homo sapiens GN=ATP6V1A PE=1 SV=2	ATP6V1A	57	22	32	25	26	29	74	73	86	0.952	0.0	8.52958283404e-23
P46940	Ras GTPase-activating-like protein IQGAP1 OS=Homo sapiens GN=IQGAP1 PE=1 SV=1	IQGAP1	56	86	71	85	76	70	0	0	0	-4.416	0.0	4.47896707949e-11
P18669	Phosphoglycerate mutase 1 OS=Homo sapiens GN=PGAM1 PE=1 SV=2	PGAM1	53	49	48	47	43	43	64	66	64	0.374	0.0	4.75609974697e-05
G3V826	Transketolase OS=Rattus norvegicus GN=Tkt PE=3 SV=1	Tkt	50	44	36	52	38	40	51	50	57	0.25	0.0	0.0139674275479
P11598	Protein disulfide-isomerase A3 OS=Rattus norvegicus GN=Pdia3 PE=1 SV=2	Pdia3	39	35	38	44	62	43	39	48	49	0.096	0.00855	0.359299866106
Q920L2	Succinate dehydrogenase [ubiquinone] flavoprotein subunit, mitochondrial OS=Rattus norvegicus GN=Sdha PE=1 SV=1	Sdha	39	18	15	12	16	18	51	53	47	1.002	0.0	2.39170757974e-18
Q63028	Alpha-adducin OS=Rattus norvegicus GN=Add1 PE=2 SV=2	Add1	38	14	13	21	15	32	43	40	48	0.732	0.0	3.79935814104e-09
B0BMW0	RAB14, member RAS oncogene family OS=Rattus norvegicus GN=Rab14 PE=2 SV=1	Rab14	32	24	20	22	16	18	27	27	23	0.218	2e-06	0.125942488295
P17655	Calpain-2 catalytic subunit OS=Homo sapiens GN=CAPN2 PE=1 SV=6	CAPN2	30	57	68	40	40	28	3	0	1	-3.279	0.0	1.60500369065e-12
P07340	Sodium/potassium-transporting ATPase subunit beta-1 OS=Rattus norvegicus GN=Atp1b1 PE=1 SV=1	Atp1b1	29	10	4	15	15	25	40	35	35	0.872	0.0	5.718514085e-10
P05544	Serine protease inhibitor A3L OS=Rattus norvegicus GN=Serpina3l PE=1 SV=3	Serpina3l	29	28	33	31	40	31	0	0	2	-3.238	0.0	4.35795139232e-09
Q6NZI2	Polymerase I and transcript release factor OS=Homo sapiens GN=PTRF PE=1 SV=1	PTRF	28	31	31	19	18	19	5	3	5	-1.701	0.0	3.37978539186e-09
O60506	Heterogeneous nuclear ribonucleoprotein Q OS=Homo sapiens GN=SYNCRIP PE=1 SV=2	SYNCRIP	28	43	43	37	30	33	21	16	14	-0.7	0.0	1.08750826577e-05
D4A4P1	Myc box-dependent-interacting protein 1 OS=Rattus norvegicus GN=Bin1 PE=4 SV=2	Bin1	27	18	9	22	8	24	45	35	44	0.904	0.0	8.83804975897e-14
O35179	Endophilin-A1 OS=Rattus norvegicus GN=Sh3gl2 PE=1 SV=2	Sh3gl2	27	3	2	9	5	15	42	35	35	1.358	0.0	1.81063690123e-16
P08237-3	Isoform 3 of ATP-dependent 6-phosphofructokinase, muscle type OS=Homo sapiens GN=PFKM	PFKM	26	20	18	27	19	22	42	44	40	0.705	0.0	1.21576981859e-08
P62425	60S ribosomal protein L7a OS=Rattus norvegicus GN=Rpl7a PE=1 SV=2	Rpl7a	25	30	28	23	17	20	7	3	9	-1.296	0.0	7.73514503336e-08
Q99PD4	Actin-related protein 2/3 complex subunit 1A OS=Rattus norvegicus GN=Arpc1a PE=2 SV=1	Arpc1a	25	10	7	10	11	16	24	23	28	0.702	0.0	4.69727944783e-05
O08838	Amphiphysin OS=Rattus norvegicus GN=Amph PE=1 SV=1	Amph	25	0	0	15	6	27	56	50	64	1.583	0.0	8.53288504968e-32
Q1WIM2	Cell adhesion molecule 2 OS=Rattus norvegicus GN=Cadm2 PE=1 SV=2	Cadm2	23	0	0	8	3	13	26	28	34	1.348	0.0	5.21583918109e-14
K7ELL7	Glucosidase 2 subunit beta OS=Homo sapiens GN=PRKCSH PE=1 SV=1	PRKCSH	23	19	30	20	27	11	1	1	0	-3.15	0.0	2.61181774107e-07
P49327	Fatty acid synthase OS=Homo sapiens GN=FASN PE=1 SV=3	FASN	23	58	58	69	53	44	6	10	8	-1.8	0.0	4.01022546648e-18
F6U236	Protein kinase C and casein kinase substrate in neurons protein 1 OS=Homo sapiens GN=PACSIN1 PE=1 SV=1	PACSIN1	22	3	1	5	7	16	28	31	28	1.247	0.0	1.34597401535e-12
P62241	40S ribosomal protein S8 OS=Homo sapiens GN=RPS8 PE=1 SV=2	RPS8	21	29	25	19	17	20	8	11	7	-0.879	0.0	8.31966961407e-05
Q9Z214	Homer protein homolog 1 OS=Rattus norvegicus GN=Homer1 PE=1 SV=2	Homer1	19	0	0	1	0	5	24	20	27	1.696	0.0	2.75371275706e-14
Q02818	Nucleobindin-1 OS=Homo sapiens GN=NUCB1 PE=1 SV=4	NUCB1	19	17	18	12	7	7	2	3	4	-1.462	0.0	4.91989719552e-05
P31016	Disks large homolog 4 OS=Rattus norvegicus GN=Dlg4 PE=1 SV=1	Dlg4	19	0	0	1	1	9	36	28	40	1.924	0.0	3.9461827756e-22
F1LPB9	Rabphilin-3A OS=Rattus norvegicus GN=Rph3a PE=4 SV=1	Rph3a	19	1	1	3	0	18	33	25	29	1.453	0.0	2.90015271614e-14
Q6PST4	Atlastin-1 OS=Rattus norvegicus GN=Atl1 PE=1 SV=1	Atl1	18	2	2	4	2	10	26	26	28	1.524	0.0	2.28287477262e-14
P49821	NADH dehydrogenase [ubiquinone] flavoprotein 1, mitochondrial OS=Homo sapiens GN=NDUFV1 PE=1 SV=4	NDUFV1	18	7	12	10	10	14	20	19	15	0.482	0.0	0.00880071501255
Q5FVI6	V-type proton ATPase subunit C 1 OS=Rattus norvegicus GN=Atp6v1c1 PE=2 SV=1	Atp6v1c1	18	1	3	5	8	16	26	24	24	1.108	0.0	4.52937854139e-09
D3ZFH5	Protein Itih2 OS=Rattus norvegicus GN=Itih2 PE=4 SV=2	Itih2	18	16	25	11	15	6	0	0	0	-2.785	0.0	6.88542136386e-06
P10760	Adenosylhomocysteinase OS=Rattus norvegicus GN=Ahcy PE=1 SV=3	Ahcy	17	21	23	22	16	19	15	19	19	-0.062	0.906405	0.698830241156
F1LQN3	Reticulon OS=Rattus norvegicus GN=Rtn4 PE=1 SV=1	Rtn4	17	1	1	12	11	18	49	55	43	1.672	0.0	1.03861697654e-23
D4A0I5	DnaJ (Hsp40) homolog, subfamily C, member 6 (Predicted) OS=Rattus norvegicus GN=Dnajc6 PE=4 SV=1	Dnajc6	17	0	0	4	2	9	26	18	19	1.39	0.0	8.60645661508e-11
Q9Y3F4-2	Isoform 2 of Serine-threonine kinase receptor-associated protein OS=Homo sapiens GN=STRAP	STRAP	17	22	18	16	17	16	6	3	6	-1.249	0.0	6.15191163055e-06
O00469-2	Isoform 2 of Procollagen-lysine,2-oxoglutarate 5-dioxygenase 2 OS=Homo sapiens GN=PLOD2	PLOD2	16	20	19	31	20	18	0	0	0	-3.163	0.0	1.36259035529e-06
B5DFC8	Eukaryotic translation initiation factor 3 subunit C OS=Rattus norvegicus GN=Eif3c PE=2 SV=1	Eif3c	15	20	30	23	21	14	3	5	2	-1.799	0.0	1.4547226149e-07
P49736	DNA replication licensing factor MCM2 OS=Homo sapiens GN=MCM2 PE=1 SV=4	MCM2	15	34	30	20	18	14	0	0	0	-3.158	0.0	6.68838741867e-07
P12270	Nucleoprotein TPR OS=Homo sapiens GN=TPR PE=1 SV=3	TPR	15	26	24	21	15	16	3	0	1	-2.485	0.0	2.52820073435e-07
Q9BXP5	Serrate RNA effector molecule homolog OS=Homo sapiens GN=SRRT PE=1 SV=1	SRRT	15	20	16	5	7	9	2	1	0	-2.27	0.0	4.45538120488e-05
P07335	Creatine kinase B-type OS=Rattus norvegicus GN=Ckb PE=1 SV=2	Ckb	184	72	74	87	76	123	348	379	351	1.318	0.0	5.87627732328e-190
P62632	Elongation factor 1-alpha 2 OS=Rattus norvegicus GN=Eef1a2 PE=2 SV=1	Eef1a2	126	212	212	170	162	138	96	83	72	-0.643	0.0	9.95870968912e-20
G3V852	Protein Tln1 OS=Rattus norvegicus GN=Tln1 PE=1 SV=1	Tln1	120	175	178	162	192	140	24	24	35	-1.702	0.0	1.98930403126e-49
Q14247	Src substrate cortactin OS=Homo sapiens GN=CTTN PE=1 SV=2	CTTN	45	43	41	31	28	26	9	7	8	-1.459	0.0	2.97910581417e-11
P31044	Phosphatidylethanolamine-binding protein 1 OS=Rattus norvegicus GN=Pebp1 PE=1 SV=3	Pebp1	41	15	13	25	20	38	61	61	64	0.955	0.0	2.0830790443e-18
P04792	Heat shock protein beta-1 OS=Homo sapiens GN=HSPB1 PE=1 SV=2	HSPB1	38	44	46	33	32	35	0	0	0	-3.8	0.0	2.6020511643e-08
P07323	Gamma-enolase OS=Rattus norvegicus GN=Eno2 PE=1 SV=2	Eno2	36	20	11	76	58	82	110	122	133	1.006	0.0	1.82528006524e-39
P24090	Alpha-2-HS-glycoprotein OS=Rattus norvegicus GN=Ahsg PE=1 SV=2	Ahsg	33	33	37	23	20	20	0	0	1	-3.449	0.0	2.43673375064e-07
E7EMC6	Annexin OS=Homo sapiens GN=ANXA6 PE=1 SV=1	ANXA6	32	39	32	31	27	31	9	6	9	-1.347	0.0	4.21823543559e-09
Q15293	Reticulocalbin-1 OS=Homo sapiens GN=RCN1 PE=1 SV=1	RCN1	28	27	35	33	23	24	0	3	1	-2.848	0.0	4.27204353621e-09
G3V8V3	Glycogen phosphorylase, muscle form OS=Rattus norvegicus GN=Pygm PE=3 SV=1	Pygm	27	10	7	13	10	24	47	44	56	1.235	0.0	3.07354761883e-21
P15121	Aldose reductase OS=Homo sapiens GN=AKR1B1 PE=1 SV=3	AKR1B1	26	44	46	23	20	20	5	6	6	-1.643	0.0	4.96772238508e-11
P12369	cAMP-dependent protein kinase type II-beta regulatory subunit OS=Rattus norvegicus GN=Prkar2b PE=1 SV=3	Prkar2b	25	2	3	6	2	11	30	32	32	1.409	0.0	2.92652166266e-15
Q8VBU2	Protein NDRG2 OS=Rattus norvegicus GN=Ndrg2 PE=1 SV=1	Ndrg2	24	8	2	4	5	17	39	33	36	1.349	0.0	1.93550740885e-17
Q92747	Actin-related protein 2/3 complex subunit 1A OS=Homo sapiens GN=ARPC1A PE=1 SV=2	ARPC1A	24	10	7	9	9	16	20	20	25	0.613	0.0	0.000106668494314
Q5FVI4	Cell cycle exit and neuronal differentiation protein 1 OS=Rattus norvegicus GN=Cend1 PE=1 SV=1	Cend1	23	2	1	4	5	9	22	18	24	1.136	0.0	6.69506066068e-09
P54921	Alpha-soluble NSF attachment protein OS=Rattus norvegicus GN=Napa PE=1 SV=2	Napa	22	13	22	12	14	18	22	19	24	0.302	0.0	0.0476137068232
P37805	Transgelin-3 OS=Rattus norvegicus GN=Tagln3 PE=1 SV=2	Tagln3	22	8	8	8	8	17	17	19	29	0.644	0.0	0.000209894568087
P52481	Adenylyl cyclase-associated protein 2 OS=Rattus norvegicus GN=Cap2 PE=2 SV=1	Cap2	21	3	3	9	5	13	28	25	34	1.236	0.0	6.26441407155e-13
Q99PS8	Histidine-rich glycoprotein OS=Rattus norvegicus GN=Hrg PE=2 SV=1	Hrg	21	32	24	13	21	12	0	0	0	-3.125	0.0	1.19599461282e-06
Q6RJR6	Reticulon-3 OS=Rattus norvegicus GN=Rtn3 PE=1 SV=1	Rtn3	20	2	2	4	4	13	33	30	45	1.646	0.0	1.62163356523e-20
Q794F9	4F2 cell-surface antigen heavy chain OS=Rattus norvegicus GN=Slc3a2 PE=1 SV=1	Slc3a2	20	3	3	8	5	19	35	34	35	1.326	0.0	1.11127074538e-15
P06399	Fibrinogen alpha chain OS=Rattus norvegicus GN=Fga PE=1 SV=3	Fga	20	15	29	12	30	10	0	0	0	-3.092	0.0	1.42554179322e-06
P19511	ATP synthase F(0) complex subunit B1, mitochondrial OS=Rattus norvegicus GN=Atp5f1 PE=1 SV=1	Atp5f1	19	2	3	9	7	14	17	24	26	0.98	0.0	1.28340496528e-07
P04639	Apolipoprotein A-I OS=Rattus norvegicus GN=Apoa1 PE=1 SV=2	Apoa1	19	11	17	10	21	8	0	0	0	-2.773	0.0	1.20987912171e-05
B2RYM3	Inter-alpha trypsin inhibitor, heavy chain 1 (Predicted), isoform CRA_a OS=Rattus norvegicus GN=Itih1 PE=2 SV=1	Itih1	19	18	16	6	9	6	0	0	3	-2.021	0.0	2.57185301075e-05
O00159	Unconventional myosin-Ic OS=Homo sapiens GN=MYO1C PE=1 SV=4	MYO1C	18	19	23	18	13	15	0	0	0	-3.018	0.0	2.87996412357e-06
Q15436	Protein transport protein Sec23A OS=Homo sapiens GN=SEC23A PE=1 SV=2	SEC23A	18	24	10	15	11	10	8	4	9	-0.703	0.0	0.00422173866179
F1LM47	Succinyl-CoA ligase subunit beta OS=Rattus norvegicus GN=Sucla2 PE=3 SV=1	Sucla2	18	3	1	7	4	15	40	37	40	1.635	0.0	5.6726202186e-24
Q9Y4K1	Absent in melanoma 1 protein OS=Homo sapiens GN=AIM1 PE=1 SV=3	AIM1	17	44	23	31	19	19	0	0	0	-3.334	0.0	1.39428283569e-07
Q13347	Eukaryotic translation initiation factor 3 subunit I OS=Homo sapiens GN=EIF3I PE=1 SV=1	EIF3I	16	28	20	18	15	15	4	3	2	-1.822	0.0	3.49847432634e-07
Q5M7W5	Microtubule-associated protein 4 OS=Rattus norvegicus GN=Map4 PE=1 SV=1	Map4	16	6	7	17	21	17	22	25	31	0.673	0.0	2.5491894156e-05
O43242	26S proteasome non-ATPase regulatory subunit 3 OS=Homo sapiens GN=PSMD3 PE=1 SV=2	PSMD3	16	21	20	26	21	16	9	13	7	-0.684	0.0	0.00105512461734
Q13409	Cytoplasmic dynein 1 intermediate chain 2 OS=Homo sapiens GN=DYNC1I2 PE=1 SV=3	DYNC1I2	15	25	26	22	14	23	5	7	5	-1.262	0.0	8.08518260313e-07
D3ZMI4	Band 4.1-like protein 1 OS=Rattus norvegicus GN=Epb41l1 PE=1 SV=1	Epb41l1	14	1	0	6	3	13	42	45	39	1.957	0.0	2.58763493787e-28
F8WFS9	Beta-adducin OS=Rattus norvegicus GN=Add2 PE=4 SV=1	Add2	14	0	0	2	2	20	35	31	39	1.712	0.0	3.90926680838e-18
F8WFW5	cGMP-dependent 3',5'-cyclic phosphodiesterase OS=Rattus norvegicus GN=Pde2a PE=4 SV=1	Pde2a	14	1	0	3	0	11	39	28	29	1.891	0.0	1.15359865292e-19
O15460-2	Isoform IIa of Prolyl 4-hydroxylase subunit alpha-2 OS=Homo sapiens GN=P4HA2	P4HA2	14	21	17	15	9	13	0	0	0	-2.761	0.0	5.94038812752e-06
Q7Z6Z7	E3 ubiquitin-protein ligase HUWE1 OS=Homo sapiens GN=HUWE1 PE=1 SV=3	HUWE1	14	25	22	15	12	11	11	8	9	-0.543	0.0	0.00984290054607
P29590	Protein PML OS=Homo sapiens GN=PML PE=1 SV=3	PML	13	18	23	26	15	17	0	0	0	-3.008	0.0	1.44641525814e-06
D3ZMS1	Protein Sf3b2 OS=Rattus norvegicus GN=Sf3b2 PE=4 SV=2	Sf3b2	13	25	21	16	16	13	4	7	3	-1.274	0.0	5.19388363399e-06
P42704	Leucine-rich PPR motif-containing protein, mitochondrial OS=Homo sapiens GN=LRPPRC PE=1 SV=3	LRPPRC	12	31	29	40	34	24	0	1	1	-3.452	0.0	2.56058503373e-08
P00338-3	Isoform 3 of L-lactate dehydrogenase A chain OS=Homo sapiens GN=LDHA	LDHA	74	129	125	81	93	72	24	20	21	-1.424	0.0	1.11908587889e-28
O75083	WD repeat-containing protein 1 OS=Homo sapiens GN=WDR1 PE=1 SV=4	WDR1	45	54	54	56	55	57	17	19	16	-1.064	0.0	1.46672349777e-12
O88600	Heat shock 70 kDa protein 4 OS=Rattus norvegicus GN=Hspa4 PE=1 SV=1	Hspa4	44	34	38	34	51	53	58	66	69	0.472	0.0	1.33045955852e-07
Q99497	Protein deglycase DJ-1 OS=Homo sapiens GN=PARK7 PE=1 SV=2	PARK7	40	64	56	36	33	38	6	6	7	-1.909	0.0	8.51305175507e-15
P20336	Ras-related protein Rab-3A OS=Homo sapiens GN=RAB3A PE=1 SV=1	RAB3A	37	7	9	19	14	24	51	59	58	1.181	0.0	2.0354694837e-23
Q15365	Poly(rC)-binding protein 1 OS=Homo sapiens GN=PCBP1 PE=1 SV=2	PCBP1	34	38	47	42	40	39	23	24	23	-0.475	0.0	0.000354400742131
P62083	40S ribosomal protein S7 OS=Rattus norvegicus GN=Rps7 PE=1 SV=1	Rps7	27	43	39	15	16	11	5	6	11	-1.198	0.0	2.94395516817e-07
F1M5N4	Malic enzyme OS=Rattus norvegicus GN=Me3 PE=3 SV=2	Me3	26	1	0	1	0	11	30	24	27	1.451	0.0	8.01339000185e-14
P63331	Serine/threonine-protein phosphatase 2A catalytic subunit alpha isoform OS=Rattus norvegicus GN=Ppp2ca PE=1 SV=1	Ppp2ca	26	19	19	20	19	20	41	32	28	0.558	0.0	2.10266963294e-05
P04844	Dolichyl-diphosphooligosaccharide--protein glycosyltransferase subunit 2 OS=Homo sapiens GN=RPN2 PE=1 SV=3	RPN2	25	40	33	31	29	38	4	4	6	-1.909	0.0	1.03854233047e-12
P62762	Visinin-like protein 1 OS=Rattus norvegicus GN=Vsnl1 PE=1 SV=2	Vsnl1	24	4	1	10	10	18	32	21	37	1.054	0.0	1.69430037019e-11
P68403-2	Isoform Beta-II of Protein kinase C beta type OS=Rattus norvegicus GN=Prkcb	Prkcb	23	6	11	5	5	16	46	43	51	1.502	0.0	3.36341909872e-25
O94808	Glutamine--fructose-6-phosphate aminotransferase [isomerizing] 2 OS=Homo sapiens GN=GFPT2 PE=1 SV=3	GFPT2	22	37	34	34	33	21	0	0	0	-3.539	0.0	7.44789381332e-09
O00499	Myc box-dependent-interacting protein 1 OS=Homo sapiens GN=BIN1 PE=1 SV=1	BIN1	22	17	10	21	8	17	30	23	27	0.575	0.0	8.71993106096e-05
O43390-2	Isoform 2 of Heterogeneous nuclear ribonucleoprotein R OS=Homo sapiens GN=HNRNPR	HNRNPR	22	27	23	28	27	30	13	8	8	-0.961	0.0	2.31591980332e-06
O43390	Heterogeneous nuclear ribonucleoprotein R OS=Homo sapiens GN=HNRNPR PE=1 SV=1	HNRNPR	22	27	23	28	27	30	15	8	9	-0.843	0.0	1.3477822583e-05
P05712	Ras-related protein Rab-2A OS=Rattus norvegicus GN=Rab2a PE=1 SV=1	Rab2a	21	20	15	20	22	28	27	28	28	0.333	0.0	0.0182700093885
P49418	Amphiphysin OS=Homo sapiens GN=AMPH PE=1 SV=1	AMPH	21	0	2	9	3	13	32	29	32	1.404	0.0	2.57916900137e-17
P32736	Opioid-binding protein/cell adhesion molecule OS=Rattus norvegicus GN=Opcml PE=1 SV=2	Opcml	21	1	0	3	2	5	18	19	18	1.27	0.0	5.17328787653e-09
O60437	Periplakin OS=Homo sapiens GN=PPL PE=1 SV=4	PPL	20	16	6	3	4	3	0	0	1	-2.237	0.0	0.000342150657213
P49023-3	Isoform Gamma of Paxillin OS=Homo sapiens GN=PXN	PXN	19	26	23	13	13	13	0	1	0	-2.983	0.0	3.40901048941e-06
Q561S0	NADH dehydrogenase [ubiquinone] 1 alpha subcomplex subunit 10, mitochondrial OS=Rattus norvegicus GN=Ndufa10 PE=1 SV=1	Ndufa10	19	3	3	7	2	12	29	29	26	1.358	0.0	2.49968661495e-14
P21670	Proteasome subunit alpha type-4 OS=Rattus norvegicus GN=Psma4 PE=1 SV=1	Psma4	18	23	20	17	15	15	4	10	6	-0.96	0.0	0.000125003525945
Q9QZM5	Abl interactor 1 OS=Rattus norvegicus GN=Abi1 PE=1 SV=3	Abi1	18	7	9	4	4	8	16	14	12	0.576	0.0	0.00501918348358
Q02563	Synaptic vesicle glycoprotein 2A OS=Rattus norvegicus GN=Sv2a PE=1 SV=2	Sv2a	18	2	0	8	10	18	39	34	38	1.424	0.0	2.90758662737e-18
P07814	Bifunctional glutamate/proline--tRNA ligase OS=Homo sapiens GN=EPRS PE=1 SV=5	EPRS	17	47	48	43	27	26	1	4	4	-2.413	0.0	2.59086865267e-12
P30085	UMP-CMP kinase OS=Homo sapiens GN=CMPK1 PE=1 SV=3	CMPK1	17	11	13	14	12	11	9	10	9	-0.286	0.003043	0.190805482091
P08461	Dihydrolipoyllysine-residue acetyltransferase component of pyruvate dehydrogenase complex, mitochondrial OS=Rattus norvegicus GN=Dlat PE=1 SV=3	Dlat	17	4	4	7	4	19	48	37	51	1.646	0.0	3.61751898309e-30
F8W9U4	Microtubule-associated protein OS=Homo sapiens GN=MAP4 PE=1 SV=1	MAP4	17	16	18	16	17	14	1	5	1	-1.939	0.0	2.36992307722e-07
Q12906-7	Isoform 7 of Interleukin enhancer-binding factor 3 OS=Homo sapiens GN=ILF3	ILF3	17	33	25	27	22	15	4	5	5	-1.561	0.0	1.6317692454e-08
P60123	RuvB-like 1 OS=Rattus norvegicus GN=Ruvbl1 PE=1 SV=1	Ruvbl1	17	19	22	22	22	21	4	9	10	-0.944	0.0	9.77137088967e-05
P49915	GMP synthase [glutamine-hydrolyzing] OS=Homo sapiens GN=GMPS PE=1 SV=1	GMPS	16	38	29	22	12	14	4	5	5	-1.52	0.0	6.31656723553e-08
G3V7L8	ATPase, H+ transporting, V1 subunit E isoform 1, isoform CRA_a OS=Rattus norvegicus GN=Atp6v1e1 PE=3 SV=1	Atp6v1e1	15	7	6	12	11	17	29	36	36	1.144	0.0	1.15121685731e-12
G3V9Z3	Amine oxidase [flavin-containing] A OS=Rattus norvegicus GN=Maoa PE=4 SV=1	Maoa	15	1	1	1	0	9	23	21	22	1.613	0.0	3.01979111063e-12
F8WFM2	Beta-soluble NSF attachment protein OS=Rattus norvegicus GN=Napb PE=4 SV=1	Napb	15	4	7	9	5	22	35	37	42	1.348	0.0	7.23679191974e-17
P23526	Adenosylhomocysteinase OS=Homo sapiens GN=AHCY PE=1 SV=4	AHCY	15	21	24	25	19	20	10	15	15	-0.377	0.0	0.0387058942628
O00139-4	Isoform 4 of Kinesin-like protein KIF2A OS=Homo sapiens GN=KIF2A	KIF2A	14	8	6	5	4	4	10	14	9	0.54	0.0	0.0226789569144
B4F772	Heat shock 70 kDa protein 4L OS=Rattus norvegicus GN=Hspa4l PE=2 SV=1	Hspa4l	14	7	9	4	8	13	38	32	35	1.421	0.0	1.98921521209e-18
Q9C0C2	182 kDa tankyrase-1-binding protein OS=Homo sapiens GN=TNKS1BP1 PE=1 SV=4	TNKS1BP1	14	27	26	28	18	18	0	0	0	-3.187	0.0	1.69052176698e-07
Q9JHU0	Dihydropyrimidinase-related protein 5 OS=Rattus norvegicus GN=Dpysl5 PE=1 SV=1	Dpysl5	14	0	0	3	3	17	35	41	31	1.763	0.0	1.31207206884e-21
O15460	Prolyl 4-hydroxylase subunit alpha-2 OS=Homo sapiens GN=P4HA2 PE=1 SV=1	P4HA2	13	21	17	15	9	12	0	0	0	-2.791	0.0	1.26600393056e-05
Q9QYU4	Ketimine reductase mu-crystallin OS=Rattus norvegicus GN=Crym PE=1 SV=1	Crym	13	2	0	4	3	8	23	27	21	1.602	0.0	2.79827574205e-12
G3V9D7	Adducin 3 (Gamma), isoform CRA_a OS=Rattus norvegicus GN=Add3 PE=4 SV=1	Add3	13	4	2	6	6	8	18	15	14	0.926	0.0	3.52950698004e-05
Q63092	CaM kinase-like vesicle-associated protein OS=Rattus norvegicus GN=Camkv PE=1 SV=1	Camkv	13	1	1	3	3	17	37	40	28	1.771	0.0	6.58921381532e-20
Q63416	Inter-alpha-trypsin inhibitor heavy chain H3 OS=Rattus norvegicus GN=Itih3 PE=2 SV=1	Itih3	13	15	14	16	20	15	8	8	12	-0.458	0.0	0.0313579952822
P62333	26S protease regulatory subunit 10B OS=Homo sapiens GN=PSMC6 PE=1 SV=1	PSMC6	12	13	17	16	16	13	12	9	9	-0.323	0.00033	0.134211211856
Q13435	Splicing factor 3B subunit 2 OS=Homo sapiens GN=SF3B2 PE=1 SV=2	SF3B2	12	27	22	22	22	19	3	2	1	-2.349	0.0	1.63827586674e-07
Q63569	26S protease regulatory subunit 6A OS=Rattus norvegicus GN=Psmc3 PE=2 SV=1	Psmc3	12	20	23	17	18	16	13	11	13	-0.296	9.8e-05	0.111947554053
Q5XHY5	Threonine--tRNA ligase, cytoplasmic OS=Rattus norvegicus GN=Tars PE=2 SV=1	Tars	12	12	13	17	14	11	7	7	6	-0.627	0.0	0.0164758665055
Q8K4Y5	Leucine-rich glioma-inactivated protein 1 OS=Rattus norvegicus GN=Lgi1 PE=1 SV=1	Lgi1	11	0	0	0	0	3	11	10	16	1.508	0.0	3.98233958175e-07
O35095	Neurochondrin OS=Rattus norvegicus GN=Ncdn PE=1 SV=2	Ncdn	11	7	5	9	9	25	47	46	43	1.491	0.0	9.64518231736e-24
G3V8C3	Vimentin OS=Rattus norvegicus GN=Vim PE=3 SV=1	Vim	401	506	486	407	356	372	79	121	62	-1.509	0.0	1.28710887585e-107
P63039	60 kDa heat shock protein, mitochondrial OS=Rattus norvegicus GN=Hspd1 PE=1 SV=1	Hspd1	137	121	143	92	90	86	111	128	128	0.148	0.0	0.0224068172706
P05065	Fructose-bisphosphate aldolase A OS=Rattus norvegicus GN=Aldoa PE=1 SV=2	Aldoa	129	105	100	112	107	129	215	199	214	0.675	0.0	3.41221850242e-34
P04075-2	Isoform 2 of Fructose-bisphosphate aldolase A OS=Homo sapiens GN=ALDOA	ALDOA	127	165	152	167	146	127	105	94	94	-0.355	0.0	1.67232653194e-07
P00558	Phosphoglycerate kinase 1 OS=Homo sapiens GN=PGK1 PE=1 SV=3	PGK1	99	95	89	76	74	68	74	66	70	-0.111	0.00131	0.16638907678
Q9QUL6	Vesicle-fusing ATPase OS=Rattus norvegicus GN=Nsf PE=1 SV=1	Nsf	96	25	22	35	23	57	111	108	107	0.99	0.0	3.12574300086e-30
P26038	Moesin OS=Homo sapiens GN=MSN PE=1 SV=3	MSN	91	120	114	92	79	73	8	5	7	-2.626	0.0	1.61167610016e-30
P07237	Protein disulfide-isomerase OS=Homo sapiens GN=P4HB PE=1 SV=3	P4HB	62	65	82	76	63	70	14	16	8	-1.654	0.0	9.96704354945e-23
P50399	Rab GDP dissociation inhibitor beta OS=Rattus norvegicus GN=Gdi2 PE=1 SV=2	Gdi2	49	57	47	59	45	60	59	63	63	0.22	0.0	0.0198537686954
P08758	Annexin A5 OS=Homo sapiens GN=ANXA5 PE=1 SV=2	ANXA5	43	58	57	46	33	41	10	7	6	-1.756	0.0	6.1620751771e-18
Q62667	Major vault protein OS=Rattus norvegicus GN=Mvp PE=1 SV=4	Mvp	38	64	54	73	66	42	0	1	5	-3.201	0.0	9.84053975458e-15
P52873	Pyruvate carboxylase, mitochondrial OS=Rattus norvegicus GN=Pc PE=1 SV=2	Pc	35	20	9	7	4	14	39	47	40	1.111	0.0	1.29049077551e-15
Q01986	Dual specificity mitogen-activated protein kinase kinase 1 OS=Rattus norvegicus GN=Map2k1 PE=1 SV=2	Map2k1	30	18	21	12	17	23	33	42	29	0.601	0.0	1.76672550527e-05
P36578	60S ribosomal protein L4 OS=Homo sapiens GN=RPL4 PE=1 SV=5	RPL4	30	43	38	33	31	24	14	11	12	-0.934	0.0	1.36721370016e-07
Q6P6R2	Dihydrolipoyl dehydrogenase, mitochondrial OS=Rattus norvegicus GN=Dld PE=1 SV=1	Dld	29	11	15	9	9	22	45	54	51	1.225	0.0	9.53730688963e-20
Q9EPH8	Polyadenylate-binding protein 1 OS=Rattus norvegicus GN=Pabpc1 PE=1 SV=1	Pabpc1	27	40	40	61	46	40	25	26	29	-0.394	0.0	0.0021942314747
P11940	Polyadenylate-binding protein 1 OS=Homo sapiens GN=PABPC1 PE=1 SV=2	PABPC1	27	41	43	63	46	39	21	24	24	-0.571	0.0	2.13198621369e-05
Q3KR86	MICOS complex subunit Mic60 (Fragment) OS=Rattus norvegicus GN=Immt PE=1 SV=1	Immt	23	18	16	10	14	20	41	40	41	0.93	0.0	2.02284350579e-12
P60953	Cell division control protein 42 homolog OS=Homo sapiens GN=CDC42 PE=1 SV=2	CDC42	22	23	20	9	11	15	15	17	17	0.04	0.958016	0.818868916126
P52925	High mobility group protein B2 OS=Rattus norvegicus GN=Hmgb2 PE=2 SV=2	Hmgb2	21	18	19	12	14	9	0	0	2	-2.544	0.0	2.22099414422e-06
Q06647	ATP synthase subunit O, mitochondrial OS=Rattus norvegicus GN=Atp5o PE=1 SV=1	Atp5o	21	5	8	12	10	14	33	32	26	1.022	0.0	8.50423514219e-11
P54920	Alpha-soluble NSF attachment protein OS=Homo sapiens GN=NAPA PE=1 SV=3	NAPA	20	14	25	12	14	17	17	16	21	0.11	0.115774	0.514401172398
Q6QI09	ATP synthase subunit gamma, mitochondrial OS=Rattus norvegicus GN=Taf3 PE=2 SV=1	Taf3	19	11	9	7	10	18	36	36	37	1.139	0.0	1.07210740989e-13
P62805	Histone H4 OS=Homo sapiens GN=HIST1H4A PE=1 SV=2	HIST1H4A	18	19	21	37	42	35	25	24	27	-0.066	0.717119	0.607182077421
Q6AYH5	Dynactin subunit 2 OS=Rattus norvegicus GN=Dctn2 PE=1 SV=1	Dctn2	18	8	8	13	10	17	25	23	22	0.692	0.0	2.62819152061e-05
Q9Z327	Synaptopodin OS=Rattus norvegicus GN=Synpo PE=2 SV=2	Synpo	18	0	1	2	1	9	24	15	32	1.556	0.0	1.51073923351e-12
P34897	Serine hydroxymethyltransferase, mitochondrial OS=Homo sapiens GN=SHMT2 PE=1 SV=3	SHMT2	18	26	25	24	15	19	0	0	0	-3.099	0.0	4.62138334718e-07
P17764	Acetyl-CoA acetyltransferase, mitochondrial OS=Rattus norvegicus GN=Acat1 PE=1 SV=1	Acat1	18	4	0	8	11	16	30	30	35	1.245	0.0	2.39535481097e-14
Q8IZP0	Abl interactor 1 OS=Homo sapiens GN=ABI1 PE=1 SV=4	ABI1	17	7	9	4	4	8	14	14	12	0.566	0.0	0.00978601874743
Q62636	Ras-related protein Rap-1b OS=Rattus norvegicus GN=Rap1b PE=2 SV=2	Rap1b	17	13	15	13	7	13	11	13	13	-0.009	0.998151	0.962672629035
D3ZM62	Tripartite motif-containing protein 2 (Fragment) OS=Rattus norvegicus GN=Trim2 PE=4 SV=2	Trim2	17	6	2	3	2	7	17	21	23	1.255	0.0	1.07336595128e-09
Q8IWE2	Protein NOXP20 OS=Homo sapiens GN=FAM114A1 PE=1 SV=2	FAM114A1	17	21	25	14	12	13	0	0	0	-2.925	0.0	4.93340334e-06
O14979	Heterogeneous nuclear ribonucleoprotein D-like OS=Homo sapiens GN=HNRNPDL PE=1 SV=3	HNRNPDL	17	18	18	18	14	16	7	9	8	-0.682	0.0	0.0019476569622
G3V843	Coagulation factor II, isoform CRA_a OS=Rattus norvegicus GN=F2 PE=3 SV=1	F2	16	12	14	4	8	0	0	0	0	-2.308	0.0	0.000242360764695
A0A0C4DG17	40S ribosomal protein SA OS=Homo sapiens GN=RPSA PE=4 SV=1	RPSA	16	25	22	44	46	28	8	8	10	-1.209	0.0	2.56596150731e-09
P21283	V-type proton ATPase subunit C 1 OS=Homo sapiens GN=ATP6V1C1 PE=1 SV=4	ATP6V1C1	15	2	5	6	7	14	21	18	20	0.948	0.0	3.69957496238e-07
Q4V7C6	GMP synthase [glutamine-hydrolyzing] OS=Rattus norvegicus GN=Gmps PE=1 SV=1	Gmps	15	29	21	17	10	9	8	8	6	-0.808	0.0	0.00132781157494
M0RAP9	Acetyltransferase component of pyruvate dehydrogenase complex OS=Rattus norvegicus PE=3 SV=1	NOGENE	15	3	3	6	4	17	40	30	41	1.611	0.0	1.10159172884e-21
P10888	Cytochrome c oxidase subunit 4 isoform 1, mitochondrial OS=Rattus norvegicus GN=Cox4i1 PE=1 SV=1	Cox4i1	15	1	4	4	8	7	16	17	15	0.966	0.0	2.08768905676e-05
G3V6I9	60S ribosomal protein L26 OS=Rattus norvegicus GN=Rpl26 PE=3 SV=1	Rpl26	14	14	18	9	8	5	4	4	4	-0.994	0.0	0.000831171485299
H3BNV2	NAD(P)H dehydrogenase [quinone] 1 OS=Homo sapiens GN=NQO1 PE=1 SV=1	NQO1	14	17	15	8	8	6	0	0	0	-2.553	0.0	0.000244359616063
A0A087WZQ7	Beta-soluble NSF attachment protein OS=Homo sapiens GN=NAPB PE=1 SV=1	NAPB	14	4	7	8	4	22	34	35	41	1.387	0.0	1.0538925346e-17
P33991	DNA replication licensing factor MCM4 OS=Homo sapiens GN=MCM4 PE=1 SV=5	MCM4	14	28	30	24	21	14	0	0	0	-3.23	0.0	2.23306476665e-06
P22695	Cytochrome b-c1 complex subunit 2, mitochondrial OS=Homo sapiens GN=UQCRC2 PE=1 SV=3	UQCRC2	14	30	29	18	17	15	2	1	0	-2.812	0.0	2.61950922022e-06
P78417	Glutathione S-transferase omega-1 OS=Homo sapiens GN=GSTO1 PE=1 SV=2	GSTO1	13	24	21	15	17	13	0	0	0	-2.952	0.0	5.52490809414e-06
P02650	Apolipoprotein E OS=Rattus norvegicus GN=Apoe PE=1 SV=2	Apoe	13	4	11	13	12	13	20	18	26	0.726	0.0	4.78885057594e-05
B5DFC3	Protein Sec23a OS=Rattus norvegicus GN=Sec23a PE=2 SV=1	Sec23a	13	20	9	16	11	13	14	6	11	-0.239	0.029549	0.28372003214
Q86W92	Liprin-beta-1 OS=Homo sapiens GN=PPFIBP1 PE=1 SV=2	PPFIBP1	13	14	16	11	11	10	0	0	0	-2.631	0.0	4.09063404865e-05
Q62868	Rho-associated protein kinase 2 OS=Rattus norvegicus GN=Rock2 PE=1 SV=2	Rock2	12	8	6	4	5	14	20	23	25	1.092	0.0	5.77601805947e-08
F1LR80	CaM kinase-like vesicle-associated protein OS=Rattus norvegicus GN=Camkv PE=4 SV=2	Camkv	12	1	1	3	3	18	43	38	32	1.852	0.0	6.48916132786e-24
D3ZP96	DNA helicase OS=Rattus norvegicus GN=Mcm2 PE=3 SV=2	Mcm2	12	25	20	16	15	12	0	0	0	-2.942	0.0	4.89122476343e-06
M0RAD1	Ketimine reductase mu-crystallin (Fragment) OS=Rattus norvegicus GN=Crym PE=4 SV=1	Crym	12	2	0	3	3	8	20	24	19	1.522	0.0	1.85122591593e-11
P41091	Eukaryotic translation initiation factor 2 subunit 3 OS=Homo sapiens GN=EIF2S3 PE=1 SV=3	EIF2S3	12	21	20	17	19	13	2	3	3	-1.834	0.0	3.96771915933e-07
Q14839-2	Isoform 2 of Chromodomain-helicase-DNA-binding protein 4 OS=Homo sapiens GN=CHD4	CHD4	11	27	21	19	15	11	0	0	0	-2.965	0.0	2.8561824332e-06
O14980	Exportin-1 OS=Homo sapiens GN=XPO1 PE=1 SV=1	XPO1	11	23	23	21	14	18	11	9	6	-0.704	0.0	0.00171269203679
Q6DD88	Atlastin-3 OS=Homo sapiens GN=ATL3 PE=1 SV=1	ATL3	11	22	25	17	20	16	1	1	1	-3.021	0.0	4.77586645106e-06
O60610	Protein diaphanous homolog 1 OS=Homo sapiens GN=DIAPH1 PE=1 SV=2	DIAPH1	11	31	30	9	9	9	2	1	0	-2.588	0.0	5.89578362704e-07
P17980	26S protease regulatory subunit 6A OS=Homo sapiens GN=PSMC3 PE=1 SV=3	PSMC3	11	21	24	18	19	16	12	11	13	-0.351	6e-06	0.0748471282427
Q13596-3	Isoform 3 of Sorting nexin-1 OS=Homo sapiens GN=SNX1	SNX1	10	16	9	7	12	7	4	7	3	-0.744	0.0	0.0102612199795
Q9UBB6-3	Isoform 3 of Neurochondrin OS=Homo sapiens GN=NCDN	NCDN	10	7	5	10	10	23	35	36	33	1.219	0.0	1.50517678267e-13
Q01082	Spectrin beta chain, non-erythrocytic 1 OS=Homo sapiens GN=SPTBN1 PE=1 SV=2	SPTBN1	120	95	91	176	127	209	240	245	252	0.657	0.0	5.75640305549e-37
P16617	Phosphoglycerate kinase 1 OS=Rattus norvegicus GN=Pgk1 PE=1 SV=2	Pgk1	111	78	69	63	65	64	99	89	92	0.29	0.0	0.000188387636889
P11506	Plasma membrane calcium-transporting ATPase 2 OS=Rattus norvegicus GN=Atp2b2 PE=2 SV=2	Atp2b2	63	9	7	14	11	35	94	84	105	1.464	0.0	3.3044462713e-56
P11506-1	Isoform WB of Plasma membrane calcium-transporting ATPase 2 OS=Rattus norvegicus GN=Atp2b2	Atp2b2	62	9	7	13	11	33	86	81	101	1.452	0.0	3.49118387251e-41
P50395	Rab GDP dissociation inhibitor beta OS=Homo sapiens GN=GDI2 PE=1 SV=2	GDI2	57	66	64	60	46	56	50	53	52	-0.047	0.730383	0.61236533057
P67936	Tropomyosin alpha-4 chain OS=Homo sapiens GN=TPM4 PE=1 SV=3	TPM4	45	55	62	26	27	24	7	7	7	-1.707	0.0	1.15121685731e-12
P35565	Calnexin OS=Rattus norvegicus GN=Canx PE=1 SV=1	Canx	44	42	45	35	40	37	38	39	35	-0.025	0.998524	0.824703136599
Q5RKI0	WD repeat-containing protein 1 OS=Rattus norvegicus GN=Wdr1 PE=1 SV=3	Wdr1	40	35	39	29	47	41	40	42	40	0.114	0.00211	0.299875692019
K4DIC6	ATPase, Ca++ transporting, plasma membrane 3, isoform CRA_b OS=Rattus norvegicus GN=Atp2b3 PE=3 SV=1	Atp2b3	39	8	6	9	8	28	63	56	71	1.436	0.0	5.14609475327e-33
P34932	Heat shock 70 kDa protein 4 OS=Homo sapiens GN=HSPA4 PE=1 SV=4	HSPA4	38	52	53	42	50	47	27	25	30	-0.483	0.0	0.000136624791929
Q09073	ADP/ATP translocase 2 OS=Rattus norvegicus GN=Slc25a5 PE=1 SV=3	Slc25a5	34	23	22	31	31	37	99	105	98	1.287	0.0	6.57615722654e-45
Q8WUM4-2	Isoform 2 of Programmed cell death 6-interacting protein OS=Homo sapiens GN=PDCD6IP	PDCD6IP	32	51	42	30	26	18	9	9	12	-1.158	0.0	4.31869595565e-09
P09104	Gamma-enolase OS=Homo sapiens GN=ENO2 PE=1 SV=3	ENO2	32	19	13	74	62	80	103	117	129	0.979	0.0	1.79021871283e-33
P07737	Profilin-1 OS=Homo sapiens GN=PFN1 PE=1 SV=2	PFN1	32	45	61	52	46	50	5	4	5	-2.299	0.0	3.54074749867e-15
Q499Q4	Phosphoglucomutase 1 OS=Rattus norvegicus GN=Pgm1 PE=2 SV=2	Pgm1	31	34	28	20	17	25	27	29	30	0.158	0.000481	0.248254266686
O88767	Protein deglycase DJ-1 OS=Rattus norvegicus GN=Park7 PE=1 SV=1	Park7	31	21	20	15	11	19	33	26	26	0.438	0.0	0.00228841366205
B5DFG5	Protein Sept6 OS=Rattus norvegicus GN=Sept6 PE=2 SV=1	Sept6	31	13	17	13	22	27	36	32	37	0.59	0.0	1.56595820905e-05
P38652	Phosphoglucomutase-1 OS=Rattus norvegicus GN=Pgm1 PE=1 SV=2	Pgm1	30	33	27	20	15	24	25	28	27	0.135	0.003185	0.316198722554
P14408	Fumarate hydratase, mitochondrial OS=Rattus norvegicus GN=Fh PE=1 SV=1	Fh	29	21	14	21	17	28	51	46	35	0.769	0.0	8.64653302118e-11
Q66HA8	Heat shock protein 105 kDa OS=Rattus norvegicus GN=Hsph1 PE=2 SV=1	Hsph1	29	14	14	22	26	32	51	50	49	0.841	0.0	1.24690573208e-13
P40227	T-complex protein 1 subunit zeta OS=Homo sapiens GN=CCT6A PE=1 SV=3	CCT6A	28	39	49	46	38	32	14	12	14	-1.015	0.0	2.66517136591e-10
F1MA29	Protein LOC685520 OS=Rattus norvegicus GN=LOC681718 PE=4 SV=1	LOC681718	27	23	17	21	22	18	19	17	18	-0.114	0.389448	0.491893698836
P09211	Glutathione S-transferase P OS=Homo sapiens GN=GSTP1 PE=1 SV=2	GSTP1	25	31	32	27	21	26	2	2	3	-2.427	0.0	3.43397239274e-10
P81155	Voltage-dependent anion-selective channel protein 2 OS=Rattus norvegicus GN=Vdac2 PE=1 SV=2	Vdac2	25	17	17	36	25	35	46	32	44	0.52	0.0	1.62004143522e-05
P16070	CD44 antigen OS=Homo sapiens GN=CD44 PE=1 SV=3	CD44	23	21	26	26	19	26	1	1	1	-3.261	0.0	2.04829912537e-07
P45880-1	Isoform 1 of Voltage-dependent anion-selective channel protein 2 OS=Homo sapiens GN=VDAC2	VDAC2	22	15	16	27	21	26	36	28	38	0.534	0.0	4.99202591892e-05
Q02878	60S ribosomal protein L6 OS=Homo sapiens GN=RPL6 PE=1 SV=3	RPL6	22	34	37	24	24	22	5	4	6	-1.662	0.0	2.56367272013e-10
Q63754	Beta-synuclein OS=Rattus norvegicus GN=Sncb PE=1 SV=1	Sncb	21	10	7	10	10	13	22	19	20	0.605	0.0	0.000404852924598
G3V6L4	Kinesin-like protein (Fragment) OS=Rattus norvegicus GN=Kif5c PE=3 SV=2	Kif5c	21	9	8	10	11	14	23	19	23	0.636	0.0	0.000174312946214
B4DGU4	Catenin beta-1 OS=Homo sapiens GN=CTNNB1 PE=1 SV=1	CTNNB1	20	17	9	22	17	28	35	26	36	0.605	0.0	1.92083210914e-05
P37377-2	Isoform Syn2 of Alpha-synuclein OS=Rattus norvegicus GN=Snca	Snca	20	11	11	13	9	18	30	30	35	0.892	0.0	3.28664681101e-09
O43865	Putative adenosylhomocysteinase 2 OS=Homo sapiens GN=AHCYL1 PE=1 SV=2	AHCYL1	19	10	15	7	7	12	19	21	22	0.61	0.0	0.000365385202084
P63086	Mitogen-activated protein kinase 1 OS=Rattus norvegicus GN=Mapk1 PE=1 SV=3	Mapk1	19	17	15	13	14	13	24	26	24	0.551	0.0	0.00101081189088
M0R9I8	40S ribosomal protein S12 OS=Rattus norvegicus GN=LOC100364427 PE=3 SV=1	LOC100364427	19	24	27	14	12	15	4	4	3	-1.572	0.0	7.55209390921e-07
O15075	Serine/threonine-protein kinase DCLK1 OS=Homo sapiens GN=DCLK1 PE=1 SV=2	DCLK1	18	3	1	3	2	7	32	32	32	1.742	0.0	3.62637332587e-19
P36776	Lon protease homolog, mitochondrial OS=Homo sapiens GN=LONP1 PE=1 SV=2	LONP1	18	19	22	12	5	11	5	4	2	-1.357	0.0	2.35987412234e-05
P41565	Isocitrate dehydrogenase [NAD] subunit gamma 1, mitochondrial OS=Rattus norvegicus GN=Idh3g PE=2 SV=2	Idh3g	18	4	4	6	7	8	26	30	19	1.232	0.0	9.5119961708e-12
F8VRK7	60S acidic ribosomal protein P0 OS=Homo sapiens GN=RPLP0 PE=1 SV=1	RPLP0	17	16	21	11	11	11	7	7	7	-0.676	0.0	0.00518997151979
P07858	Cathepsin B OS=Homo sapiens GN=CTSB PE=1 SV=3	CTSB	17	22	23	10	11	11	0	0	0	-2.856	0.0	7.30165914658e-06
D3ZGK7	Carboxylesterase 1C OS=Rattus norvegicus GN=Ces1c PE=3 SV=2	Ces1c	16	21	18	11	15	10	0	0	0	-2.783	0.0	4.21478020641e-06
P02680	Fibrinogen gamma chain OS=Rattus norvegicus GN=Fgg PE=1 SV=3	Fgg	16	19	32	9	25	7	0	0	0	-2.959	0.0	4.88692307172e-07
G3V964	Neurotrimin OS=Rattus norvegicus GN=Ntm PE=4 SV=1	Ntm	16	1	0	2	2	6	21	22	22	1.595	0.0	2.64570096801e-13
Q9Z327-2	Isoform 2 of Synaptopodin OS=Rattus norvegicus GN=Synpo	Synpo	16	0	1	2	1	8	25	15	32	1.65	0.0	8.05573371814e-15
Q9UHD8	Septin-9 OS=Homo sapiens GN=SEPT9 PE=1 SV=2	SEPT9	16	38	31	20	19	16	11	9	6	-0.952	0.0	1.04185166778e-05
Q6P6T6	Cathepsin D OS=Rattus norvegicus GN=Ctsd PE=2 SV=1	Ctsd	16	11	9	13	9	14	13	17	17	0.31	1e-06	0.113695235034
D4A6W6	Protein RGD1561333 OS=Rattus norvegicus GN=RGD1561333 PE=3 SV=1	RGD1561333	16	17	18	11	9	6	4	3	4	-1.235	0.0	0.000200647390554
P70566	Tropomodulin-2 OS=Rattus norvegicus GN=Tmod2 PE=1 SV=1	Tmod2	16	3	0	5	2	13	25	26	21	1.361	0.0	2.04178447782e-12
Q63083	Nucleobindin-1 OS=Rattus norvegicus GN=Nucb1 PE=1 SV=1	Nucb1	15	12	12	10	8	7	10	8	12	-0.03	0.999637	0.892611874331
Q9JKS6	Protein piccolo OS=Rattus norvegicus GN=Pclo PE=1 SV=1	Pclo	15	0	0	0	0	15	65	43	59	2.324	0.0	1.25584773659e-38
P35571	Glycerol-3-phosphate dehydrogenase, mitochondrial OS=Rattus norvegicus GN=Gpd2 PE=1 SV=1	Gpd2	15	9	11	5	5	10	16	19	23	0.814	0.0	7.00949444843e-06
P26006-1	Isoform 2 of Integrin alpha-3 OS=Homo sapiens GN=ITGA3	ITGA3	14	25	22	23	15	16	0	1	0	-3.056	0.0	1.41627903438e-06
P43490	Nicotinamide phosphoribosyltransferase OS=Homo sapiens GN=NAMPT PE=1 SV=1	NAMPT	14	23	27	20	25	14	2	2	2	-2.324	0.0	1.56282327213e-07
Q9NYL9	Tropomodulin-3 OS=Homo sapiens GN=TMOD3 PE=1 SV=1	TMOD3	14	22	14	10	8	8	1	0	0	-2.656	0.0	6.72536482481e-06
P04905	Glutathione S-transferase Mu 1 OS=Rattus norvegicus GN=Gstm1 PE=1 SV=2	Gstm1	14	6	4	11	8	12	27	22	21	0.997	0.0	5.44288586697e-08
Q32PX7	Far upstream element-binding protein 1 OS=Rattus norvegicus GN=Fubp1 PE=1 SV=1	Fubp1	14	21	15	18	10	13	4	7	4	-1.089	0.0	0.000267183933392
O76094	Signal recognition particle subunit SRP72 OS=Homo sapiens GN=SRP72 PE=1 SV=3	SRP72	13	19	20	10	9	8	1	2	1	-2.335	0.0	2.43005207607e-05
B0QY89	Eukaryotic translation initiation factor 3 subunit L OS=Homo sapiens GN=EIF3L PE=1 SV=1	EIF3L	13	19	17	15	28	13	5	5	4	-1.259	0.0	3.0997062964e-06
P61314	60S ribosomal protein L15 OS=Rattus norvegicus GN=Rpl15 PE=1 SV=2	Rpl15	13	16	17	12	9	12	3	5	4	-1.173	0.0	4.89048522922e-05
Q9BZZ5	Apoptosis inhibitor 5 OS=Homo sapiens GN=API5 PE=1 SV=3	API5	13	13	13	5	8	4	1	7	0	-1.111	0.0	0.00373996860975
F1M0Y4	Protein Dst (Fragment) OS=Rattus norvegicus GN=Dst PE=1 SV=2	Dst	12	7	4	10	4	7	10	3	12	0.181	0.078679	0.485489939393
P27952	40S ribosomal protein S2 OS=Rattus norvegicus GN=Rps2 PE=1 SV=1	Rps2	12	22	16	15	16	15	3	7	4	-1.184	0.0	1.51359887422e-05
F1LNE4	Glutamate receptor 2 OS=Rattus norvegicus GN=Gria2 PE=4 SV=2	Gria2	12	0	0	0	1	12	45	38	49	2.302	0.0	5.42929391163e-34
Q5U5J2	CSNK2A1 protein OS=Homo sapiens GN=CSNK2A1 PE=1 SV=1	CSNK2A1	12	12	13	6	5	12	17	24	17	0.724	0.0	3.17134724873e-05
D4AE96	Importin 7 (Predicted), isoform CRA_c OS=Rattus norvegicus GN=Ipo7 PE=4 SV=1	Ipo7	11	27	27	27	22	19	11	13	8	-0.684	0.0	0.000240471366304
F1LQV4	Uncharacterized protein OS=Rattus norvegicus GN=Nrcam PE=1 SV=2	Nrcam	11	0	0	3	0	6	17	23	21	1.754	0.0	1.72104916219e-12
P51858	Hepatoma-derived growth factor OS=Homo sapiens GN=HDGF PE=1 SV=1	HDGF	11	14	12	18	17	16	1	3	1	-2.253	0.0	1.13305029043e-06
P31689	DnaJ homolog subfamily A member 1 OS=Homo sapiens GN=DNAJA1 PE=1 SV=2	DNAJA1	11	26	25	23	22	21	8	8	11	-0.806	0.0	0.000106756134865
P62755	40S ribosomal protein S6 OS=Rattus norvegicus GN=Rps6 PE=1 SV=1	Rps6	11	21	17	13	9	9	3	5	6	-1.03	0.0	0.000367060067377
G3V9V3	Cytoplasmic dynein 1 intermediate chain 2 OS=Rattus norvegicus GN=Dync1i2 PE=4 SV=2	Dync1i2	11	14	16	15	12	18	9	11	10	-0.31	0.000506	0.143303272569
F1LNT0	Dihydropyrimidinase-related protein 4 OS=Rattus norvegicus GN=Dpysl4 PE=4 SV=1	Dpysl4	11	2	0	4	0	10	28	26	23	1.742	0.0	3.06085347886e-15
D4A435	Protein Icam5 OS=Rattus norvegicus GN=Icam5 PE=4 SV=1	Icam5	11	0	0	0	0	3	16	16	11	1.66	0.0	3.9673271775e-08
Q92900	Regulator of nonsense transcripts 1 OS=Homo sapiens GN=UPF1 PE=1 SV=2	UPF1	11	23	30	15	13	11	5	5	4	-1.264	0.0	1.6812084806e-05
P38159	RNA-binding motif protein, X chromosome OS=Homo sapiens GN=RBMX PE=1 SV=3	RBMX	11	23	19	17	11	16	11	10	8	-0.461	0.0	0.0208992293089
B1H267	Sorting nexin-5 OS=Rattus norvegicus GN=Snx5 PE=1 SV=1	Snx5	11	13	12	7	11	8	4	4	5	-0.853	0.0	0.00334300920513
O60701	UDP-glucose 6-dehydrogenase OS=Homo sapiens GN=UGDH PE=1 SV=1	UGDH	10	26	28	14	16	14	0	0	0	-3.02	0.0	1.05709946722e-06
G3V9B3	Myelin-associated glycoprotein OS=Rattus norvegicus GN=Mag PE=4 SV=1	Mag	10	9	0	14	4	20	32	22	29	1.112	0.0	2.18132083283e-10
Q5BKC4	C9 protein OS=Rattus norvegicus GN=C9 PE=2 SV=1	C9	10	9	10	2	7	2	0	0	0	-1.997	0.0	0.00232371037678
P14480-2	Isoform 2 of Fibrinogen beta chain OS=Rattus norvegicus GN=Fgb	Fgb	10	14	32	5	9	3	0	0	0	-2.571	0.0	6.84241102229e-05
Q32P28	Prolyl 3-hydroxylase 1 OS=Homo sapiens GN=LEPRE1 PE=1 SV=2	LEPRE1	10	18	15	3	2	4	0	0	0	-2.294	0.0	0.0004635158438
Q62813-2	Isoform 2 of Limbic system-associated membrane protein OS=Rattus norvegicus GN=Lsamp	Lsamp	10	0	0	2	1	9	19	19	21	1.665	0.0	5.68612302026e-12
D4A3C2	Protein RGD1304884 OS=Rattus norvegicus GN=RGD1304884 PE=4 SV=1	RGD1304884	9	1	0	1	1	5	12	10	8	1.278	0.0	4.57579766996e-05
P25205-2	Isoform 2 of DNA replication licensing factor MCM3 OS=Homo sapiens GN=MCM3	MCM3	9	27	24	25	17	16	0	0	0	-3.077	0.0	9.57300131866e-06
P09527	Ras-related protein Rab-7a OS=Rattus norvegicus GN=Rab7a PE=1 SV=2	Rab7a	9	15	19	20	25	18	15	16	16	-0.057	0.966815	0.7522302267
A0A0A0MY13	Probable G-protein-coupled receptor 158 OS=Rattus norvegicus GN=Gpr158 PE=4 SV=1	Gpr158	9	0	0	0	0	2	23	16	19	2.125	0.0	5.35334237243e-14
Q641X8	Eukaryotic translation initiation factor 3 subunit E OS=Rattus norvegicus GN=Eif3e PE=2 SV=1	Eif3e	9	16	22	18	18	17	2	2	6	-1.585	0.0	2.17012179318e-06
Q9UKM9	RNA-binding protein Raly OS=Homo sapiens GN=RALY PE=1 SV=1	RALY	9	22	16	11	9	10	0	0	0	-2.663	0.0	2.92536338111e-05
P09382	Galectin-1 OS=Homo sapiens GN=LGALS1 PE=1 SV=2	LGALS1	161	299	314	187	159	157	6	5	2	-3.859	0.0	1.21921924539e-42
P10809	60 kDa heat shock protein, mitochondrial OS=Homo sapiens GN=HSPD1 PE=1 SV=2	HSPD1	140	155	189	146	128	123	64	64	79	-0.691	0.0	2.01197040119e-17
F1LP05	ATP synthase subunit alpha OS=Rattus norvegicus GN=Atp5a1 PE=3 SV=1	Atp5a1	121	59	62	58	56	76	155	161	156	0.848	0.0	5.59145604307e-35
G3V6S0	Protein Sptbn1 OS=Rattus norvegicus GN=Sptbn1 PE=4 SV=2	Sptbn1	120	77	73	146	111	210	287	293	305	0.937	0.0	1.86374004145e-82
Q14195-2	Isoform LCRMP-4 of Dihydropyrimidinase-related protein 3 OS=Homo sapiens GN=DPYSL3	DPYSL3	81	85	75	76	65	85	71	88	91	0.134	0.0	0.0997020094938
P04642	L-lactate dehydrogenase A chain OS=Rattus norvegicus GN=Ldha PE=1 SV=1	Ldha	59	76	76	69	75	60	49	45	49	-0.311	0.0	0.00115040313504
G3V6Y6	Brain glycogen phosphorylase, isoform CRA_b OS=Rattus norvegicus GN=Pygb PE=3 SV=1	Pygb	58	35	32	43	35	60	92	75	92	0.74	0.0	2.70127047194e-20
P54311	Guanine nucleotide-binding protein G(I)/G(S)/G(T) subunit beta-1 OS=Rattus norvegicus GN=Gnb1 PE=1 SV=4	Gnb1	51	24	16	19	18	31	62	63	46	0.831	0.0	8.7712461183e-14
Q00981	Ubiquitin carboxyl-terminal hydrolase isozyme L1 OS=Rattus norvegicus GN=Uchl1 PE=1 SV=2	Uchl1	51	37	39	82	44	74	119	123	121	0.867	0.0	2.07435392544e-27
F1LX07	Protein Slc25a12 (Fragment) OS=Rattus norvegicus GN=Slc25a12 PE=3 SV=2	Slc25a12	50	9	8	15	25	37	75	75	79	1.212	0.0	3.59264569284e-30
P31948	Stress-induced-phosphoprotein 1 OS=Homo sapiens GN=STIP1 PE=1 SV=1	STIP1	48	67	84	48	41	36	14	16	14	-1.261	0.0	7.75620792365e-15
P31948-2	Isoform 2 of Stress-induced-phosphoprotein 1 OS=Homo sapiens GN=STIP1	STIP1	47	66	83	47	41	36	13	15	13	-1.3	0.0	6.37364102366e-17
Q5XI78	2-oxoglutarate dehydrogenase, mitochondrial OS=Rattus norvegicus GN=Ogdh PE=1 SV=1	Ogdh	45	33	22	28	24	37	62	53	62	0.685	0.0	4.13661233422e-11
P19367	Hexokinase-1 OS=Homo sapiens GN=HK1 PE=1 SV=3	HK1	43	54	53	43	33	44	56	52	52	0.228	0.0	0.0142341264131
P04636	Malate dehydrogenase, mitochondrial OS=Rattus norvegicus GN=Mdh2 PE=1 SV=2	Mdh2	41	24	22	47	41	60	80	85	83	0.813	0.0	4.74295006588e-17
P85834	Elongation factor Tu, mitochondrial OS=Rattus norvegicus GN=Tufm PE=1 SV=1	Tufm	40	29	27	19	22	24	31	29	31	0.179	3.5e-05	0.179725726204
P62879	Guanine nucleotide-binding protein G(I)/G(S)/G(T) subunit beta-2 OS=Homo sapiens GN=GNB2 PE=1 SV=3	GNB2	35	21	20	22	22	27	49	51	46	0.75	0.0	1.07293815167e-10
G3V936	Citrate synthase, mitochondrial OS=Rattus norvegicus GN=Cs PE=3 SV=1	Cs	34	15	9	16	16	21	44	51	46	0.974	0.0	2.61050566451e-14
Q14240-2	Isoform 2 of Eukaryotic initiation factor 4A-II OS=Homo sapiens GN=EIF4A2	EIF4A2	34	33	35	25	25	32	22	17	18	-0.409	0.0	0.00723563857436
P36871	Phosphoglucomutase-1 OS=Homo sapiens GN=PGM1 PE=1 SV=3	PGM1	32	45	36	22	23	25	20	21	21	-0.337	0.0	0.0187381345875
P26599-3	Isoform 3 of Polypyrimidine tract-binding protein 1 OS=Homo sapiens GN=PTBP1	PTBP1	28	59	34	53	29	37	2	1	3	-3.033	0.0	2.40714548692e-12
P32119	Peroxiredoxin-2 OS=Homo sapiens GN=PRDX2 PE=1 SV=5	PRDX2	27	30	22	23	18	19	14	11	10	-0.632	0.0	0.00105736803051
Q16891	MICOS complex subunit MIC60 OS=Homo sapiens GN=IMMT PE=1 SV=1	IMMT	26	36	33	19	21	26	21	17	15	-0.379	0.0	0.0174730244914
P10824	Guanine nucleotide-binding protein G(i) subunit alpha-1 OS=Rattus norvegicus GN=Gnai1 PE=1 SV=3	Gnai1	24	19	15	27	30	38	66	77	74	1.112	0.0	5.85780628987e-22
Q04446	1,4-alpha-glucan-branching enzyme OS=Homo sapiens GN=GBE1 PE=1 SV=3	GBE1	23	30	25	9	7	9	2	2	2	-2.171	0.0	4.3084202235e-07
P60174	Triosephosphate isomerase OS=Homo sapiens GN=TPI1 PE=1 SV=3	TPI1	23	22	17	28	18	22	18	14	20	-0.165	0.037468	0.296577931615
D3ZAN3	Alpha glucosidase 2 alpha neutral subunit (Predicted) OS=Rattus norvegicus GN=Ganab PE=1 SV=1	Ganab	22	21	11	24	29	23	19	14	9	-0.371	0.0	0.0351696213025
O35567	Bifunctional purine biosynthesis protein PURH OS=Rattus norvegicus GN=Atic PE=1 SV=2	Atic	22	18	21	20	29	21	15	22	25	0.005	1.0	0.975588542151
G3V846	Excitatory amino acid transporter 1 OS=Rattus norvegicus GN=Slc1a3 PE=3 SV=1	Slc1a3	22	9	3	15	8	30	53	56	42	1.316	0.0	3.64938858215e-25
P07895	Superoxide dismutase [Mn], mitochondrial OS=Rattus norvegicus GN=Sod2 PE=1 SV=2	Sod2	21	1	3	20	12	16	25	31	32	0.952	0.0	1.08891488288e-09
P49588	Alanine--tRNA ligase, cytoplasmic OS=Homo sapiens GN=AARS PE=1 SV=2	AARS	21	47	47	30	15	28	10	9	10	-1.131	0.0	1.0294744644e-08
Q9QXY2	SRC kinase signaling inhibitor 1 OS=Rattus norvegicus GN=Srcin1 PE=1 SV=1	Srcin1	20	0	1	1	0	12	50	34	52	2.092	0.0	1.06267100405e-26
O60282	Kinesin heavy chain isoform 5C OS=Homo sapiens GN=KIF5C PE=1 SV=1	KIF5C	20	9	9	10	11	13	19	14	17	0.392	0.0	0.0313816056487
Q6Q0N1	Cytosolic non-specific dipeptidase OS=Rattus norvegicus GN=Cndp2 PE=1 SV=1	Cndp2	20	17	13	22	31	19	23	19	18	0.049	0.826788	0.759071729783
Q04637-9	Isoform 9 of Eukaryotic translation initiation factor 4 gamma 1 OS=Homo sapiens GN=EIF4G1	EIF4G1	20	43	61	48	32	41	7	6	7	-1.761	0.0	1.78970589197e-14
D3ZHB3	40S ribosomal protein S12 OS=Rattus norvegicus GN=LOC100360573 PE=3 SV=2	LOC100360573	19	24	27	14	12	15	4	4	3	-1.573	0.0	1.26675464809e-06
P39069	Adenylate kinase isoenzyme 1 OS=Rattus norvegicus GN=Ak1 PE=1 SV=3	Ak1	18	7	4	11	9	12	23	21	22	0.835	0.0	1.16440731927e-06
Q14982-4	Isoform 4 of Opioid-binding protein/cell adhesion molecule OS=Homo sapiens GN=OPCML	OPCML	18	0	0	2	2	4	18	19	18	1.422	0.0	1.29432310076e-09
P28482	Mitogen-activated protein kinase 1 OS=Homo sapiens GN=MAPK1 PE=1 SV=3	MAPK1	18	17	16	12	12	11	21	24	22	0.513	0.0	0.00222299639418
F1LN75	Septin-9 (Fragment) OS=Rattus norvegicus GN=Sept9 PE=1 SV=2	Sept9	18	15	8	11	11	15	16	15	12	0.155	0.019958	0.401581550723
Q15700-2	Isoform 2 of Disks large homolog 2 OS=Homo sapiens GN=DLG2	DLG2	17	0	0	2	1	14	19	21	24	1.339	0.0	3.02484360885e-10
Q9JLJ3	4-trimethylaminobutyraldehyde dehydrogenase OS=Rattus norvegicus GN=Aldh9a1 PE=1 SV=1	Aldh9a1	17	8	9	8	12	10	10	15	8	0.093	0.504466	0.665814094779
Q8R2H0	ATPase, H+ transporting, V1 subunit G isoform 2 OS=Rattus norvegicus GN=Atp6v1g2 PE=4 SV=1	Atp6v1g2	17	1	2	9	4	7	14	17	17	0.937	0.0	2.55031806925e-05
Q1WIM3	Cell adhesion molecule 3 OS=Rattus norvegicus GN=Cadm3 PE=2 SV=1	Cadm3	17	1	1	2	1	11	19	23	28	1.524	0.0	1.38667803668e-13
D3ZG43	NADH dehydrogenase (Ubiquinone) Fe-S protein 3 (Predicted), isoform CRA_c OS=Rattus norvegicus GN=Ndufs3 PE=3 SV=1	Ndufs3	17	3	3	5	6	13	21	22	23	1.107	0.0	2.24787332491e-09
P17220	Proteasome subunit alpha type-2 OS=Rattus norvegicus GN=Psma2 PE=1 SV=3	Psma2	17	16	17	11	12	10	8	12	13	-0.177	0.150336	0.391223859301
O00487	26S proteasome non-ATPase regulatory subunit 14 OS=Homo sapiens GN=PSMD14 PE=1 SV=1	PSMD14	16	15	26	13	15	6	1	4	6	-1.406	0.0	1.74457255637e-05
P59998-3	Isoform 3 of Actin-related protein 2/3 complex subunit 4 OS=Homo sapiens GN=ARPC4	ARPC4	16	16	19	15	20	14	13	11	10	-0.345	3.3e-05	0.0955342909067
P04906	Glutathione S-transferase P OS=Rattus norvegicus GN=Gstp1 PE=1 SV=2	Gstp1	16	13	10	19	18	27	50	44	43	1.04	0.0	1.59591850439e-16
P31939	Bifunctional purine biosynthesis protein PURH OS=Homo sapiens GN=ATIC PE=1 SV=3	ATIC	16	27	33	31	32	36	9	7	10	-1.163	0.0	1.38203378941e-08
Q01469	Fatty acid-binding protein, epidermal OS=Homo sapiens GN=FABP5 PE=1 SV=3	FABP5	16	17	27	10	10	5	1	2	2	-2.192	0.0	8.26507685355e-06
Q5T9B7	Adenylate kinase isoenzyme 1 OS=Homo sapiens GN=AK1 PE=1 SV=1	AK1	16	16	15	20	13	16	9	8	10	-0.52	0.0	0.0196114360959
P02452	Collagen alpha-1(I) chain OS=Homo sapiens GN=COL1A1 PE=1 SV=5	COL1A1	15	20	11	12	6	12	2	2	2	-1.86	0.0	7.90281386023e-06
Q99714	3-hydroxyacyl-CoA dehydrogenase type-2 OS=Homo sapiens GN=HSD17B10 PE=1 SV=3	HSD17B10	15	20	24	22	19	21	4	4	7	-1.368	0.0	6.58566554953e-07
Q5XIN6	LETM1 and EF-hand domain-containing protein 1, mitochondrial OS=Rattus norvegicus GN=Letm1 PE=1 SV=1	Letm1	15	5	3	8	6	17	31	33	33	1.357	0.0	1.47711135461e-14
P05545	Serine protease inhibitor A3K OS=Rattus norvegicus GN=Serpina3k PE=1 SV=3	Serpina3k	14	20	22	19	23	16	0	0	1	-3.078	0.0	9.7114631921e-06
Q9BR76	Coronin-1B OS=Homo sapiens GN=CORO1B PE=1 SV=1	CORO1B	14	18	13	12	11	8	4	3	5	-1.144	0.0	0.00038596346544
P97710	Tyrosine-protein phosphatase non-receptor type substrate 1 OS=Rattus norvegicus GN=Sirpa PE=1 SV=1	Sirpa	14	0	2	7	6	12	33	31	36	1.619	0.0	2.64881970037e-20
Q96FW1	Ubiquitin thioesterase OTUB1 OS=Homo sapiens GN=OTUB1 PE=1 SV=2	OTUB1	14	15	13	23	21	23	21	22	18	0.173	0.001833	0.294500409646
Q8CFD0	Sideroflexin-5 OS=Rattus norvegicus GN=Sfxn5 PE=2 SV=1	Sfxn5	14	0	0	4	2	6	12	11	12	0.974	0.0	0.000301858311041
Q4V8B0	Oxidation resistance protein 1 OS=Rattus norvegicus GN=Oxr1 PE=2 SV=3	Oxr1	14	1	0	4	2	14	33	32	41	1.828	0.0	2.24492671827e-20
Q4KM74	Vesicle-trafficking protein SEC22b OS=Rattus norvegicus GN=Sec22b PE=1 SV=3	Sec22b	14	26	18	14	14	16	11	7	10	-0.549	0.0	0.0148014903137
Q9C040-2	Isoform 2 of Tripartite motif-containing protein 2 OS=Homo sapiens GN=TRIM2	TRIM2	14	6	2	2	2	5	13	18	21	1.265	0.0	1.89306498861e-08
D3ZCZ9	Protein LOC100912599 OS=Rattus norvegicus GN=LOC100912599 PE=4 SV=1	LOC100912599	14	1	0	4	2	5	14	10	13	1.076	0.0	3.11762231374e-05
P62193	26S protease regulatory subunit 4 OS=Rattus norvegicus GN=Psmc1 PE=2 SV=1	Psmc1	14	18	18	22	17	15	6	7	7	-0.898	0.0	0.000194928452689
P04040	Catalase OS=Homo sapiens GN=CAT PE=1 SV=3	CAT	14	22	17	10	6	8	1	3	0	-2.059	0.0	2.32241242532e-05
O00425	Insulin-like growth factor 2 mRNA-binding protein 3 OS=Homo sapiens GN=IGF2BP3 PE=1 SV=2	IGF2BP3	13	27	28	14	10	11	0	0	0	-2.906	0.0	1.94940309438e-06
Q96CX2	BTB/POZ domain-containing protein KCTD12 OS=Homo sapiens GN=KCTD12 PE=1 SV=1	KCTD12	13	17	11	15	16	15	5	4	6	-1.053	0.0	0.000211307350369
Q14157-5	Isoform 5 of Ubiquitin-associated protein 2-like OS=Homo sapiens GN=UBAP2L	UBAP2L	13	17	16	19	16	16	4	4	9	-1.018	0.0	0.000103175568123
Q9Y266	Nuclear migration protein nudC OS=Homo sapiens GN=NUDC PE=1 SV=1	NUDC	13	19	26	23	22	26	7	7	4	-1.233	0.0	4.40655111426e-07
G3V983	Glutathione S-transferase Mu 1 OS=Rattus norvegicus GN=Gstm1 PE=3 SV=1	Gstm1	13	6	4	10	7	11	26	22	21	1.057	0.0	5.17762895148e-08
P63208	S-phase kinase-associated protein 1 OS=Homo sapiens GN=SKP1 PE=1 SV=2	SKP1	13	17	19	18	14	12	14	15	11	-0.09	0.829127	0.655236112603
Q15555	Microtubule-associated protein RP/EB family member 2 OS=Homo sapiens GN=MAPRE2 PE=1 SV=1	MAPRE2	13	10	10	6	5	14	11	19	15	0.487	0.0	0.0117989816692
D3ZM33	Protein LOC100362298 (Fragment) OS=Rattus norvegicus GN=LOC100362298 PE=3 SV=2	LOC100362298	13	13	15	17	12	11	4	5	6	-0.982	0.0	0.000887043822831
P62250	40S ribosomal protein S16 OS=Rattus norvegicus GN=Rps16 PE=1 SV=2	Rps16	12	18	19	11	10	10	6	4	6	-0.865	0.0	0.00170860858156
E9PSG1	Calpastatin (Fragment) OS=Homo sapiens GN=CAST PE=1 SV=1	CAST	12	16	14	14	13	11	0	0	0	-2.688	0.0	1.77310398525e-05
Q2M2I8	AP2-associated protein kinase 1 OS=Homo sapiens GN=AAK1 PE=1 SV=3	AAK1	12	5	9	10	8	11	13	11	15	0.41	0.0	0.0480529348345
Q9NVI7-2	Isoform 2 of ATPase family AAA domain-containing protein 3A OS=Homo sapiens GN=ATAD3A	ATAD3A	12	23	17	19	10	9	1	3	4	-1.717	0.0	2.48081673157e-06
P43034	Platelet-activating factor acetylhydrolase IB subunit alpha OS=Homo sapiens GN=PAFAH1B1 PE=1 SV=2	PAFAH1B1	12	11	7	10	8	11	14	14	12	0.374	0.0	0.0620273759891
Q9NVI7	ATPase family AAA domain-containing protein 3A OS=Homo sapiens GN=ATAD3A PE=1 SV=2	ATAD3A	12	23	15	18	9	9	1	2	3	-2.013	0.0	5.57494860948e-06
B7ZB78	Ras-related protein Rap-1b OS=Homo sapiens GN=RAP1B PE=1 SV=1	RAP1B	12	10	9	7	3	7	5	7	5	-0.289	0.049823	0.313070561083
O35274	Neurabin-2 OS=Rattus norvegicus GN=Ppp1r9b PE=1 SV=1	Ppp1r9b	12	4	2	1	5	7	25	25	25	1.656	0.0	7.08423638752e-14
D3ZPC4	Neural cell adhesion molecule L1 OS=Rattus norvegicus GN=L1cam PE=4 SV=2	L1cam	12	0	0	1	1	10	20	24	18	1.646	0.0	6.80485544206e-13
P15880	40S ribosomal protein S2 OS=Homo sapiens GN=RPS2 PE=1 SV=2	RPS2	11	23	18	14	15	14	3	6	4	-1.273	0.0	3.64255592654e-06
P27139	Carbonic anhydrase 2 OS=Rattus norvegicus GN=Ca2 PE=1 SV=2	Ca2	11	11	3	10	8	16	37	30	28	1.236	0.0	1.301959657e-12
Q9ERH3	WD repeat-containing protein 7 OS=Rattus norvegicus GN=Wdr7 PE=2 SV=1	Wdr7	11	0	0	3	0	15	28	24	34	1.758	0.0	1.48755203572e-16
P17677-2	Isoform 2 of Neuromodulin OS=Homo sapiens GN=GAP43	GAP43	11	12	18	12	12	12	0	0	0	-2.624	0.0	1.95122695575e-05
A0A087WUT6	Eukaryotic translation initiation factor 5B OS=Homo sapiens GN=EIF5B PE=1 SV=1	EIF5B	10	16	22	14	10	13	1	0	0	-2.748	0.0	3.76250082653e-05
Q12905	Interleukin enhancer-binding factor 2 OS=Homo sapiens GN=ILF2 PE=1 SV=2	ILF2	10	23	20	15	13	15	6	5	8	-0.881	0.0	0.000441579016175
P51665	26S proteasome non-ATPase regulatory subunit 7 OS=Homo sapiens GN=PSMD7 PE=1 SV=2	PSMD7	10	15	13	14	15	12	11	10	11	-0.159	0.240373	0.434802494708
D3ZAA9	Membrane protein, palmitoylated 2 (MAGUK p55 subfamily member 2), isoform CRA_a OS=Rattus norvegicus GN=Mpp2 PE=4 SV=2	Mpp2	10	0	0	1	0	7	21	21	18	1.792	0.0	2.233019258e-12
F1MAC0	Protein Ifi47 OS=Rattus norvegicus GN=Ifi47 PE=4 SV=1	Ifi47	10	7	5	4	14	1	0	0	4	-1.231	0.0	0.00635267039274
Q4FZT2	Protein phosphatase methylesterase 1 OS=Rattus norvegicus GN=Ppme1 PE=1 SV=2	Ppme1	10	4	3	3	3	3	10	9	10	0.862	0.0	0.00155670272899
Q5GFD9	Protein IMPACT OS=Rattus norvegicus GN=Impact PE=2 SV=1	Impact	10	2	1	6	4	13	24	36	26	1.614	0.0	7.35055935711e-15
P36876	Serine/threonine-protein phosphatase 2A 55 kDa regulatory subunit B alpha isoform OS=Rattus norvegicus GN=Ppp2r2a PE=2 SV=1	Ppp2r2a	10	10	10	11	9	9	13	15	16	0.455	0.0	0.0244552939546
Q9UBG0	C-type mannose receptor 2 OS=Homo sapiens GN=MRC2 PE=1 SV=2	MRC2	10	16	9	4	2	8	0	0	0	-2.214	0.0	0.000519683813065
P26232	Catenin alpha-2 OS=Homo sapiens GN=CTNNA2 PE=1 SV=5	CTNNA2	10	6	6	6	8	21	30	28	37	1.288	0.0	4.09628765957e-14
Q920Q0	Paralemmin-1 OS=Rattus norvegicus GN=Palm PE=1 SV=1	Palm	10	1	1	2	2	10	36	29	34	2.114	0.0	3.06670032418e-20
D3ZAY7	Protein Epb41l2 OS=Rattus norvegicus GN=Epb41l2 PE=4 SV=2	Epb41l2	10	6	6	12	10	20	31	34	34	1.193	0.0	9.65060992807e-13
Q13363	C-terminal-binding protein 1 OS=Homo sapiens GN=CTBP1 PE=1 SV=2	CTBP1	10	6	5	3	4	5	10	13	13	0.833	0.0	0.000939983678441
B2RYP4	Protein Snx2 OS=Rattus norvegicus GN=Snx2 PE=2 SV=1	Snx2	10	12	11	13	16	13	8	6	11	-0.335	0.001126	0.162443644613
Q9QX69	LanC-like protein 1 OS=Rattus norvegicus GN=Lancl1 PE=2 SV=2	Lancl1	10	2	0	5	0	9	19	15	24	1.489	0.0	8.76196016353e-12
P11348	Dihydropteridine reductase OS=Rattus norvegicus GN=Qdpr PE=1 SV=1	Qdpr	10	5	1	9	7	16	30	33	23	1.333	0.0	5.21790686007e-13
Q9WV25-2	Isoform 2 of Poly(U)-binding-splicing factor PUF60 OS=Rattus norvegicus GN=Puf60	Puf60	10	15	14	13	15	16	1	4	3	-1.633	0.0	1.57378127287e-05
Q9UHB9	Signal recognition particle subunit SRP68 OS=Homo sapiens GN=SRP68 PE=1 SV=2	SRP68	9	17	19	20	13	10	0	1	0	-2.821	0.0	1.69952337091e-05
Q32P28-3	Isoform 3 of Prolyl 3-hydroxylase 1 OS=Homo sapiens GN=LEPRE1	LEPRE1	9	15	12	3	2	3	0	0	0	-2.132	0.0	0.00195292126102
D4A0T0	Protein Ndufb10 OS=Rattus norvegicus GN=Ndufb10 PE=4 SV=1	Ndufb10	9	3	2	2	4	3	13	15	14	1.368	0.0	2.9943860292e-07
O08815	STE20-like serine/threonine-protein kinase OS=Rattus norvegicus GN=Slk PE=2 SV=1	Slk	9	5	8	2	6	8	16	11	12	0.788	0.0	0.000880703258486
G3V8R2	Neurocan core protein OS=Rattus norvegicus GN=Ncan PE=4 SV=1	Ncan	9	0	0	1	2	9	15	13	20	1.486	0.0	2.36676863058e-08
P62994	Growth factor receptor-bound protein 2 OS=Rattus norvegicus GN=Grb2 PE=1 SV=1	Grb2	9	5	2	9	8	8	15	14	13	0.793	0.0	0.000260408659481
P49321-3	Isoform 3 of Nuclear autoantigenic sperm protein OS=Homo sapiens GN=NASP	NASP	9	25	22	21	14	15	0	0	0	-2.99	0.0	2.73716791384e-07
P49134	Integrin beta-1 OS=Rattus norvegicus GN=Itgb1 PE=2 SV=1	Itgb1	9	13	22	9	9	6	3	0	1	-1.908	0.0	0.000142723622134
O95425	Supervillin OS=Homo sapiens GN=SVIL PE=1 SV=2	SVIL	9	22	13	9	7	9	0	0	0	-2.491	0.0	9.78751306568e-05
Q9WVJ6	Protein Tgm2 OS=Rattus norvegicus GN=Tgm2 PE=2 SV=1	Tgm2	9	9	8	7	14	5	1	1	1	-2.246	0.0	0.000455066156295
P40121	Macrophage-capping protein OS=Homo sapiens GN=CAPG PE=1 SV=2	CAPG	9	14	22	18	14	19	0	0	1	-2.816	0.0	1.57164402312e-05
Q9Y5X3	Sorting nexin-5 OS=Homo sapiens GN=SNX5 PE=1 SV=1	SNX5	9	15	11	8	12	8	2	3	5	-1.137	0.0	0.000827286940353
Q5U2S7	Proteasome (Prosome, macropain) 26S subunit, non-ATPase, 3 OS=Rattus norvegicus GN=Psmd3 PE=2 SV=1	Psmd3	9	14	15	18	16	9	12	17	9	-0.011	0.997976	0.954943495527
O00170	AH receptor-interacting protein OS=Homo sapiens GN=AIP PE=1 SV=2	AIP	9	15	18	9	5	7	2	1	1	-2.108	0.0	0.000160908678838
Q99N27	Sorting nexin-1 OS=Rattus norvegicus GN=Snx1 PE=1 SV=1	Snx1	8	13	8	8	12	7	7	9	4	-0.308	0.01378	0.247068139302
D3ZSN6	Kinesin-like protein (Fragment) OS=Rattus norvegicus GN=Kif21a PE=1 SV=2	Kif21a	8	0	0	4	1	5	18	19	18	1.763	0.0	1.4381142454e-10
D3ZD97	DEAH (Asp-Glu-Ala-His) box polypeptide 15 (Predicted), isoform CRA_b OS=Rattus norvegicus GN=Dhx15 PE=4 SV=1	Dhx15	8	21	18	19	19	15	1	4	5	-1.611	0.0	6.7646962771e-07
Q02809-2	Isoform 2 of Procollagen-lysine,2-oxoglutarate 5-dioxygenase 1 OS=Homo sapiens GN=PLOD1	PLOD1	8	18	15	8	10	8	0	0	0	-2.533	0.0	4.40768165814e-05
G3V836	Clusterin OS=Rattus norvegicus GN=Clu PE=3 SV=1	Clu	8	6	8	4	5	6	10	9	8	0.428	0.0	0.0797050514527
G3V9R2	Protein Cfh OS=Rattus norvegicus GN=Cfh PE=4 SV=1	Cfh	8	5	6	3	2	0	0	0	1	-1.491	0.0	0.0249161666456
Q9P258	Protein RCC2 OS=Homo sapiens GN=RCC2 PE=1 SV=2	RCC2	8	16	15	9	11	8	0	0	0	-2.544	0.0	0.00010224568119
O00231-2	Isoform 2 of 26S proteasome non-ATPase regulatory subunit 11 OS=Homo sapiens GN=PSMD11	PSMD11	8	19	23	19	20	16	10	12	10	-0.44	0.0	0.0271955144374
Q12888-2	Isoform 2 of Tumor suppressor p53-binding protein 1 OS=Homo sapiens GN=TP53BP1	TP53BP1	8	16	11	13	4	21	1	0	1	-2.668	0.0	0.000105839288337
Q14643	Inositol 1,4,5-trisphosphate receptor type 1 OS=Homo sapiens GN=ITPR1 PE=1 SV=3	ITPR1	8	4	3	2	7	9	15	12	13	0.944	0.0	2.92793685791e-05
G3V949	CAP-Gly domain-containing linker protein 2 OS=Rattus norvegicus GN=Clip2 PE=4 SV=1	Clip2	8	3	3	5	4	9	21	16	22	1.374	0.0	1.97207393166e-10
Q16666	Gamma-interferon-inducible protein 16 OS=Homo sapiens GN=IFI16 PE=1 SV=3	IFI16	8	15	20	22	24	12	0	0	0	-2.97	0.0	2.24077884423e-06
P50416	Carnitine O-palmitoyltransferase 1, liver isoform OS=Homo sapiens GN=CPT1A PE=1 SV=2	CPT1A	8	23	23	12	10	15	0	0	0	-2.781	0.0	1.18244368451e-05
A0A0A6YYM0	Long-chain-fatty-acid--CoA ligase 6 OS=Rattus norvegicus GN=Acsl6 PE=4 SV=1	Acsl6	8	0	0	2	0	3	25	26	25	2.334	0.0	2.36814049908e-16
F1LPP6	A-kinase anchor protein 5 OS=Rattus norvegicus GN=Akap5 PE=4 SV=1	Akap5	8	0	0	0	0	2	20	17	17	2.132	0.0	2.51255423895e-12
A0A0A0MY09	Endoplasmin OS=Rattus norvegicus GN=Hsp90b1 PE=3 SV=1	Hsp90b1	97	122	115	86	86	78	42	40	41	-0.805	0.0	1.39577690278e-16
P59215	Guanine nucleotide-binding protein G(o) subunit alpha OS=Rattus norvegicus GN=Gnao1 PE=1 SV=2	Gnao1	68	19	11	26	26	45	79	96	87	1.048	0.0	6.92827962504e-26
P04785	Protein disulfide-isomerase OS=Rattus norvegicus GN=P4hb PE=1 SV=2	P4hb	56	54	65	60	54	56	17	23	13	-1.12	0.0	1.40863146765e-12
A2A274	Aconitate hydratase, mitochondrial OS=Homo sapiens GN=ACO2 PE=1 SV=1	ACO2	54	31	32	42	40	51	81	91	72	0.725	0.0	2.87637564206e-16
P10860	Glutamate dehydrogenase 1, mitochondrial OS=Rattus norvegicus GN=Glud1 PE=1 SV=2	Glud1	49	48	40	40	35	43	63	72	54	0.453	0.0	5.20377959628e-06
E7EMB3	Calmodulin OS=Homo sapiens GN=CALM2 PE=1 SV=1	CALM2	48	24	35	49	43	66	112	145	152	1.195	0.0	3.80800213707e-49
P48643	T-complex protein 1 subunit epsilon OS=Homo sapiens GN=CCT5 PE=1 SV=1	CCT5	45	61	66	42	40	37	16	18	18	-0.961	0.0	1.44818941179e-11
Q66HM2	AP-2 complex subunit alpha-2 OS=Rattus norvegicus GN=Ap2a2 PE=1 SV=1	Ap2a2	44	29	26	30	31	46	69	64	65	0.718	0.0	3.25847571156e-12
Q68FQ0	T-complex protein 1 subunit epsilon OS=Rattus norvegicus GN=Cct5 PE=1 SV=1	Cct5	43	44	47	32	27	27	26	24	26	-0.311	0.0	0.0204384540415
P18418	Calreticulin OS=Rattus norvegicus GN=Calr PE=1 SV=1	Calr	40	35	48	79	69	67	42	49	50	-0.12	0.012188	0.241759597337
Q02218	2-oxoglutarate dehydrogenase, mitochondrial OS=Homo sapiens GN=OGDH PE=1 SV=3	OGDH	39	43	34	29	22	33	33	27	31	-0.033	0.990574	0.793552740532
E9PCR7	2-oxoglutarate dehydrogenase, mitochondrial OS=Homo sapiens GN=OGDH PE=1 SV=1	OGDH	39	43	34	28	22	32	33	27	31	-0.03	0.996735	0.814829715018
P09936	Ubiquitin carboxyl-terminal hydrolase isozyme L1 OS=Homo sapiens GN=UCHL1 PE=1 SV=2	UCHL1	39	37	58	81	48	66	78	82	89	0.478	0.0	9.09677662543e-08
P78371	T-complex protein 1 subunit beta OS=Homo sapiens GN=CCT2 PE=1 SV=4	CCT2	38	60	59	54	50	51	22	26	26	-0.685	0.0	3.39115546953e-07
P49411	Elongation factor Tu, mitochondrial OS=Homo sapiens GN=TUFM PE=1 SV=2	TUFM	38	41	41	28	27	26	19	17	21	-0.516	0.0	0.000905347333823
O88989	Malate dehydrogenase, cytoplasmic OS=Rattus norvegicus GN=Mdh1 PE=1 SV=3	Mdh1	37	19	16	29	25	51	77	80	84	1.072	0.0	1.53008929427e-29
P05204	Non-histone chromosomal protein HMG-17 OS=Homo sapiens GN=HMGN2 PE=1 SV=3	HMGN2	31	37	33	9	15	12	3	7	3	-1.636	0.0	1.01083958193e-08
Q9QYF3	Unconventional myosin-Va OS=Rattus norvegicus GN=Myo5a PE=1 SV=1	Myo5a	31	16	13	10	13	31	66	53	63	1.23	0.0	1.25266059245e-21
Q3MHS9	Chaperonin containing Tcp1, subunit 6A (Zeta 1) OS=Rattus norvegicus GN=Cct6a PE=2 SV=1	Cct6a	28	28	34	38	31	30	20	23	25	-0.276	0.0	0.0432383747128
Q92945	Far upstream element-binding protein 2 OS=Homo sapiens GN=KHSRP PE=1 SV=4	KHSRP	28	44	37	45	39	26	5	9	5	-1.717	0.0	4.97017141379e-14
A0A087WTP3	Far upstream element-binding protein 2 OS=Homo sapiens GN=KHSRP PE=1 SV=1	KHSRP	27	40	37	40	37	26	5	9	5	-1.657	0.0	1.98802397151e-11
P13611	Versican core protein OS=Homo sapiens GN=VCAN PE=1 SV=3	VCAN	26	24	22	21	19	15	12	9	12	-0.602	0.0	0.000994776117227
Q6P3V9	60S ribosomal protein L4 OS=Rattus norvegicus GN=Rpl4 PE=2 SV=1	Rpl4	25	30	26	29	25	24	16	13	14	-0.579	0.0	0.00104249490899
Q68FP1	Gelsolin OS=Rattus norvegicus GN=Gsn PE=1 SV=1	Gsn	25	29	27	30	37	29	25	19	20	-0.262	1e-06	0.0621253573731
Q07266	Drebrin OS=Rattus norvegicus GN=Dbn1 PE=1 SV=3	Dbn1	25	7	7	18	7	22	44	33	42	1.092	0.0	1.16147313258e-14
P52209	6-phosphogluconate dehydrogenase, decarboxylating OS=Homo sapiens GN=PGD PE=1 SV=3	PGD	25	34	36	33	29	28	5	9	8	-1.402	0.0	2.9269357279e-10
P07954	Fumarate hydratase, mitochondrial OS=Homo sapiens GN=FH PE=1 SV=3	FH	24	20	17	23	16	22	40	37	29	0.604	0.0	3.14371047945e-06
B0BNF1	Septin-8 OS=Rattus norvegicus GN=Sept8 PE=1 SV=1	Sept8	24	12	12	15	11	26	35	26	29	0.655	0.0	5.92634990279e-06
G3V741	Phosphate carrier protein, mitochondrial OS=Rattus norvegicus GN=Slc25a3 PE=3 SV=1	Slc25a3	23	9	7	17	20	22	43	42	33	0.957	0.0	1.24234278398e-11
P48500	Triosephosphate isomerase OS=Rattus norvegicus GN=Tpi1 PE=1 SV=2	Tpi1	22	12	10	19	17	21	34	36	38	0.82	0.0	9.9195079187e-10
Q9R063	Peroxiredoxin-5, mitochondrial OS=Rattus norvegicus GN=Prdx5 PE=1 SV=1	Prdx5	22	11	10	15	25	15	26	25	25	0.498	0.0	0.00224760540896
F1LN88	Aldehyde dehydrogenase, mitochondrial OS=Rattus norvegicus GN=Aldh2 PE=3 SV=2	Aldh2	21	9	9	10	18	13	18	37	19	0.679	0.0	3.05536597588e-05
Q9NYU2	UDP-glucose:glycoprotein glucosyltransferase 1 OS=Homo sapiens GN=UGGT1 PE=1 SV=3	UGGT1	19	18	26	35	30	26	5	3	10	-1.434	0.0	4.48051236185e-09
Q01813	ATP-dependent 6-phosphofructokinase, platelet type OS=Homo sapiens GN=PFKP PE=1 SV=2	PFKP	19	31	36	31	27	26	27	26	31	0.045	0.770416	0.740795560885
F1M2P8	Protein kinase C OS=Rattus norvegicus GN=Prkca PE=3 SV=2	Prkca	18	11	16	5	6	13	27	28	21	0.853	0.0	2.97853744604e-07
P12075	Cytochrome c oxidase subunit 5B, mitochondrial OS=Rattus norvegicus GN=Cox5b PE=1 SV=2	Cox5b	18	3	2	6	6	9	16	14	12	0.696	0.0	0.0014793711868
P00387-3	Isoform 3 of NADH-cytochrome b5 reductase 3 OS=Homo sapiens GN=CYB5R3	CYB5R3	18	18	19	21	12	22	2	5	2	-1.803	0.0	1.9455443575e-06
Q16543	Hsp90 co-chaperone Cdc37 OS=Homo sapiens GN=CDC37 PE=1 SV=1	CDC37	17	19	22	11	10	10	7	8	4	-0.802	0.0	0.00202255624671
P62907	60S ribosomal protein L10a OS=Rattus norvegicus GN=Rpl10a PE=1 SV=2	Rpl10a	17	18	19	20	23	23	8	6	9	-0.908	0.0	7.34575103548e-05
P01946	Hemoglobin subunit alpha-1/2 OS=Rattus norvegicus GN=Hba1 PE=1 SV=3	Hba1	16	48	34	38	92	81	6	4	1	-2.623	0.0	5.18592482486e-17
Q6AY18	Protein Sar1a OS=Rattus norvegicus GN=Sar1a PE=2 SV=1	Sar1a	16	17	22	5	12	9	1	4	6	-1.285	0.0	6.58785683704e-05
P30086	Phosphatidylethanolamine-binding protein 1 OS=Homo sapiens GN=PEBP1 PE=1 SV=3	PEBP1	16	21	18	33	25	30	13	9	12	-0.692	0.0	0.000366082192379
P31399	ATP synthase subunit d, mitochondrial OS=Rattus norvegicus GN=Atp5h PE=1 SV=3	Atp5h	15	4	2	5	7	10	24	26	21	1.255	0.0	1.93264315048e-10
P30041	Peroxiredoxin-6 OS=Homo sapiens GN=PRDX6 PE=1 SV=3	PRDX6	15	28	19	18	12	14	9	8	10	-0.626	0.0	0.00482486110335
O35264	Platelet-activating factor acetylhydrolase IB subunit beta OS=Rattus norvegicus GN=Pafah1b2 PE=1 SV=1	Pafah1b2	15	8	3	7	5	9	10	10	11	0.313	9.9e-05	0.203621942352
B2GV06	Succinyl-CoA:3-ketoacid coenzyme A transferase 1, mitochondrial OS=Rattus norvegicus GN=Oxct1 PE=1 SV=1	Oxct1	15	6	4	6	4	9	21	28	22	1.228	0.0	4.46692055618e-11
Q15056	Eukaryotic translation initiation factor 4H OS=Homo sapiens GN=EIF4H PE=1 SV=5	EIF4H	14	17	13	6	9	6	4	2	3	-1.278	0.0	0.000720387709492
Q9QZR6	Septin-9 OS=Rattus norvegicus GN=Sept9 PE=1 SV=1	Sept9	14	17	9	15	14	16	16	15	11	0.028	0.999999	0.885816340657
P04904	Glutathione S-transferase alpha-3 OS=Rattus norvegicus GN=Gsta3 PE=1 SV=3	Gsta3	14	2	3	3	3	7	13	16	20	1.19	0.0	1.84214305899e-07
Q5BJU7	Wiskott-Aldrich syndrome protein family member 1 OS=Rattus norvegicus GN=Wasf1 PE=1 SV=1	Wasf1	13	0	0	0	0	4	11	16	17	1.466	0.0	3.50586764651e-07
P62890	60S ribosomal protein L30 OS=Rattus norvegicus GN=Rpl30 PE=3 SV=2	Rpl30	13	11	15	18	18	16	4	6	5	-1.081	0.0	0.000125411122877
P09456	cAMP-dependent protein kinase type I-alpha regulatory subunit OS=Rattus norvegicus GN=Prkar1a PE=2 SV=2	Prkar1a	13	17	11	10	11	7	9	9	9	-0.185	0.253926	0.440529132369
P00787	Cathepsin B OS=Rattus norvegicus GN=Ctsb PE=1 SV=2	Ctsb	13	6	7	9	15	9	15	10	14	0.359	0.0	0.0963124354936
Q15181	Inorganic pyrophosphatase OS=Homo sapiens GN=PPA1 PE=1 SV=2	PPA1	13	21	22	22	20	14	3	4	4	-1.627	0.0	1.93266663757e-07
G3V7J0	Aldehyde dehydrogenase family 6, subfamily A1, isoform CRA_b OS=Rattus norvegicus GN=Aldh6a1 PE=3 SV=1	Aldh6a1	13	4	6	9	5	13	35	27	25	1.312	0.0	2.21652068493e-14
P21291	Cysteine and glycine-rich protein 1 OS=Homo sapiens GN=CSRP1 PE=1 SV=3	CSRP1	13	18	12	13	11	16	15	15	17	0.186	0.004169	0.327382377118
Q64428	Trifunctional enzyme subunit alpha, mitochondrial OS=Rattus norvegicus GN=Hadha PE=1 SV=2	Hadha	13	11	6	18	21	13	24	27	33	0.785	0.0	2.55669074408e-07
F1LNI0	Glycerol-3-phosphate dehydrogenase OS=Rattus norvegicus GN=Gpd2 PE=3 SV=2	Gpd2	13	9	10	5	5	9	14	17	21	0.779	0.0	9.08548970532e-05
B5DFB2	Protein Rbbp4 OS=Rattus norvegicus GN=Rbbp4 PE=2 SV=1	Rbbp4	13	18	21	16	12	13	1	2	4	-1.88	0.0	8.97390531901e-07
Q9UHB6	LIM domain and actin-binding protein 1 OS=Homo sapiens GN=LIMA1 PE=1 SV=1	LIMA1	13	21	17	18	13	9	0	0	0	-2.839	0.0	4.37128559673e-06
P56571	ES1 protein homolog, mitochondrial OS=Rattus norvegicus PE=1 SV=2	NOGENE	13	2	3	5	8	9	25	21	23	1.32	0.0	2.82846857918e-10
P11240	Cytochrome c oxidase subunit 5A, mitochondrial OS=Rattus norvegicus GN=Cox5a PE=1 SV=1	Cox5a	13	7	9	8	10	9	14	17	16	0.579	0.0	0.0033787278148
P38919	Eukaryotic initiation factor 4A-III OS=Homo sapiens GN=EIF4A3 PE=1 SV=4	EIF4A3	13	20	22	12	14	14	5	5	6	-1.071	0.0	0.000133885179322
P20788	Cytochrome b-c1 complex subunit Rieske, mitochondrial OS=Rattus norvegicus GN=Uqcrfs1 PE=1 SV=2	Uqcrfs1	12	4	0	4	3	9	24	29	22	1.579	0.0	1.42716612674e-14
P51553	Isocitrate dehydrogenase [NAD] subunit gamma, mitochondrial OS=Homo sapiens GN=IDH3G PE=1 SV=1	IDH3G	12	4	4	6	9	9	20	19	17	0.986	0.0	6.95915665361e-07
F1LMH0	Neuronal-specific septin-3 (Fragment) OS=Rattus norvegicus GN=Sept3 PE=3 SV=1	Sept3	12	0	2	3	2	11	19	22	23	1.507	0.0	1.42933805355e-11
Q5BK63	NADH dehydrogenase [ubiquinone] 1 alpha subcomplex subunit 9, mitochondrial OS=Rattus norvegicus GN=Ndufa9 PE=1 SV=2	Ndufa9	12	5	1	2	3	10	16	19	22	1.28	0.0	4.1814337116e-10
P19234	NADH dehydrogenase [ubiquinone] flavoprotein 2, mitochondrial OS=Rattus norvegicus GN=Ndufv2 PE=1 SV=2	Ndufv2	12	1	1	4	7	9	19	24	18	1.362	0.0	2.63943476799e-10
P63319	Protein kinase C gamma type OS=Rattus norvegicus GN=Prkcg PE=1 SV=1	Prkcg	12	1	3	1	0	15	25	30	21	1.583	0.0	8.51305175507e-15
P28838	Cytosol aminopeptidase OS=Homo sapiens GN=LAP3 PE=1 SV=3	LAP3	12	14	21	16	25	12	2	3	4	-1.7	0.0	3.2241193239e-06
D4AE68	Guanine nucleotide binding protein, alpha q polypeptide, isoform CRA_a OS=Rattus norvegicus GN=Gnaq PE=4 SV=2	Gnaq	11	3	2	5	4	11	22	27	31	1.533	0.0	1.17337912977e-14
Q16576	Histone-binding protein RBBP7 OS=Homo sapiens GN=RBBP7 PE=1 SV=1	RBBP7	11	22	18	11	11	16	3	3	3	-1.567	0.0	1.69263311665e-05
D3DTX6	Neurabin-2 OS=Homo sapiens GN=PPP1R9B PE=1 SV=1	PPP1R9B	11	6	5	1	5	7	17	16	16	1.086	0.0	1.62678160684e-07
Q9UKG1	DCC-interacting protein 13-alpha OS=Homo sapiens GN=APPL1 PE=1 SV=1	APPL1	11	14	11	6	5	8	12	12	9	0.217	0.001835	0.294546470563
D3ZZ32	Prolyl endopeptidase-like OS=Rattus norvegicus GN=Prepl PE=4 SV=2	Prepl	11	1	8	1	0	3	10	8	5	0.667	0.0	0.0188643888947
E9PEB5	Far upstream element-binding protein 1 OS=Homo sapiens GN=FUBP1 PE=1 SV=1	FUBP1	11	22	16	18	10	12	3	5	4	-1.282	0.0	3.30592085407e-05
P27694	Replication protein A 70 kDa DNA-binding subunit OS=Homo sapiens GN=RPA1 PE=1 SV=2	RPA1	11	27	22	12	14	9	0	0	0	-2.914	0.0	1.23339335989e-05
O60493	Sorting nexin-3 OS=Homo sapiens GN=SNX3 PE=1 SV=3	SNX3	11	18	14	8	5	9	6	3	7	-0.669	0.0	0.0213577401463
P09006	Serine protease inhibitor A3N OS=Rattus norvegicus GN=Serpina3n PE=1 SV=3	Serpina3n	11	10	8	7	7	3	0	0	0	-2.146	0.0	0.00116178431762
Q9NYI0	PH and SEC7 domain-containing protein 3 OS=Homo sapiens GN=PSD3 PE=1 SV=2	PSD3	11	5	2	2	5	10	17	13	16	1.033	0.0	4.24788429057e-07
B0BMW2	3-hydroxyacyl-CoA dehydrogenase type-2 OS=Rattus norvegicus GN=Hsd17b10 PE=2 SV=1	Hsd17b10	11	3	2	10	11	13	26	25	24	1.168	0.0	3.76914486662e-10
Q13098-7	Isoform 2 of COP9 signalosome complex subunit 1 OS=Homo sapiens GN=GPS1	GPS1	11	10	10	9	5	7	9	7	8	-0.024	0.998153	0.924711982447
P62834	Ras-related protein Rap-1A OS=Homo sapiens GN=RAP1A PE=1 SV=1	RAP1A	10	11	12	7	7	9	10	10	9	0.076	0.797115	0.749195759782
P08621	U1 small nuclear ribonucleoprotein 70 kDa OS=Homo sapiens GN=SNRNP70 PE=1 SV=2	SNRNP70	10	15	16	15	14	13	3	1	2	-1.94	0.0	5.46490792329e-06
P62882	Guanine nucleotide-binding protein subunit beta-5 OS=Rattus norvegicus GN=Gnb5 PE=2 SV=1	Gnb5	10	1	0	0	0	2	7	8	10	1.208	0.0	0.000440582671824
Q93009	Ubiquitin carboxyl-terminal hydrolase 7 OS=Homo sapiens GN=USP7 PE=1 SV=2	USP7	10	10	6	9	8	9	5	10	10	0.006	1.0	0.982527724776
P62282	40S ribosomal protein S11 OS=Rattus norvegicus GN=Rps11 PE=1 SV=3	Rps11	10	14	13	11	10	9	3	3	5	-1.086	0.0	0.00147376730642
Q86UE4	Protein LYRIC OS=Homo sapiens GN=MTDH PE=1 SV=2	MTDH	10	12	16	15	12	12	3	1	1	-2.087	0.0	1.81265352041e-05
B1WC61	Acad9 protein OS=Rattus norvegicus GN=Acad9 PE=2 SV=1	Acad9	10	0	1	0	0	3	19	15	15	1.821	0.0	6.8777102739e-11
Q8N1F7	Nuclear pore complex protein Nup93 OS=Homo sapiens GN=NUP93 PE=1 SV=2	NUP93	10	17	17	15	14	11	2	0	0	-2.4	0.0	8.38150229985e-06
F1LM09	Ubiquitin carboxyl-terminal hydrolase OS=Rattus norvegicus GN=Usp7 PE=3 SV=2	Usp7	10	9	6	9	6	8	6	10	12	0.196	0.01551	0.388412433088
P61201-2	Isoform 2 of COP9 signalosome complex subunit 2 OS=Homo sapiens GN=COPS2	COPS2	10	17	9	10	7	7	5	8	7	-0.353	0.003298	0.193361162291
P33993	DNA replication licensing factor MCM7 OS=Homo sapiens GN=MCM7 PE=1 SV=4	MCM7	10	25	26	30	19	19	0	0	0	-3.165	0.0	6.59586892335e-07
B1WC34	Protein Prkcsh OS=Rattus norvegicus GN=Prkcsh PE=2 SV=1	Prkcsh	10	2	2	4	4	3	4	11	5	0.53	0.0	0.0746025830994
Q63362	NADH dehydrogenase [ubiquinone] 1 alpha subcomplex subunit 5 OS=Rattus norvegicus GN=Ndufa5 PE=1 SV=3	Ndufa5	10	1	1	2	2	3	6	13	9	1.169	0.0	0.000125462160488
D4ABK7	Heterogeneous nuclear ribonucleoprotein H3 (2H9) (Predicted), isoform CRA_c OS=Rattus norvegicus GN=Hnrnph3 PE=4 SV=1	Hnrnph3	10	20	21	9	11	9	4	2	3	-1.5	0.0	8.09398767649e-05
Q63355	Unconventional myosin-Ic OS=Rattus norvegicus GN=Myo1c PE=1 SV=2	Myo1c	10	11	13	14	8	14	1	0	0	-2.526	0.0	0.000163968557689
G3V6V1	Aminopeptidase B OS=Rattus norvegicus GN=Rnpep PE=4 SV=1	Rnpep	9	4	2	3	5	6	15	11	10	0.969	0.0	0.000162986102247
D3ZD09	Cytochrome c oxidase subunit 6B1 OS=Rattus norvegicus GN=Cox6b1 PE=4 SV=1	Cox6b1	9	3	3	2	4	7	14	11	13	1.052	0.0	3.37301549751e-05
P13638	Sodium/potassium-transporting ATPase subunit beta-2 OS=Rattus norvegicus GN=Atp1b2 PE=2 SV=1	Atp1b2	9	0	0	5	3	7	22	18	20	1.594	0.0	1.71857537116e-12
O60884	DnaJ homolog subfamily A member 2 OS=Homo sapiens GN=DNAJA2 PE=1 SV=1	DNAJA2	9	10	14	4	13	7	12	8	15	0.266	0.000332	0.236888420591
Q9BUQ8	Probable ATP-dependent RNA helicase DDX23 OS=Homo sapiens GN=DDX23 PE=1 SV=3	DDX23	9	16	13	7	4	4	0	0	0	-2.244	0.0	0.00019985476185
D3ZD23	ATP-binding cassette, sub-family E (OABP), member 1 OS=Rattus norvegicus GN=Abce1 PE=3 SV=1	Abce1	9	26	22	13	8	6	1	3	2	-1.972	0.0	4.32541783002e-06
Q9NQT8	Kinesin-like protein KIF13B OS=Homo sapiens GN=KIF13B PE=1 SV=2	KIF13B	9	17	9	8	4	6	0	0	0	-2.256	0.0	0.000377835358393
J3QRS3	Myosin regulatory light chain 12A OS=Homo sapiens GN=MYL12A PE=1 SV=1	MYL12A	9	16	17	31	31	30	8	11	9	-0.818	0.0	0.000106231308981
P08123	Collagen alpha-2(I) chain OS=Homo sapiens GN=COL1A2 PE=1 SV=7	COL1A2	9	9	7	11	8	8	0	1	1	-2.21	0.0	0.000496755220767
B0BN81	40S ribosomal protein S5 OS=Rattus norvegicus GN=Rps5 PE=2 SV=1	Rps5	9	22	20	20	22	20	12	6	5	-0.864	0.0	0.000132159079858
P12004	Proliferating cell nuclear antigen OS=Homo sapiens GN=PCNA PE=1 SV=1	PCNA	9	23	22	17	13	14	0	0	0	-2.857	0.0	3.97280534997e-06
Q68FW9	COP9 signalosome complex subunit 3 OS=Rattus norvegicus GN=Cops3 PE=2 SV=1	Cops3	9	19	18	4	7	4	4	4	5	-0.816	0.0	0.00825398071619
Q80ZA5	Sodium-driven chloride bicarbonate exchanger OS=Rattus norvegicus GN=Slc4a10 PE=1 SV=1	Slc4a10	9	0	0	0	0	5	25	18	22	2.037	0.0	2.00823079493e-14
P22307	Non-specific lipid-transfer protein OS=Homo sapiens GN=SCP2 PE=1 SV=2	SCP2	9	12	10	8	8	6	2	3	2	-1.314	0.0	0.00100080619073
Q5RJQ4	NAD-dependent protein deacetylase sirtuin-2 OS=Rattus norvegicus GN=Sirt2 PE=1 SV=1	Sirt2	9	5	0	17	7	16	41	33	30	1.407	0.0	1.24698463585e-17
Q9EQX9	Ubiquitin-conjugating enzyme E2 N OS=Rattus norvegicus GN=Ube2n PE=1 SV=1	Ube2n	9	10	7	7	11	8	12	9	12	0.307	1.9e-05	0.166848916115
P29373	Cellular retinoic acid-binding protein 2 OS=Homo sapiens GN=CRABP2 PE=1 SV=2	CRABP2	9	10	8	6	4	6	0	0	0	-2.089	0.0	0.00130626407105
P63151-2	Isoform 2 of Serine/threonine-protein phosphatase 2A 55 kDa regulatory subunit B alpha isoform OS=Homo sapiens GN=PPP2R2A	PPP2R2A	9	10	10	11	9	9	11	15	13	0.357	0.0	0.090037486926
B2RYW9	Fumarylacetoacetate hydrolase domain-containing protein 2 OS=Rattus norvegicus GN=Fahd2 PE=1 SV=1	Fahd2	9	1	2	0	1	6	20	18	17	1.782	0.0	8.69677534929e-13
O43681	ATPase ASNA1 OS=Homo sapiens GN=ASNA1 PE=1 SV=2	ASNA1	8	11	10	10	9	8	6	6	8	-0.261	0.059966	0.324476732729
P22509	rRNA 2'-O-methyltransferase fibrillarin OS=Rattus norvegicus GN=Fbl PE=1 SV=2	Fbl	8	17	14	7	8	8	1	2	2	-1.852	0.0	9.30633063381e-05
Q8N766	ER membrane protein complex subunit 1 OS=Homo sapiens GN=EMC1 PE=1 SV=1	EMC1	8	10	10	6	6	4	1	2	3	-1.31	0.0	0.00515157115036
D3DQH8	SPARC OS=Homo sapiens GN=SPARC PE=1 SV=1	SPARC	8	13	13	5	4	4	0	0	0	-2.195	0.0	0.00159894031288
Q52NK0	PAK-interacting exchange factor OS=Rattus norvegicus GN=Arhgef7 PE=2 SV=1	Arhgef7	8	5	4	3	2	6	7	5	6	0.331	0.000917	0.269506389668
P53992	Protein transport protein Sec24C OS=Homo sapiens GN=SEC24C PE=1 SV=3	SEC24C	8	16	20	12	11	13	1	1	2	-2.358	0.0	3.15472351082e-05
Q9HB07	UPF0160 protein MYG1, mitochondrial OS=Homo sapiens GN=C12orf10 PE=1 SV=2	C12orf10	8	8	8	8	5	3	0	0	1	-1.97	0.0	0.00141683165605
O75955	Flotillin-1 OS=Homo sapiens GN=FLOT1 PE=1 SV=3	FLOT1	8	7	6	4	3	4	1	2	14	0.105	0.723198	0.726638910933
C9JNW5	60S ribosomal protein L24 OS=Homo sapiens GN=RPL24 PE=1 SV=1	RPL24	8	11	9	8	8	6	3	2	4	-1.011	0.0	0.00531000630495
P40307	Proteasome subunit beta type-2 OS=Rattus norvegicus GN=Psmb2 PE=1 SV=1	Psmb2	8	6	3	6	4	5	3	5	6	-0.111	0.943708	0.72776508433
Q27J81	Inverted formin-2 OS=Homo sapiens GN=INF2 PE=1 SV=2	INF2	8	27	24	20	18	12	0	0	0	-3.022	0.0	6.01390141865e-06
P18031	Tyrosine-protein phosphatase non-receptor type 1 OS=Homo sapiens GN=PTPN1 PE=1 SV=1	PTPN1	8	14	14	8	9	9	0	0	0	-2.39	0.0	0.000151437651998
D3ZFD0	Uncharacterized protein OS=Rattus norvegicus GN=Myo18a PE=1 SV=2	Myo18a	8	4	6	10	13	11	21	14	15	0.718	0.0	0.00019930167313
P11717	Cation-independent mannose-6-phosphate receptor OS=Homo sapiens GN=IGF2R PE=1 SV=3	IGF2R	8	18	29	10	11	5	0	0	0	-2.76	0.0	1.86893313404e-05
P54578	Ubiquitin carboxyl-terminal hydrolase 14 OS=Homo sapiens GN=USP14 PE=1 SV=3	USP14	8	12	15	19	19	16	7	8	9	-0.571	0.0	0.0151488864026
F1MAA7	Protein Lamc1 OS=Rattus norvegicus GN=Lamc1 PE=4 SV=1	Lamc1	8	11	10	2	3	4	1	1	0	-1.966	0.0	0.00332260027255
G3V9T9	Protein tyrosine phosphatase, non-receptor type 6, isoform CRA_a OS=Rattus norvegicus GN=Ptpn6 PE=3 SV=1	Ptpn6	8	4	4	7	26	4	0	0	1	-2.264	0.0	0.000683783595785
Q9Z1E1	Flotillin-1 OS=Rattus norvegicus GN=Flot1 PE=2 SV=2	Flot1	8	6	6	4	2	4	1	2	15	0.252	0.016953	0.392994183198
Q5SSJ5	Heterochromatin protein 1-binding protein 3 OS=Homo sapiens GN=HP1BP3 PE=1 SV=1	HP1BP3	8	11	11	15	9	10	2	6	3	-1.041	0.0	0.0024101464188
A6PVH9	Copine-1 OS=Homo sapiens GN=CPNE1 PE=1 SV=1	CPNE1	8	16	14	11	9	11	0	0	0	-2.547	0.0	0.00012328512951
F7F4S8	Integrin beta OS=Rattus norvegicus GN=Itgb2 PE=3 SV=1	Itgb2	7	4	2	8	8	3	0	0	2	-1.477	0.0	0.0103443736246
Q8TCJ2	Dolichyl-diphosphooligosaccharide--protein glycosyltransferase subunit STT3B OS=Homo sapiens GN=STT3B PE=1 SV=1	STT3B	7	13	11	12	12	14	0	0	1	-2.523	0.0	0.000114928069417
Q12874	Splicing factor 3A subunit 3 OS=Homo sapiens GN=SF3A3 PE=1 SV=1	SF3A3	7	11	12	12	9	12	1	2	2	-1.838	0.0	0.000204978866343
Q96HJ9-2	Isoform 2 of UPF0562 protein C7orf55 OS=Homo sapiens GN=C7orf55	C7orf55	7	12	9	11	11	10	4	2	2	-1.324	0.0	0.000399067051891
F1LRW9	Phosphatidylinositol 4-kinase alpha OS=Rattus norvegicus GN=Pi4ka PE=4 SV=2	Pi4ka	7	1	1	1	1	2	17	15	16	2.05	0.0	2.16015866419e-10
B2RYP6	LUC7-like 2 (S. cerevisiae) OS=Rattus norvegicus GN=Luc7l2 PE=2 SV=1	Luc7l2	7	13	9	12	12	11	4	2	2	-1.373	0.0	0.000478880068664
P31153	S-adenosylmethionine synthase isoform type-2 OS=Homo sapiens GN=MAT2A PE=1 SV=1	MAT2A	7	10	11	17	13	7	5	4	4	-0.883	0.0	0.00436642782941
P53042	Serine/threonine-protein phosphatase 5 OS=Rattus norvegicus GN=Ppp5c PE=1 SV=1	Ppp5c	7	3	2	4	5	5	20	15	10	1.318	0.0	8.04127732118e-08
F5H3S6	TOM1-like protein 2 OS=Homo sapiens GN=TOM1L2 PE=1 SV=1	TOM1L2	7	3	1	2	1	6	8	4	8	0.79	0.0	0.0155717992447
Q9NR30	Nucleolar RNA helicase 2 OS=Homo sapiens GN=DDX21 PE=1 SV=5	DDX21	7	19	25	11	15	8	1	0	0	-2.688	0.0	8.6633197867e-06
F1LRB8	Protein LOC100363915 OS=Rattus norvegicus GN=LOC100363915 PE=3 SV=2	LOC100363915	7	8	8	16	13	7	5	4	4	-0.782	0.0	0.0135302018569
P18395	Cold shock domain-containing protein E1 OS=Rattus norvegicus GN=Csde1 PE=2 SV=1	Csde1	7	12	16	20	9	15	14	4	5	-0.484	0.0	0.0337454730285
P03994	Hyaluronan and proteoglycan link protein 1 OS=Rattus norvegicus GN=Hapln1 PE=1 SV=2	Hapln1	7	0	0	3	0	6	20	14	15	1.716	0.0	7.46523196249e-10
P17812	CTP synthase 1 OS=Homo sapiens GN=CTPS1 PE=1 SV=2	CTPS1	7	20	13	11	11	7	0	0	0	-2.556	0.0	5.92947499536e-05
E7EMK3	Flotillin-2 OS=Homo sapiens GN=FLOT2 PE=1 SV=1	FLOT2	7	10	4	3	3	2	3	2	11	0.149	0.401432	0.635642534593
P69897	Tubulin beta-5 chain OS=Rattus norvegicus GN=Tubb5 PE=1 SV=1	Tubb5	370	289	241	251	236	297	412	400	453	0.466	0.0	7.41493594168e-34
B4F7C2	Protein Tubb4a OS=Rattus norvegicus GN=Tubb4a PE=2 SV=1	Tubb4a	346	266	220	215	201	279	402	407	466	0.574	0.0	4.00150834596e-52
G3V6D3	ATP synthase subunit beta, mitochondrial OS=Rattus norvegicus GN=Atp5b PE=3 SV=1	Atp5b	209	93	89	105	96	147	238	268	254	0.784	0.0	5.43883184137e-49
P47942	Dihydropyrimidinase-related protein 2 OS=Rattus norvegicus GN=Dpysl2 PE=1 SV=1	Dpysl2	172	87	76	126	93	165	319	341	335	1.078	0.0	4.61731813142e-99
P42123	L-lactate dehydrogenase B chain OS=Rattus norvegicus GN=Ldhb PE=1 SV=2	Ldhb	84	99	105	55	56	60	79	80	72	0.075	0.008483	0.35893307275
A0A096MK30	Moesin OS=Rattus norvegicus GN=Msn PE=4 SV=1	Msn	73	100	98	63	66	56	9	7	14	-1.99	0.0	8.20966331636e-26
M0R9D5	Protein Ahnak OS=Rattus norvegicus GN=Ahnak PE=1 SV=1	Ahnak	61	100	117	95	82	75	8	9	10	-2.254	0.0	7.97930540726e-30
P49368	T-complex protein 1 subunit gamma OS=Homo sapiens GN=CCT3 PE=1 SV=4	CCT3	47	67	66	51	53	43	20	30	25	-0.732	0.0	1.27860312409e-08
P09495	Tropomyosin alpha-4 chain OS=Rattus norvegicus GN=Tpm4 PE=1 SV=3	Tpm4	46	54	58	25	22	21	9	9	9	-1.387	0.0	6.63516644748e-12
F1LPF6	Calcium-transporting ATPase OS=Rattus norvegicus GN=Atp2a2 PE=3 SV=2	Atp2a2	45	25	27	23	23	26	47	24	46	0.394	0.0	0.000766269261514
O35814	Stress-induced-phosphoprotein 1 OS=Rattus norvegicus GN=Stip1 PE=1 SV=1	Stip1	42	48	52	37	37	29	30	24	33	-0.287	0.0	0.0182700093885
R9PXW7	Stress-induced-phosphoprotein 1 OS=Rattus norvegicus GN=Stip1 PE=4 SV=1	Stip1	41	47	51	36	37	29	29	23	32	-0.304	0.0	0.0166067713975
Q66X93	Staphylococcal nuclease domain-containing protein 1 OS=Rattus norvegicus GN=Snd1 PE=2 SV=1	Snd1	40	61	59	41	44	32	11	12	14	-1.26	0.0	2.11172596871e-12
P27824-2	Isoform 2 of Calnexin OS=Homo sapiens GN=CANX	CANX	40	58	61	43	43	43	20	17	15	-0.952	0.0	9.6556963598e-10
P26641-2	Isoform 2 of Elongation factor 1-gamma OS=Homo sapiens GN=EEF1G	EEF1G	39	56	57	57	46	44	17	23	21	-0.845	0.0	2.81222008332e-09
O75390	Citrate synthase, mitochondrial OS=Homo sapiens GN=CS PE=1 SV=2	CS	36	30	22	17	14	18	18	22	20	-0.079	0.733565	0.613629074126
P40926	Malate dehydrogenase, mitochondrial OS=Homo sapiens GN=MDH2 PE=1 SV=3	MDH2	35	26	27	47	43	50	52	61	57	0.461	0.0	4.56382564629e-06
Q16658	Fascin OS=Homo sapiens GN=FSCN1 PE=1 SV=3	FSCN1	34	37	33	29	26	31	23	17	21	-0.396	0.0	0.00665163106722
P50454	Serpin H1 OS=Homo sapiens GN=SERPINH1 PE=1 SV=2	SERPINH1	32	44	41	53	41	43	4	3	2	-2.644	0.0	5.99001111916e-14
P16402	Histone H1.3 OS=Homo sapiens GN=HIST1H1D PE=1 SV=2	HIST1H1D	31	29	30	12	14	13	9	6	8	-0.991	0.0	2.90102234962e-05
P49432	Pyruvate dehydrogenase E1 component subunit beta, mitochondrial OS=Rattus norvegicus GN=Pdhb PE=1 SV=2	Pdhb	31	12	7	15	10	21	51	45	50	1.177	0.0	1.99451504487e-18
Q92598	Heat shock protein 105 kDa OS=Homo sapiens GN=HSPH1 PE=1 SV=1	HSPH1	31	35	32	27	29	25	16	19	14	-0.552	0.0	0.000813970113758
Q3ZAV2	Uncharacterized protein OS=Rattus norvegicus GN=Ybx1 PE=2 SV=1	Ybx1	30	38	37	35	23	26	3	12	8	-1.373	0.0	6.20631143119e-10
E7EQR4	Ezrin OS=Homo sapiens GN=EZR PE=1 SV=3	EZR	29	36	41	30	23	24	10	7	7	-1.28	0.0	3.84795933814e-09
Q5U328	Nucleolin OS=Rattus norvegicus GN=Ncl PE=1 SV=1	Ncl	28	36	27	28	27	25	18	18	8	-0.605	0.0	0.000220666955303
F1M9V7	Protein Npepps OS=Rattus norvegicus GN=Npepps PE=4 SV=1	Npepps	28	19	18	18	19	25	32	31	33	0.482	0.0	0.000306315073606
P01048	T-kininogen 1 OS=Rattus norvegicus GN=Map1 PE=1 SV=2	Map1	27	40	35	19	22	13	1	1	1	-3.394	0.0	4.31620781846e-08
P20700	Lamin-B1 OS=Homo sapiens GN=LMNB1 PE=1 SV=2	LMNB1	26	34	27	36	35	28	12	17	15	-0.698	0.0	5.96477547597e-05
P05387	60S acidic ribosomal protein P2 OS=Homo sapiens GN=RPLP2 PE=1 SV=1	RPLP2	23	24	26	25	22	25	4	5	5	-1.603	0.0	8.64122469101e-08
A0A0C4DGQ5	Calpain small subunit 1 OS=Homo sapiens GN=CAPNS1 PE=4 SV=1	CAPNS1	22	25	27	20	17	17	1	1	3	-2.591	0.0	5.10232822694e-09
G3V6P2	Dihydrolipoamide S-succinyltransferase (E2 component of 2-oxo-glutarate complex), isoform CRA_a OS=Rattus norvegicus GN=Dlst PE=3 SV=1	Dlst	22	4	3	7	7	19	31	36	26	1.154	0.0	3.05653325898e-12
G3V6T7	Protein disulfide isomerase associated 4 OS=Rattus norvegicus GN=Pdia4 PE=3 SV=1	Pdia4	22	23	24	22	26	17	4	5	5	-1.539	0.0	4.03710048925e-07
O75369-8	Isoform 8 of Filamin-B OS=Homo sapiens GN=FLNB	FLNB	22	37	56	88	64	68	0	3	2	-3.355	0.0	4.82850977061e-15
F1LMH3	Serine/threonine-protein phosphatase (Fragment) OS=Rattus norvegicus GN=Ppp3cb PE=3 SV=2	Ppp3cb	21	9	5	8	7	21	30	26	29	0.93	0.0	1.73038112743e-08
P85968	6-phosphogluconate dehydrogenase, decarboxylating OS=Rattus norvegicus GN=Pgd PE=1 SV=1	Pgd	20	18	18	18	19	14	9	13	11	-0.436	0.0	0.0415199398898
F1M7Y3	Protein Rap1gds1 OS=Rattus norvegicus GN=Rap1gds1 PE=4 SV=2	Rap1gds1	20	14	13	9	10	16	31	27	46	1.003	0.0	1.1259056318e-10
P55060	Exportin-2 OS=Homo sapiens GN=CSE1L PE=1 SV=3	CSE1L	20	43	49	40	37	39	7	6	5	-1.825	0.0	7.47764014385e-14
P85515	Alpha-centractin OS=Rattus norvegicus GN=Actr1a PE=1 SV=1	Actr1a	19	21	21	18	18	20	26	23	21	0.246	1e-06	0.119660541387
Q6AY09	Heterogeneous nuclear ribonucleoprotein H2 OS=Rattus norvegicus GN=Hnrnph2 PE=1 SV=1	Hnrnph2	17	21	25	20	15	16	9	15	9	-0.499	0.0	0.0110567538277
P35332	Hippocalcin-like protein 4 OS=Rattus norvegicus GN=Hpcal4 PE=2 SV=2	Hpcal4	17	0	0	4	4	11	23	15	23	1.233	0.0	2.74941966805e-09
O35244	Peroxiredoxin-6 OS=Rattus norvegicus GN=Prdx6 PE=1 SV=3	Prdx6	16	14	10	22	16	23	40	36	38	0.888	0.0	1.94891347182e-11
P37837	Transaldolase OS=Homo sapiens GN=TALDO1 PE=1 SV=2	TALDO1	16	23	24	12	15	13	4	5	5	-1.259	0.0	2.33276129612e-05
P61604	10 kDa heat shock protein, mitochondrial OS=Homo sapiens GN=HSPE1 PE=1 SV=2	HSPE1	16	12	14	14	14	17	12	12	11	-0.162	0.195075	0.4143285744
G3V8Q6	Protein kinase, cAMP-dependent, regulatory, type 2, alpha, isoform CRA_a OS=Rattus norvegicus GN=Prkar2a PE=1 SV=1	Prkar2a	15	5	5	3	3	3	18	21	13	1.179	0.0	1.04224515432e-07
P36957	Dihydrolipoyllysine-residue succinyltransferase component of 2-oxoglutarate dehydrogenase complex, mitochondrial OS=Homo sapiens GN=DLST PE=1 SV=4	DLST	15	9	10	13	8	11	6	6	7	-0.518	1e-06	0.0591872311366
P08574	Cytochrome c1, heme protein, mitochondrial OS=Homo sapiens GN=CYC1 PE=1 SV=3	CYC1	15	8	7	6	5	12	16	16	15	0.654	0.0	0.00094267233733
P30009	Myristoylated alanine-rich C-kinase substrate OS=Rattus norvegicus GN=Marcks PE=1 SV=2	Marcks	15	21	14	44	46	48	57	72	65	0.784	0.0	6.05668573767e-13
P15170-3	Isoform 3 of Eukaryotic peptide chain release factor GTP-binding subunit ERF3A OS=Homo sapiens GN=GSPT1	GSPT1	15	28	27	10	12	11	4	5	4	-1.335	0.0	1.04618875688e-05
P21708-2	Isoform 2 of Mitogen-activated protein kinase 3 OS=Rattus norvegicus GN=Mapk3	Mapk3	14	15	13	15	8	9	14	14	9	0.061	0.832819	0.76120407779
P21708	Mitogen-activated protein kinase 3 OS=Rattus norvegicus GN=Mapk3 PE=1 SV=5	Mapk3	14	15	14	15	8	9	14	14	10	0.072	0.702471	0.720717526193
P52597	Heterogeneous nuclear ribonucleoprotein F OS=Homo sapiens GN=HNRNPF PE=1 SV=3	HNRNPF	14	24	17	21	29	21	3	5	5	-1.58	0.0	8.97728181081e-09
Q63965	Sideroflexin-1 OS=Rattus norvegicus GN=Sfxn1 PE=2 SV=4	Sfxn1	14	9	9	8	10	11	19	20	14	0.631	0.0	0.00106978588532
Q5I0E7	Transmembrane emp24 domain-containing protein 9 OS=Rattus norvegicus GN=Tmed9 PE=1 SV=1	Tmed9	14	6	11	7	8	8	2	1	2	-1.728	0.0	0.000443411111992
P52788	Spermine synthase OS=Homo sapiens GN=SMS PE=1 SV=2	SMS	13	17	16	15	12	6	2	3	1	-1.897	0.0	4.65643339387e-06
P04182	Ornithine aminotransferase, mitochondrial OS=Rattus norvegicus GN=Oat PE=1 SV=1	Oat	13	10	8	6	8	10	14	12	16	0.478	0.0	0.0145214008796
O43399-7	Isoform 7 of Tumor protein D54 OS=Homo sapiens GN=TPD52L2	TPD52L2	13	17	22	10	14	13	1	0	0	-2.794	0.0	6.7666337015e-06
G3V7I0	Peroxiredoxin 3 OS=Rattus norvegicus GN=Prdx3 PE=4 SV=1	Prdx3	13	6	5	10	7	18	29	25	26	1.057	0.0	2.43438322213e-09
Q9JHL4	Drebrin-like protein OS=Rattus norvegicus GN=Dbnl PE=1 SV=1	Dbnl	13	10	10	11	21	10	16	10	14	0.125	0.138455	0.528890882564
Q6TXE9	LRRGT00050 OS=Rattus norvegicus GN=Eprs PE=1 SV=1	Eprs	13	13	19	15	18	12	12	14	19	0.057	0.826573	0.75899560826
M0RBL8	Protein Tceal6 OS=Rattus norvegicus GN=Tceal6 PE=4 SV=1	Tceal6	13	2	1	3	2	6	11	9	8	0.816	0.0	0.00184007280358
P60201	Myelin proteolipid protein OS=Homo sapiens GN=PLP1 PE=1 SV=2	PLP1	13	6	0	31	10	31	53	49	46	1.247	0.0	1.52051193562e-22
O70511	Ankyrin-3 OS=Rattus norvegicus GN=Ank3 PE=1 SV=3	Ank3	13	0	0	5	0	9	44	34	41	2.136	0.0	5.45504549594e-26
P60903	Protein S100-A10 OS=Homo sapiens GN=S100A10 PE=1 SV=2	S100A10	12	16	17	6	6	5	0	0	0	-2.445	0.0	0.000300695612527
P40763	Signal transducer and activator of transcription 3 OS=Homo sapiens GN=STAT3 PE=1 SV=2	STAT3	12	21	23	18	29	21	0	0	2	-2.786	0.0	1.11750161039e-07
P26196	Probable ATP-dependent RNA helicase DDX6 OS=Homo sapiens GN=DDX6 PE=1 SV=2	DDX6	12	15	15	24	12	11	9	11	5	-0.546	0.0	0.0154821356212
P31930	Cytochrome b-c1 complex subunit 1, mitochondrial OS=Homo sapiens GN=UQCRC1 PE=1 SV=3	UQCRC1	12	22	22	25	24	24	18	15	17	-0.198	0.009335	0.230722423007
Q80ZA3	Alpha-2 antiplasmin OS=Rattus norvegicus GN=Serpinf1 PE=2 SV=1	Serpinf1	12	19	10	5	4	5	0	0	0	-2.306	0.0	0.000349158517118
B2GUZ9	Fam49b protein OS=Rattus norvegicus GN=Fam49b PE=2 SV=1	Fam49b	12	6	9	9	19	13	27	17	31	0.862	0.0	1.87420859396e-07
P51674	Neuronal membrane glycoprotein M6-a OS=Homo sapiens GN=GPM6A PE=1 SV=2	GPM6A	12	1	2	5	5	10	14	15	21	1.111	0.0	1.46537900289e-06
P35465	Serine/threonine-protein kinase PAK 1 OS=Rattus norvegicus GN=Pak1 PE=1 SV=3	Pak1	12	9	5	10	7	14	27	28	33	1.194	0.0	3.35713784293e-12
Q1WIM1	Cell adhesion molecule 4 OS=Rattus norvegicus GN=Cadm4 PE=1 SV=1	Cadm4	11	0	0	1	0	4	9	5	14	1.159	0.0	0.000163771621945
P49189	4-trimethylaminobutyraldehyde dehydrogenase OS=Homo sapiens GN=ALDH9A1 PE=1 SV=3	ALDH9A1	11	10	10	6	8	5	5	5	4	-0.561	6e-06	0.0743262214287
Q9NQC3-2	Isoform 2 of Reticulon-4 OS=Homo sapiens GN=RTN4	RTN4	11	20	22	39	24	26	1	1	1	-3.256	0.0	1.81783502549e-08
B4DR61	Protein transport protein Sec61 subunit alpha isoform 1 OS=Homo sapiens GN=SEC61A1 PE=1 SV=1	SEC61A1	11	11	22	11	10	11	2	1	0	-2.288	0.0	2.31005144598e-05
A0A0A0MY29	Voltage-dependent anion-selective channel protein 3 OS=Rattus norvegicus GN=Vdac3 PE=4 SV=1	Vdac3	11	4	3	9	11	11	27	32	27	1.327	0.0	3.28430759363e-15
D6RHZ5	Protein transport protein Sec31A OS=Homo sapiens GN=SEC31A PE=1 SV=1	SEC31A	11	33	29	2	1	1	1	0	1	-2.653	0.0	5.77060579256e-05
Q5XI77	Annexin A11 OS=Rattus norvegicus GN=Anxa11 PE=2 SV=1	Anxa11	11	8	6	6	7	7	9	4	12	0.157	0.177002	0.550106864234
Q5RJK5	Chromobox homolog 3 (HP1 gamma homolog, Drosophila) OS=Rattus norvegicus GN=LOC100360260 PE=2 SV=1	LOC100360260	10	9	11	11	9	6	2	4	3	-1.11	0.0	0.00306841123667
P56603	Secretory carrier-associated membrane protein 1 OS=Rattus norvegicus GN=Scamp1 PE=1 SV=1	Scamp1	10	1	2	2	6	9	12	11	13	0.941	0.0	0.000140095273186
H3BPE7	RNA-binding protein FUS OS=Homo sapiens GN=FUS PE=1 SV=1	FUS	10	9	6	12	15	11	8	10	8	-0.139	0.57757	0.556599416461
Q499P2	Leukotriene A-4 hydrolase OS=Rattus norvegicus GN=Lta4h PE=2 SV=1	Lta4h	10	6	5	8	9	8	10	11	7	0.253	0.002222	0.301884771953
Q5I0M1	Apolipoprotein H OS=Rattus norvegicus GN=Apoh PE=2 SV=1	Apoh	10	5	14	2	4	2	0	0	0	-1.854	0.0	0.00170220981164
P21913	Succinate dehydrogenase [ubiquinone] iron-sulfur subunit, mitochondrial OS=Rattus norvegicus GN=Sdhb PE=2 SV=2	Sdhb	10	5	4	3	12	9	18	19	18	0.996	0.0	7.01673099474e-07
Q03135	Caveolin-1 OS=Homo sapiens GN=CAV1 PE=1 SV=4	CAV1	10	12	10	8	6	6	4	2	2	-1.172	0.0	0.00275887902659
Q9P2J5	Leucine--tRNA ligase, cytoplasmic OS=Homo sapiens GN=LARS PE=1 SV=2	LARS	10	24	27	20	19	18	1	3	2	-2.292	0.0	5.00815885811e-07
Q4G009	Malignant T-cell-amplified sequence 1 OS=Rattus norvegicus GN=Mcts1 PE=2 SV=1	Mcts1	10	17	12	9	10	8	7	7	8	-0.359	0.001071	0.161154274318
G3V7I5	Aldehyde dehydrogenase X, mitochondrial OS=Rattus norvegicus GN=Aldh1b1 PE=3 SV=1	Aldh1b1	10	2	4	4	2	5	9	13	9	0.891	0.0	0.000584514593521
Q16576-2	Isoform 2 of Histone-binding protein RBBP7 OS=Homo sapiens GN=RBBP7	RBBP7	10	21	18	10	9	14	3	3	3	-1.517	0.0	1.80613955039e-05
D4A8G5	Protein Tgfbi OS=Rattus norvegicus GN=Tgfbi PE=4 SV=2	Tgfbi	10	12	9	12	7	9	0	0	0	-2.391	0.0	0.000155011703087
O55012	Phosphatidylinositol-binding clathrin assembly protein OS=Rattus norvegicus GN=Picalm PE=1 SV=1	Picalm	10	8	10	10	9	5	9	13	13	0.353	1e-06	0.111070485725
F1LVX3	Protein LOC102554591 OS=Rattus norvegicus GN=LOC102554591 PE=4 SV=2	LOC102554591	10	2	2	3	2	4	9	14	10	1.123	0.0	4.91358055019e-05
O00303	Eukaryotic translation initiation factor 3 subunit F OS=Homo sapiens GN=EIF3F PE=1 SV=1	EIF3F	10	16	17	14	21	15	6	6	4	-1.033	0.0	0.000137290112573
Q4J6C6	Prolyl endopeptidase-like OS=Homo sapiens GN=PREPL PE=1 SV=1	PREPL	10	3	10	5	1	4	4	3	1	-0.697	5.6e-05	0.103186064409
P18265	Glycogen synthase kinase-3 alpha OS=Rattus norvegicus GN=Gsk3a PE=1 SV=1	Gsk3a	9	1	2	4	1	8	17	8	14	1.204	0.0	3.8857782642e-06
O88339	Epsin-1 OS=Rattus norvegicus GN=Epn1 PE=1 SV=1	Epn1	9	2	2	0	0	2	6	10	13	1.306	0.0	4.66512280972e-05
Q9R1T3	Cathepsin Z OS=Rattus norvegicus GN=Ctsz PE=1 SV=2	Ctsz	9	12	13	8	20	9	0	0	4	-1.818	0.0	3.34514718825e-05
Q6PDV7	60S ribosomal protein L10 OS=Rattus norvegicus GN=Rpl10 PE=1 SV=3	Rpl10	9	16	13	15	16	8	5	6	3	-0.973	0.0	0.000417921947133
Q3ZAU6	Protein Rnf14 OS=Rattus norvegicus GN=Rnf14 PE=2 SV=1	Rnf14	9	1	1	0	0	4	11	11	8	1.331	0.0	9.76557322777e-06
Q9BZQ8	Protein Niban OS=Homo sapiens GN=FAM129A PE=1 SV=1	FAM129A	9	22	17	20	7	11	0	0	0	-2.765	0.0	9.3233171146e-06
Q641Y2	NADH dehydrogenase [ubiquinone] iron-sulfur protein 2, mitochondrial OS=Rattus norvegicus GN=Ndufs2 PE=1 SV=1	Ndufs2	9	1	1	2	3	3	17	28	25	2.068	0.0	4.98062511811e-15
Q62656	Receptor-type tyrosine-protein phosphatase zeta OS=Rattus norvegicus GN=Ptprz1 PE=1 SV=1	Ptprz1	9	1	0	3	1	10	30	38	35	2.153	0.0	5.38930290906e-21
Q9QXU9	ProSAAS OS=Rattus norvegicus GN=Pcsk1n PE=1 SV=1	Pcsk1n	9	2	0	3	1	5	12	12	10	1.221	0.0	9.92045334614e-06
O88321	Antisecretory factor OS=Rattus norvegicus GN=Psmd4 PE=2 SV=1	Psmd4	9	10	9	10	7	6	7	9	7	-0.044	1.0	0.86563932979
O15371	Eukaryotic translation initiation factor 3 subunit D OS=Homo sapiens GN=EIF3D PE=1 SV=1	EIF3D	9	20	21	20	19	13	2	0	2	-2.336	0.0	6.06612411876e-07
H3BVG0	Nuclear pore complex protein Nup93 OS=Homo sapiens GN=NUP93 PE=1 SV=1	NUP93	9	16	16	14	14	11	2	0	0	-2.322	0.0	1.11181423207e-05
P69682	Adaptin ear-binding coat-associated protein 1 OS=Rattus norvegicus GN=Necap1 PE=1 SV=1	Necap1	9	1	2	0	2	5	13	14	14	1.508	0.0	6.75758738163e-08
O95757	Heat shock 70 kDa protein 4L OS=Homo sapiens GN=HSPA4L PE=1 SV=3	HSPA4L	9	9	10	11	13	16	14	13	13	0.226	0.000602	0.255412894762
P48047	ATP synthase subunit O, mitochondrial OS=Homo sapiens GN=ATP5O PE=1 SV=1	ATP5O	9	9	12	12	10	13	6	5	4	-0.746	0.0	0.00594862319344
M0R8N9	Protein Adam22 OS=Rattus norvegicus GN=Adam22 PE=4 SV=1	Adam22	9	0	1	0	0	3	21	14	15	1.901	0.0	4.43200657396e-10
Q13442	28 kDa heat- and acid-stable phosphoprotein OS=Homo sapiens GN=PDAP1 PE=1 SV=1	PDAP1	9	11	10	11	7	6	5	5	5	-0.54	5e-06	0.0730849233046
Q66H76	Paxillin OS=Rattus norvegicus GN=Pxn PE=1 SV=1	Pxn	9	15	8	8	8	6	1	2	0	-1.983	0.0	0.00023506995988
F8WAR4	MICOS complex subunit MIC19 OS=Homo sapiens GN=CHCHD3 PE=1 SV=1	CHCHD3	9	7	7	6	5	5	1	1	3	-1.385	0.0	0.00520765797401
P62483	Voltage-gated potassium channel subunit beta-2 OS=Rattus norvegicus GN=Kcnab2 PE=1 SV=1	Kcnab2	9	0	0	3	4	8	20	15	23	1.555	0.0	1.4381142454e-10
P35221-2	Isoform 2 of Catenin alpha-1 OS=Homo sapiens GN=CTNNA1	CTNNA1	9	17	20	20	16	21	12	12	10	-0.36	9e-06	0.0791738206582
Q08257	Quinone oxidoreductase OS=Homo sapiens GN=CRYZ PE=1 SV=1	CRYZ	9	16	12	10	10	8	0	0	0	-2.436	0.0	6.85393779457e-05
E9PB61	THO complex subunit 4 OS=Homo sapiens GN=ALYREF PE=1 SV=1	ALYREF	9	8	7	17	16	17	8	7	5	-0.56	0.0	0.0314525282742
P36972	Adenine phosphoribosyltransferase OS=Rattus norvegicus GN=Aprt PE=1 SV=1	Aprt	8	9	2	6	6	4	4	2	2	-0.767	0.0	0.0514388987978
P04961	Proliferating cell nuclear antigen OS=Rattus norvegicus GN=Pcna PE=1 SV=1	Pcna	8	19	18	16	13	13	0	0	0	-2.823	0.0	6.01390141865e-06
P55009	Allograft inflammatory factor 1 OS=Rattus norvegicus GN=Aif1 PE=2 SV=1	Aif1	8	5	6	2	5	4	0	1	2	-1.386	0.0	0.0140063692323
Q96FQ6	Protein S100-A16 OS=Homo sapiens GN=S100A16 PE=1 SV=1	S100A16	8	10	8	9	4	7	2	2	2	-1.387	0.0	0.00167225840001
P17105	Inositol-trisphosphate 3-kinase A OS=Rattus norvegicus GN=Itpka PE=1 SV=3	Itpka	8	0	0	0	0	3	5	4	13	1.137	0.0	0.000554389002829
Q4V8H5	Aspartyl aminopeptidase OS=Rattus norvegicus GN=Dnpep PE=2 SV=1	Dnpep	8	1	2	3	3	5	5	10	6	0.712	0.0	0.0196744029174
D4A7R0	Signal recognition particle subunit SRP72 OS=Rattus norvegicus GN=LOC100910272 PE=3 SV=2	LOC100910272	8	14	17	5	9	4	1	1	0	-2.34	0.0	0.000304665987984
P26453	Basigin OS=Rattus norvegicus GN=Bsg PE=1 SV=2	Bsg	8	0	0	3	3	7	17	15	16	1.496	0.0	9.00386460991e-09
Q6DGG0	Peptidyl-prolyl cis-trans isomerase D OS=Rattus norvegicus GN=Ppid PE=1 SV=3	Ppid	8	3	5	8	4	12	26	34	26	1.539	0.0	1.02190983572e-14
A0A096MJE6	Tenascin R, isoform CRA_b OS=Rattus norvegicus GN=Tnr PE=4 SV=1	Tnr	8	0	0	10	2	23	53	46	64	2.029	0.0	2.80664610438e-33
Q6P503	ATPase, H+ transporting, V1 subunit D, isoform CRA_c OS=Rattus norvegicus GN=Atp6v1d PE=2 SV=1	Atp6v1d	8	2	2	2	4	6	12	13	12	1.194	0.0	1.61272882397e-05
Q5M7A7	CB1 cannabinoid receptor-interacting protein 1 OS=Rattus norvegicus GN=Cnrip1 PE=1 SV=1	Cnrip1	8	4	1	2	2	5	6	8	11	0.882	0.0	0.00331831814162
Q13501	Sequestosome-1 OS=Homo sapiens GN=SQSTM1 PE=1 SV=1	SQSTM1	8	10	12	10	11	5	2	0	1	-1.963	0.0	0.000254587944408
P84100	60S ribosomal protein L19 OS=Rattus norvegicus GN=Rpl19 PE=1 SV=1	Rpl19	8	15	16	15	9	10	0	0	0	-2.625	0.0	2.43005207607e-05
F8W727	60S ribosomal protein L32 OS=Homo sapiens GN=RPL32 PE=1 SV=1	RPL32	8	7	8	7	6	5	2	1	1	-1.664	0.0	0.00300232282576
Q96LD4	Tripartite motif-containing protein 47 OS=Homo sapiens GN=TRIM47 PE=1 SV=2	TRIM47	8	11	4	5	1	3	0	0	0	-1.774	0.0	0.00604371834001
Q92973-2	Isoform 2 of Transportin-1 OS=Homo sapiens GN=TNPO1	TNPO1	8	15	18	13	10	7	1	4	2	-1.631	0.0	4.31001369878e-05
P19627	Guanine nucleotide-binding protein G(z) subunit alpha OS=Rattus norvegicus GN=Gnaz PE=2 SV=3	Gnaz	8	0	1	0	0	7	10	10	12	1.297	0.0	9.05459135782e-06
Q15404	Ras suppressor protein 1 OS=Homo sapiens GN=RSU1 PE=1 SV=3	RSU1	8	21	16	10	10	5	0	2	2	-1.985	0.0	4.01525672803e-05
B4F774	Ganglioside-induced differentiation-associated protein 1-like 1 (Predicted) OS=Rattus norvegicus GN=Gdap1l1 PE=2 SV=1	Gdap1l1	8	0	0	0	0	6	12	10	12	1.413	0.0	1.03219084322e-06
Q9Z272	ARF GTPase-activating protein GIT1 OS=Rattus norvegicus GN=Git1 PE=1 SV=1	Git1	8	7	5	7	3	6	14	17	17	1.057	0.0	1.64387575588e-06
Q60587	Trifunctional enzyme subunit beta, mitochondrial OS=Rattus norvegicus GN=Hadhb PE=1 SV=1	Hadhb	8	4	3	7	10	10	14	15	11	0.705	0.0	0.00225060522129
Q9UEY8	Gamma-adducin OS=Homo sapiens GN=ADD3 PE=1 SV=1	ADD3	7	7	5	7	8	6	8	4	2	-0.311	0.039115	0.298990805807
F1M8G9	Protein Ncam2 (Fragment) OS=Rattus norvegicus GN=Ncam2 PE=4 SV=2	Ncam2	7	0	0	0	0	2	12	20	13	2.005	0.0	1.97078979042e-10
A0FGR8-2	Isoform 2 of Extended synaptotagmin-2 OS=Homo sapiens GN=ESYT2	ESYT2	7	13	13	11	8	6	0	0	1	-2.433	0.0	8.75985164399e-05
D4AE00	AP-3 complex subunit beta OS=Rattus norvegicus GN=Ap3b2 PE=3 SV=1	Ap3b2	7	0	0	0	1	10	18	25	23	1.892	0.0	1.17225947695e-12
G3V6F4	O-linked N-acetylglucosamine (GlcNAc) transferase (UDP-N-acetylglucosamine:polypeptide-N-acetylglucosaminyl transferase), isoform CRA_b OS=Rattus norvegicus GN=Ogt PE=4 SV=2	Ogt	7	4	0	2	2	4	19	12	18	1.63	0.0	1.01903432563e-09
Q5XI22	Acetyl-CoA acetyltransferase, cytosolic OS=Rattus norvegicus GN=Acat2 PE=1 SV=1	Acat2	7	4	2	2	7	6	7	10	5	0.505	0.0	0.092200996355
F1M403	Protein Ube2o (Fragment) OS=Rattus norvegicus GN=Ube2o PE=4 SV=1	Ube2o	7	2	2	5	2	7	15	19	14	1.403	0.0	5.35009783499e-09
O43396	Thioredoxin-like protein 1 OS=Homo sapiens GN=TXNL1 PE=1 SV=3	TXNL1	7	8	11	10	11	13	12	14	13	0.319	1e-06	0.114818536556
O00151	PDZ and LIM domain protein 1 OS=Homo sapiens GN=PDLIM1 PE=1 SV=4	PDLIM1	7	21	34	13	11	11	0	0	0	-2.855	0.0	1.77488050467e-06
Q568Z9	Phytanoyl-CoA hydroxylase-interacting protein OS=Rattus norvegicus GN=Phyhip PE=2 SV=1	Phyhip	7	0	1	3	1	4	14	10	8	1.388	0.0	8.44423514549e-06
P62870	Transcription elongation factor B polypeptide 2 OS=Rattus norvegicus GN=Tceb2 PE=1 SV=1	Tceb2	7	6	7	3	4	3	2	1	3	-0.918	0.0	0.0443571540418
O75844	CAAX prenyl protease 1 homolog OS=Homo sapiens GN=ZMPSTE24 PE=1 SV=2	ZMPSTE24	7	7	7	7	5	5	0	0	0	-1.995	0.0	0.00191763924613
Q9WUW3	Complement factor I OS=Rattus norvegicus GN=Cfi PE=2 SV=1	Cfi	7	8	7	2	3	1	0	0	0	-1.647	0.0	0.0103413935562
O35112	CD166 antigen OS=Rattus norvegicus GN=Alcam PE=1 SV=1	Alcam	7	3	5	3	5	6	9	11	11	0.833	0.0	0.000969608036045
Q13045	Protein flightless-1 homolog OS=Homo sapiens GN=FLII PE=1 SV=2	FLII	7	14	18	18	11	8	0	0	2	-2.312	0.0	1.2504555717e-05
Q8TAT6-2	Isoform 2 of Nuclear protein localization protein 4 homolog OS=Homo sapiens GN=NPLOC4	NPLOC4	7	15	12	11	9	8	1	3	1	-1.796	0.0	0.000327269292408
Q7L099-3	Isoform 3 of Protein RUFY3 OS=Homo sapiens GN=RUFY3	RUFY3	7	3	1	3	2	7	16	9	14	1.293	0.0	4.61173150836e-07
P51570-2	Isoform 2 of Galactokinase OS=Homo sapiens GN=GALK1	GALK1	7	10	9	3	0	1	0	0	0	-1.742	0.0	0.00922234422839
Q15113	Procollagen C-endopeptidase enhancer 1 OS=Homo sapiens GN=PCOLCE PE=1 SV=2	PCOLCE	7	11	10	20	15	19	0	0	0	-2.69	0.0	8.77693010247e-06
D4A4Z9	Protein Ktn1 OS=Rattus norvegicus GN=Ktn1 PE=4 SV=2	Ktn1	7	7	15	13	13	13	10	6	5	-0.425	3.5e-05	0.0963124354936
B5DFK6	Adaptor-related protein complex 3, delta 1 subunit, isoform CRA_b OS=Rattus norvegicus GN=Ap3d1 PE=2 SV=1	Ap3d1	7	10	7	5	6	4	12	11	14	0.694	0.0	0.00192933434829
G3V9T7	ArsA arsenite transporter, ATP-binding, homolog 1 (Bacterial) OS=Rattus norvegicus GN=Asna1 PE=3 SV=1	Asna1	7	9	7	8	8	8	7	7	10	0.104	0.570899	0.684228340501
F1M6V1	Heterochromatin protein 1-binding protein 3 OS=Rattus norvegicus GN=Hp1bp3 PE=3 SV=2	Hp1bp3	7	8	8	12	6	9	5	13	9	0.122	0.292144	0.599166156732
D4A7N1	MICOS complex subunit Mic25 OS=Rattus norvegicus GN=Chchd6 PE=3 SV=1	Chchd6	7	0	0	0	1	3	10	8	7	1.344	0.0	4.18538902585e-05
D4A5I9	Protein Myo6 OS=Rattus norvegicus GN=Myo6 PE=4 SV=2	Myo6	6	0	0	2	0	2	11	28	15	2.232	0.0	1.74155058754e-14
P51571	Translocon-associated protein subunit delta OS=Homo sapiens GN=SSR4 PE=1 SV=1	SSR4	6	6	6	3	8	6	0	0	1	-1.834	0.0	0.00453403239675
G3V3I1	Proteasome subunit alpha type OS=Homo sapiens GN=PSMA6 PE=1 SV=1	PSMA6	6	9	9	10	11	7	6	6	8	-0.219	0.184321	0.409087782692
B4DUT8	Calponin-2 OS=Homo sapiens GN=CNN2 PE=1 SV=1	CNN2	6	11	8	9	9	7	0	0	0	-2.244	0.0	0.000368320923905
Q8VI04	Isoaspartyl peptidase/L-asparaginase OS=Rattus norvegicus GN=Asrgl1 PE=1 SV=1	Asrgl1	6	2	0	4	2	5	10	13	14	1.373	0.0	6.91786695479e-06
Q96PK6	RNA-binding protein 14 OS=Homo sapiens GN=RBM14 PE=1 SV=2	RBM14	6	7	6	7	6	12	3	3	2	-0.996	0.0	0.012248601841
P46781	40S ribosomal protein S9 OS=Homo sapiens GN=RPS9 PE=1 SV=3	RPS9	6	8	14	15	16	10	8	5	10	-0.354	0.000366	0.136329442023
O94874	E3 UFM1-protein ligase 1 OS=Homo sapiens GN=UFL1 PE=1 SV=2	UFL1	6	12	8	6	4	6	0	0	0	-2.082	0.0	0.00192672979117
Q01844-5	Isoform 5 of RNA-binding protein EWS OS=Homo sapiens GN=EWSR1	EWSR1	6	6	4	11	10	8	7	4	13	0.114	0.474822	0.657404119219
D4A129	Calpastatin OS=Rattus norvegicus GN=Cast PE=4 SV=1	Cast	6	0	1	0	8	4	6	2	7	0.409	0.000477	0.247967595966
Q9Y3Z3	Deoxynucleoside triphosphate triphosphohydrolase SAMHD1 OS=Homo sapiens GN=SAMHD1 PE=1 SV=2	SAMHD1	6	11	13	2	5	5	0	0	0	-2.055	0.0	0.00136051214608
P97608	5-oxoprolinase OS=Rattus norvegicus GN=Oplah PE=1 SV=2	Oplah	6	3	6	3	3	2	2	1	2	-0.871	8.4e-05	0.109332628858
Q14789-2	Isoform 2 of Golgin subfamily B member 1 OS=Homo sapiens GN=GOLGB1	GOLGB1	6	16	14	9	2	6	0	0	0	-2.268	0.0	0.00045523715261
G3V6L8	RCG61894, isoform CRA_a OS=Rattus norvegicus GN=Strn PE=4 SV=1	Strn	6	5	1	3	0	4	10	7	7	0.968	0.0	0.00150509168028
Q9BZF9	Uveal autoantigen with coiled-coil domains and ankyrin repeats OS=Homo sapiens GN=UACA PE=1 SV=2	UACA	6	16	16	2	0	4	0	0	0	-2.117	0.0	0.000803460154891
Q5PQW8	Guanylate binding protein 2 OS=Rattus norvegicus GN=Gbp2 PE=2 SV=1	Gbp2	6	2	2	2	43	1	0	0	3	-1.742	0.0	0.00026000325854
Q569C9	Golgi phosphoprotein 3 OS=Rattus norvegicus GN=Golph3 PE=2 SV=1	Golph3	6	7	9	5	2	4	0	0	0	-1.835	0.0	0.00630084853114
O75534-4	Isoform 4 of Cold shock domain-containing protein E1 OS=Homo sapiens GN=CSDE1	CSDE1	6	15	19	21	10	15	11	3	4	-0.837	0.0	0.00206931104115
A9UMV9	Ndufa7 protein OS=Rattus norvegicus GN=Ndufa7l PE=2 SV=1	Ndufa7l	6	1	0	2	1	0	6	5	10	1.317	0.0	0.000506301872654
F1LM33	Leucine-rich PPR motif-containing protein, mitochondrial OS=Rattus norvegicus GN=Lrpprc PE=4 SV=2	Lrpprc	6	2	2	1	8	2	20	18	21	1.841	0.0	1.76617944388e-12
B2GUZ3	Mthfd1l protein OS=Rattus norvegicus GN=Mthfd1l PE=2 SV=1	Mthfd1l	6	3	3	7	3	1	8	5	6	0.549	0.0	0.0787134852501
P53041	Serine/threonine-protein phosphatase 5 OS=Homo sapiens GN=PPP5C PE=1 SV=1	PPP5C	6	4	3	4	5	5	18	13	8	1.125	0.0	2.06818120691e-05
O95970	Leucine-rich glioma-inactivated protein 1 OS=Homo sapiens GN=LGI1 PE=1 SV=1	LGI1	6	0	0	0	0	2	11	8	14	1.743	0.0	4.68946727393e-08
B2RZ37	Receptor expression-enhancing protein 5 OS=Rattus norvegicus GN=Reep5 PE=1 SV=1	Reep5	6	2	1	4	3	5	6	6	5	0.531	0.0	0.0945243220731
O75116	Rho-associated protein kinase 2 OS=Homo sapiens GN=ROCK2 PE=1 SV=4	ROCK2	6	9	7	4	6	13	12	19	17	0.816	0.0	8.81456713438e-05
P33992	DNA replication licensing factor MCM5 OS=Homo sapiens GN=MCM5 PE=1 SV=5	MCM5	6	26	23	19	17	8	0	0	0	-2.907	0.0	1.45164932172e-05
P18422	Proteasome subunit alpha type-3 OS=Rattus norvegicus GN=Psma3 PE=1 SV=3	Psma3	6	7	8	10	12	13	7	7	11	-0.056	0.997372	0.818558036162
Q15149	Plectin OS=Homo sapiens GN=PLEC PE=1 SV=3	PLEC	293	382	367	303	248	268	76	58	75	-1.434	0.0	1.02331245126e-86
P25705	ATP synthase subunit alpha, mitochondrial OS=Homo sapiens GN=ATP5A1 PE=1 SV=1	ATP5A1	110	59	60	57	53	73	132	139	134	0.742	0.0	2.31211052151e-26
C0JPT7	Filamin alpha OS=Rattus norvegicus GN=Flna PE=2 SV=1	Flna	89	129	139	209	171	174	9	16	14	-2.417	0.0	2.00713856127e-50
Q07954	Prolow-density lipoprotein receptor-related protein 1 OS=Homo sapiens GN=LRP1 PE=1 SV=2	LRP1	67	69	73	42	36	37	15	19	22	-1.008	0.0	7.90826940448e-12
P50398	Rab GDP dissociation inhibitor alpha OS=Rattus norvegicus GN=Gdi1 PE=1 SV=1	Gdi1	67	43	26	48	28	73	112	131	107	0.964	0.0	2.00243722183e-31
Q00839	Heterogeneous nuclear ribonucleoprotein U OS=Homo sapiens GN=HNRNPU PE=1 SV=6	HNRNPU	50	56	72	35	32	28	7	13	9	-1.506	0.0	1.27586305341e-12
Q6IMY8	Heterogeneous nuclear ribonucleoprotein U OS=Rattus norvegicus GN=Hnrnpu PE=2 SV=1	Hnrnpu	48	52	61	26	29	24	13	21	16	-0.817	0.0	2.08494554634e-07
O35303	Dynamin-1-like protein OS=Rattus norvegicus GN=Dnm1l PE=1 SV=1	Dnm1l	47	29	20	24	17	35	62	57	55	0.771	0.0	3.57852365781e-12
P53396	ATP-citrate synthase OS=Homo sapiens GN=ACLY PE=1 SV=3	ACLY	46	58	76	80	64	56	19	22	25	-1.009	0.0	1.19983919161e-13
Q13200	26S proteasome non-ATPase regulatory subunit 2 OS=Homo sapiens GN=PSMD2 PE=1 SV=3	PSMD2	40	48	68	50	46	41	17	19	21	-0.883	0.0	3.15352525158e-09
P13264	Glutaminase kidney isoform, mitochondrial OS=Rattus norvegicus GN=Gls PE=1 SV=2	Gls	40	14	16	16	16	28	55	39	51	0.868	0.0	9.24523219697e-13
Q68FR6	Elongation factor 1-gamma OS=Rattus norvegicus GN=Eef1g PE=1 SV=3	Eef1g	39	49	51	46	39	37	20	25	27	-0.532	0.0	9.26406123209e-05
P27797	Calreticulin OS=Homo sapiens GN=CALR PE=1 SV=1	CALR	39	36	53	84	73	75	26	34	34	-0.593	0.0	4.85136079118e-07
F1M953	Stress-70 protein, mitochondrial OS=Rattus norvegicus GN=Hspa9 PE=3 SV=1	Hspa9	38	36	37	79	74	68	61	61	71	0.212	0.0	0.0269459431126
P50991	T-complex protein 1 subunit delta OS=Homo sapiens GN=CCT4 PE=1 SV=4	CCT4	35	40	46	35	39	33	25	17	22	-0.517	0.0	0.000310833393518
Q5XIM9	T-complex protein 1 subunit beta OS=Rattus norvegicus GN=Cct2 PE=1 SV=3	Cct2	34	46	45	42	39	43	27	33	31	-0.252	0.0	0.0320970422955
P23246	Splicing factor, proline- and glutamine-rich OS=Homo sapiens GN=SFPQ PE=1 SV=2	SFPQ	34	48	40	27	28	24	12	15	13	-0.861	0.0	2.08494554634e-07
P04897	Guanine nucleotide-binding protein G(i) subunit alpha-2 OS=Rattus norvegicus GN=Gnai2 PE=1 SV=3	Gnai2	32	29	23	37	41	44	56	64	70	0.687	0.0	1.32666079157e-12
P50990	T-complex protein 1 subunit theta OS=Homo sapiens GN=CCT8 PE=1 SV=4	CCT8	32	56	52	40	41	37	20	24	22	-0.606	0.0	5.58818910357e-06
P85845	Fascin OS=Rattus norvegicus GN=Fscn1 PE=1 SV=2	Fscn1	31	31	22	31	25	30	39	30	40	0.325	0.0	0.0066016068083
P28331-2	Isoform 2 of NADH-ubiquinone oxidoreductase 75 kDa subunit, mitochondrial OS=Homo sapiens GN=NDUFS1	NDUFS1	30	10	14	20	20	19	29	28	28	0.47	0.0	0.00128280059113
P84085	ADP-ribosylation factor 5 OS=Homo sapiens GN=ARF5 PE=1 SV=2	ARF5	28	23	23	23	30	24	39	40	48	0.58	0.0	9.98671848583e-07
P35704	Peroxiredoxin-2 OS=Rattus norvegicus GN=Prdx2 PE=1 SV=3	Prdx2	26	20	16	18	13	17	23	20	18	0.154	0.008753	0.360401658719
O00571	ATP-dependent RNA helicase DDX3X OS=Homo sapiens GN=DDX3X PE=1 SV=3	DDX3X	26	39	36	25	24	21	12	13	13	-0.753	0.0	2.1908136767e-05
D3ZCV0	Protein Actn2 OS=Rattus norvegicus GN=Actn2 PE=4 SV=1	Actn2	24	19	23	31	29	39	36	33	45	0.374	0.0	0.00158257178108
P23284	Peptidyl-prolyl cis-trans isomerase B OS=Homo sapiens GN=PPIB PE=1 SV=2	PPIB	24	32	33	24	30	27	5	3	3	-2.017	0.0	8.43674802685e-11
Q75Q39	Mitochondrial import receptor subunit TOM70 OS=Rattus norvegicus GN=Tomm70a PE=1 SV=1	Tomm70a	24	15	13	12	14	17	45	44	30	0.984	0.0	8.70719391589e-12
P62963	Profilin-1 OS=Rattus norvegicus GN=Pfn1 PE=1 SV=2	Pfn1	23	25	25	41	57	33	24	20	30	-0.257	1e-06	0.058517633312
Q68FX0	Isocitrate dehydrogenase [NAD] subunit beta, mitochondrial OS=Rattus norvegicus GN=Idh3B PE=1 SV=1	Idh3B	23	6	8	13	14	21	49	54	53	1.359	0.0	1.80462220618e-26
P62136	Serine/threonine-protein phosphatase PP1-alpha catalytic subunit OS=Homo sapiens GN=PPP1CA PE=1 SV=1	PPP1CA	22	24	19	17	18	16	15	19	17	-0.065	0.903529	0.696906310648
Q6P7A7	Dolichyl-diphosphooligosaccharide--protein glycosyltransferase subunit 1 OS=Rattus norvegicus GN=Rpn1 PE=2 SV=1	Rpn1	21	29	34	26	36	29	16	20	26	-0.291	0.0	0.046206723541
Q99961	Endophilin-A2 OS=Homo sapiens GN=SH3GL1 PE=1 SV=1	SH3GL1	21	22	19	6	11	9	10	5	8	-0.596	0.0	0.0146466547669
P35241-5	Isoform 5 of Radixin OS=Homo sapiens GN=RDX	RDX	21	32	32	25	20	22	10	6	8	-1.108	0.0	4.21460866447e-07
O43175	D-3-phosphoglycerate dehydrogenase OS=Homo sapiens GN=PHGDH PE=1 SV=4	PHGDH	20	34	31	22	26	19	10	10	13	-0.776	0.0	0.000100575209936
P16989	Y-box-binding protein 3 OS=Homo sapiens GN=YBX3 PE=1 SV=4	YBX3	19	18	24	16	16	12	0	1	1	-2.929	0.0	3.89514847108e-06
P14668	Annexin A5 OS=Rattus norvegicus GN=Anxa5 PE=1 SV=3	Anxa5	19	16	16	24	18	25	19	15	20	-0.032	1.0	0.83976037313
P30044	Peroxiredoxin-5, mitochondrial OS=Homo sapiens GN=PRDX5 PE=1 SV=4	PRDX5	18	14	17	13	16	15	11	10	10	-0.354	9e-06	0.0799114654788
Q78P75	Dynein light chain 2, cytoplasmic OS=Rattus norvegicus GN=Dynll2 PE=1 SV=1	Dynll2	18	8	8	11	7	7	27	24	21	0.953	0.0	2.34778403356e-08
P13674	Prolyl 4-hydroxylase subunit alpha-1 OS=Homo sapiens GN=P4HA1 PE=1 SV=2	P4HA1	18	15	16	17	8	7	0	0	0	-2.658	0.0	1.32824144314e-05
Q15691	Microtubule-associated protein RP/EB family member 1 OS=Homo sapiens GN=MAPRE1 PE=1 SV=3	MAPRE1	18	22	25	20	17	20	4	8	8	-1.069	0.0	8.25737037088e-06
Q9EQS0	Transaldolase OS=Rattus norvegicus GN=Taldo1 PE=1 SV=2	Taldo1	17	18	19	12	16	11	9	11	13	-0.291	0.000889	0.156482927473
P31949	Protein S100-A11 OS=Homo sapiens GN=S100A11 PE=1 SV=2	S100A11	17	20	26	17	24	16	1	0	0	-3.087	0.0	1.92254557865e-06
P52907	F-actin-capping protein subunit alpha-1 OS=Homo sapiens GN=CAPZA1 PE=1 SV=3	CAPZA1	17	24	25	28	24	27	9	11	8	-0.892	0.0	2.78217761076e-05
Q9JHY2	Sideroflexin-3 OS=Rattus norvegicus GN=Sfxn3 PE=2 SV=1	Sfxn3	17	7	11	8	9	14	20	19	19	0.634	0.0	0.000656089713488
Q63081	Protein disulfide-isomerase A6 OS=Rattus norvegicus GN=Pdia6 PE=1 SV=2	Pdia6	16	19	19	17	23	14	9	11	17	-0.332	2e-05	0.0888491378227
Q07009	Calpain-2 catalytic subunit OS=Rattus norvegicus GN=Capn2 PE=1 SV=3	Capn2	16	21	23	12	21	16	16	15	13	-0.156	0.172569	0.403154903056
I6L9G6	Protein Tardbp OS=Rattus norvegicus GN=Tardbp PE=2 SV=1	Tardbp	16	12	13	7	8	5	9	8	7	-0.191	0.248556	0.438280571603
P25786-2	Isoform Long of Proteasome subunit alpha type-1 OS=Homo sapiens GN=PSMA1	PSMA1	16	19	24	19	18	16	7	11	9	-0.678	0.0	0.00163830195272
M0RC65	Cofilin 2, muscle (Predicted), isoform CRA_b OS=Rattus norvegicus GN=Cfl2 PE=4 SV=1	Cfl2	16	16	19	17	14	18	17	16	17	0.047	0.911942	0.79301307268
P41542	General vesicular transport factor p115 OS=Rattus norvegicus GN=Uso1 PE=1 SV=1	Uso1	15	16	11	16	13	15	15	11	8	-0.187	0.073465	0.337659509214
Q9Z270	Vesicle-associated membrane protein-associated protein A OS=Rattus norvegicus GN=Vapa PE=1 SV=3	Vapa	15	12	10	6	4	8	20	18	18	0.772	0.0	0.000106843843358
P55795	Heterogeneous nuclear ribonucleoprotein H2 OS=Homo sapiens GN=HNRNPH2 PE=1 SV=1	HNRNPH2	15	19	26	19	13	13	8	10	9	-0.605	0.0	0.00329060659101
Q14444	Caprin-1 OS=Homo sapiens GN=CAPRIN1 PE=1 SV=2	CAPRIN1	15	21	25	32	28	22	4	2	3	-2.074	0.0	8.77773089056e-09
O95433	Activator of 90 kDa heat shock protein ATPase homolog 1 OS=Homo sapiens GN=AHSA1 PE=1 SV=1	AHSA1	15	12	21	14	10	8	2	5	4	-1.27	0.0	5.44165572742e-05
P07825	Synaptophysin OS=Rattus norvegicus GN=Syp PE=1 SV=1	Syp	15	2	0	3	3	4	10	10	11	0.862	0.0	0.000962036217746
Q92616	Translational activator GCN1 OS=Homo sapiens GN=GCN1L1 PE=1 SV=6	GCN1L1	15	40	28	25	31	23	0	1	2	-3.028	0.0	9.22920746595e-10
Q15286	Ras-related protein Rab-35 OS=Homo sapiens GN=RAB35 PE=1 SV=1	RAB35	14	9	5	13	10	12	20	22	21	0.759	0.0	1.68881670897e-05
P63167	Dynein light chain 1, cytoplasmic OS=Homo sapiens GN=DYNLL1 PE=1 SV=1	DYNLL1	14	10	19	9	8	9	16	16	15	0.374	0.0	0.0534706870225
P18124	60S ribosomal protein L7 OS=Homo sapiens GN=RPL7 PE=1 SV=1	RPL7	14	26	26	21	16	13	3	4	1	-1.961	0.0	4.28590309522e-07
P28070	Proteasome subunit beta type-4 OS=Homo sapiens GN=PSMB4 PE=1 SV=4	PSMB4	13	9	8	11	9	5	5	7	3	-0.562	0.0	0.053310154051
B0BNA5	Coactosin-like protein OS=Rattus norvegicus GN=Cotl1 PE=1 SV=1	Cotl1	13	11	14	9	12	9	5	9	5	-0.531	0.0	0.0402864275701
D4A4D5	Protein LOC100362751 OS=Rattus norvegicus GN=LOC498555 PE=3 SV=1	LOC498555	13	14	13	13	15	14	11	14	15	0.033	0.998828	0.86155111432
B2RYS2	Protein LOC685596 OS=Rattus norvegicus GN=LOC685596 PE=2 SV=1	LOC685596	13	2	2	4	4	6	10	11	8	0.695	0.0	0.00766000143654
P10768	S-formylglutathione hydrolase OS=Homo sapiens GN=ESD PE=1 SV=2	ESD	13	26	21	15	10	8	8	5	5	-0.917	0.0	0.000245796823844
P36507	Dual specificity mitogen-activated protein kinase kinase 2 OS=Homo sapiens GN=MAP2K2 PE=1 SV=1	MAP2K2	13	12	18	7	5	6	2	6	3	-0.998	0.0	0.00113712192855
Q9UJZ1	Stomatin-like protein 2, mitochondrial OS=Homo sapiens GN=STOML2 PE=1 SV=1	STOML2	13	26	31	12	7	9	6	4	2	-1.389	0.0	1.56524886262e-05
M9MMM9	Microtubule-actin cross-linking factor 1 OS=Rattus norvegicus GN=Macf1 PE=1 SV=1	Macf1	13	8	10	32	23	38	58	44	56	1.012	0.0	1.40884628713e-17
P30835	ATP-dependent 6-phosphofructokinase, liver type OS=Rattus norvegicus GN=Pfkl PE=2 SV=3	Pfkl	13	10	7	11	14	13	22	31	28	0.941	0.0	3.83470137967e-08
P51635	Alcohol dehydrogenase [NADP(+)] OS=Rattus norvegicus GN=Akr1a1 PE=1 SV=2	Akr1a1	13	7	6	10	14	11	15	19	24	0.701	0.0	0.000103600877422
P13086	Succinyl-CoA ligase [ADP/GDP-forming] subunit alpha, mitochondrial OS=Rattus norvegicus GN=Suclg1 PE=2 SV=2	Suclg1	13	3	5	7	10	13	28	26	34	1.325	0.0	2.24596754105e-14
Q794E4	Heterogeneous nuclear ribonucleoprotein F OS=Rattus norvegicus GN=Hnrnpf PE=1 SV=3	Hnrnpf	13	22	16	15	27	21	3	6	5	-1.362	0.0	1.84775439167e-06
Q924S5	Lon protease homolog, mitochondrial OS=Rattus norvegicus GN=Lonp1 PE=2 SV=1	Lonp1	13	7	6	3	1	8	14	9	10	0.61	0.0	0.007242137476
F1LQS3	60S ribosomal protein L6 OS=Rattus norvegicus GN=Rpl6 PE=3 SV=1	Rpl6	13	16	22	12	18	16	12	9	12	-0.328	8.5e-05	0.109576401007
Q68FR9-2	Isoform 2 of Elongation factor 1-delta OS=Rattus norvegicus GN=Eef1d	Eef1d	13	10	9	16	20	11	16	13	16	0.185	0.002435	0.305457566423
Q3MIE4	Synaptic vesicle membrane protein VAT-1 homolog OS=Rattus norvegicus GN=Vat1 PE=1 SV=1	Vat1	12	10	5	14	16	16	11	12	9	-0.086	0.870659	0.676897854366
P43304	Glycerol-3-phosphate dehydrogenase, mitochondrial OS=Homo sapiens GN=GPD2 PE=1 SV=3	GPD2	12	27	18	12	11	11	6	5	6	-0.956	0.0	0.000502350369273
P80723	Brain acid soluble protein 1 OS=Homo sapiens GN=BASP1 PE=1 SV=2	BASP1	12	11	11	23	15	18	6	7	8	-0.722	0.0	0.00230369927398
P27361	Mitogen-activated protein kinase 3 OS=Homo sapiens GN=MAPK3 PE=1 SV=4	MAPK3	12	15	12	15	7	8	12	12	7	-0.051	0.996779	0.815062613211
B0BNL2	PDZ domain-containing protein 2 OS=Rattus norvegicus GN=LOC364561 PE=2 SV=1	LOC364561	12	6	7	6	3	7	11	9	10	0.432	0.0	0.0715611402381
P16446	Phosphatidylinositol transfer protein alpha isoform OS=Rattus norvegicus GN=Pitpna PE=1 SV=2	Pitpna	11	2	5	4	7	9	19	16	16	1.039	0.0	7.96594186764e-07
Q13151	Heterogeneous nuclear ribonucleoprotein A0 OS=Homo sapiens GN=HNRNPA0 PE=1 SV=1	HNRNPA0	11	12	15	7	7	4	1	2	1	-2.045	0.0	0.000195857910605
Q9JJ19	Na(+)/H(+) exchange regulatory cofactor NHE-RF1 OS=Rattus norvegicus GN=Slc9a3r1 PE=1 SV=3	Slc9a3r1	11	2	2	2	6	9	12	12	12	0.881	0.0	0.000212980879789
D3ZQD3	2-oxoglutarate dehydrogenase, mitochondrial OS=Rattus norvegicus GN=Ogdhl PE=4 SV=1	Ogdhl	11	5	1	4	3	7	25	20	23	1.541	0.0	4.86467191763e-14
P20073	Annexin A7 OS=Homo sapiens GN=ANXA7 PE=1 SV=3	ANXA7	11	18	11	12	12	14	3	5	5	-1.066	0.0	0.00120962836073
Q63803	Guanine nucleotide-binding protein G(s) subunit alpha isoforms XLas OS=Rattus norvegicus GN=Gnas PE=1 SV=3	Gnas	11	5	5	5	7	8	19	19	14	0.98	0.0	7.53456015631e-06
M0RBD0	Protein Iqsec1 OS=Rattus norvegicus GN=Iqsec1 PE=4 SV=1	Iqsec1	10	1	1	1	3	4	15	12	23	1.669	0.0	5.29130405384e-11
A0A096MJY6	Protein Gbe1 OS=Rattus norvegicus GN=Gbe1 PE=4 SV=1	Gbe1	10	3	2	0	0	1	2	2	0	-0.6	0.017059	0.256668729178
Q13561-2	Isoform 2 of Dynactin subunit 2 OS=Homo sapiens GN=DCTN2	DCTN2	10	24	23	14	9	7	3	2	1	-2.009	0.0	6.04526458179e-06
P32969	60S ribosomal protein L9 OS=Homo sapiens GN=RPL9 PE=1 SV=1	RPL9	10	24	23	18	15	14	5	4	3	-1.436	0.0	4.32956849611e-06
Q99733-2	Isoform 2 of Nucleosome assembly protein 1-like 4 OS=Homo sapiens GN=NAP1L4	NAP1L4	10	14	19	16	14	15	5	5	4	-1.127	0.0	0.000167149989588
P52292	Importin subunit alpha-1 OS=Homo sapiens GN=KPNA2 PE=1 SV=1	KPNA2	10	9	11	11	17	17	0	0	0	-2.615	0.0	4.10303114884e-05
F1LTJ5	Protein Hspg2 OS=Rattus norvegicus GN=Hspg2 PE=4 SV=2	Hspg2	10	14	12	12	8	9	5	5	7	-0.636	0.0	0.0190219770049
O43399-3	Isoform 3 of Tumor protein D54 OS=Homo sapiens GN=TPD52L2	TPD52L2	10	15	18	10	12	13	1	0	0	-2.701	0.0	5.74614964496e-05
Q15185	Prostaglandin E synthase 3 OS=Homo sapiens GN=PTGES3 PE=1 SV=1	PTGES3	10	9	10	11	13	9	2	8	5	-0.714	0.0	0.0128752993842
Q9UHB6-4	Isoform 4 of LIM domain and actin-binding protein 1 OS=Homo sapiens GN=LIMA1	LIMA1	9	21	16	18	14	10	0	0	0	-2.757	0.0	8.1616170036e-06
P41350	Caveolin-1 OS=Rattus norvegicus GN=Cav1 PE=1 SV=3	Cav1	9	12	10	7	6	6	4	2	2	-1.14	0.0	0.00148397077688
Q63345	Myelin-oligodendrocyte glycoprotein OS=Rattus norvegicus GN=Mog PE=1 SV=1	Mog	9	6	0	12	5	12	18	16	19	0.928	0.0	3.80608151499e-06
P50995	Annexin A11 OS=Homo sapiens GN=ANXA11 PE=1 SV=1	ANXA11	9	11	8	6	7	7	3	1	5	-0.969	0.0	0.0109121363849
P01835	Ig kappa chain C region, B allele OS=Rattus norvegicus PE=1 SV=1	NOGENE	9	8	5	4	8	3	0	0	0	-1.939	0.0	0.00427127198096
Q00577	Transcriptional activator protein Pur-alpha OS=Homo sapiens GN=PURA PE=1 SV=2	PURA	9	2	2	7	5	8	16	18	19	1.227	0.0	3.20574174991e-09
Q15785	Mitochondrial import receptor subunit TOM34 OS=Homo sapiens GN=TOMM34 PE=1 SV=2	TOMM34	9	14	9	15	9	5	2	0	0	-2.087	0.0	0.0002133170758
P20674	Cytochrome c oxidase subunit 5A, mitochondrial OS=Homo sapiens GN=COX5A PE=1 SV=2	COX5A	9	7	9	8	11	7	12	13	13	0.449	0.0	0.0411019594249
Q9HB71	Calcyclin-binding protein OS=Homo sapiens GN=CACYBP PE=1 SV=2	CACYBP	9	15	19	8	6	9	4	1	4	-1.271	0.0	0.000505358418871
Q15637-5	Isoform 5 of Splicing factor 1 OS=Homo sapiens GN=SF1	SF1	9	12	14	13	16	14	3	3	4	-1.33	0.0	5.99519133332e-05
P14604	Enoyl-CoA hydratase, mitochondrial OS=Rattus norvegicus GN=Echs1 PE=1 SV=1	Echs1	9	2	2	6	5	9	18	14	9	1.01	0.0	1.09202664415e-05
Q13492	Phosphatidylinositol-binding clathrin assembly protein OS=Homo sapiens GN=PICALM PE=1 SV=2	PICALM	9	14	11	9	9	5	8	12	12	0.164	0.039541	0.440410622406
Q02790	Peptidyl-prolyl cis-trans isomerase FKBP4 OS=Homo sapiens GN=FKBP4 PE=1 SV=3	FKBP4	9	15	16	23	18	22	0	1	2	-2.601	0.0	9.23387371941e-07
Q99ML5	Prenylcysteine oxidase OS=Rattus norvegicus GN=Pcyox1 PE=1 SV=1	Pcyox1	9	1	3	4	1	9	20	14	19	1.441	0.0	1.82345952161e-09
P41252	Isoleucine--tRNA ligase, cytoplasmic OS=Homo sapiens GN=IARS PE=1 SV=2	IARS	8	24	22	30	15	11	0	0	0	-3.031	0.0	4.56382564629e-06
D4A3T3	Protein Cbx1 OS=Rattus norvegicus GN=Cbx1 PE=4 SV=1	Cbx1	8	8	12	4	4	4	1	2	1	-1.634	0.0	0.00316132162696
F1LND7	Farnesyl pyrophosphate synthase OS=Rattus norvegicus GN=Fdps PE=3 SV=2	Fdps	8	1	2	2	10	4	5	3	4	-0.079	0.997228	0.817780961153
Q80Z29	Nicotinamide phosphoribosyltransferase OS=Rattus norvegicus GN=Nampt PE=1 SV=1	Nampt	8	10	10	8	32	8	4	3	2	-1.428	0.0	0.000116441263412
A0A0A6YYL6	Protein RPL17-C18orf32 OS=Homo sapiens GN=RPL17-C18orf32 PE=1 SV=1	RPL17	8	15	18	12	11	10	7	6	9	-0.47	0.0	0.0481434524364
P09874	Poly [ADP-ribose] polymerase 1 OS=Homo sapiens GN=PARP1 PE=1 SV=4	PARP1	8	28	32	27	17	21	0	0	0	-3.207	0.0	1.72935688344e-07
Q5VWC4	26S proteasome non-ATPase regulatory subunit 4 OS=Homo sapiens GN=PSMD4 PE=1 SV=1	PSMD4	8	10	9	10	7	6	6	8	7	-0.116	0.810278	0.646305978774
G3V8D5	6-phosphogluconolactonase OS=Rattus norvegicus GN=Pgls PE=4 SV=1	Pgls	8	5	4	6	8	7	6	13	7	0.367	1.5e-05	0.162744610669
P47875	Cysteine and glycine-rich protein 1 OS=Rattus norvegicus GN=Csrp1 PE=2 SV=2	Csrp1	8	16	8	11	9	14	17	16	19	0.518	0.0	0.00316336959869
P54727	UV excision repair protein RAD23 homolog B OS=Homo sapiens GN=RAD23B PE=1 SV=1	RAD23B	8	10	10	15	11	14	8	7	7	-0.383	0.000353	0.135594315045
Q3KR94	Protein Vtn OS=Rattus norvegicus GN=Vtn PE=2 SV=1	Vtn	8	3	8	2	5	0	0	0	0	-1.616	0.0	0.0146872619107
P62832	60S ribosomal protein L23 OS=Rattus norvegicus GN=Rpl23 PE=2 SV=1	Rpl23	8	11	15	14	11	8	6	5	8	-0.539	0.0	0.0450165269157
M0R916	Oxysterol-binding protein OS=Rattus norvegicus GN=Osbpl1a PE=3 SV=1	Osbpl1a	8	0	0	1	1	1	4	0	5	0.468	0.000767	0.263438886935
O08557	N(G),N(G)-dimethylarginine dimethylaminohydrolase 1 OS=Rattus norvegicus GN=Ddah1 PE=1 SV=3	Ddah1	8	0	0	2	1	8	17	18	19	1.721	0.0	1.2675096076e-11
Q96EP5	DAZ-associated protein 1 OS=Homo sapiens GN=DAZAP1 PE=1 SV=1	DAZAP1	8	7	8	3	6	3	1	1	1	-1.807	0.0	0.00531820649069
P20290	Transcription factor BTF3 OS=Homo sapiens GN=BTF3 PE=1 SV=1	BTF3	8	20	11	21	22	22	3	0	4	-1.879	0.0	1.28280198843e-06
P18445	60S ribosomal protein L27a OS=Rattus norvegicus GN=Rpl27a PE=1 SV=3	Rpl27a	8	13	13	11	12	10	6	5	4	-0.761	0.0	0.0126241390658
Q9Y6I3-1	Isoform 2 of Epsin-1 OS=Homo sapiens GN=EPN1	EPN1	8	2	2	0	0	1	3	6	6	0.732	0.0	0.0413503257321
P19784	Casein kinase II subunit alpha' OS=Homo sapiens GN=CSNK2A2 PE=1 SV=1	CSNK2A2	8	6	7	5	4	4	4	4	6	-0.158	0.751051	0.620670710692
D3ZD73	Protein Ddx6 OS=Rattus norvegicus GN=Ddx6 PE=3 SV=1	Ddx6	8	13	17	20	11	12	12	12	8	-0.186	0.13194	0.380486638073
B4F7A9	Casein kinase 2, alpha prime polypeptide OS=Rattus norvegicus GN=Csnk2a2 PE=2 SV=1	Csnk2a2	8	6	6	5	3	4	6	5	7	0.163	0.26983	0.590784179253
E2RUH2	Ribonuclease inhibitor OS=Rattus norvegicus GN=Rnh1 PE=2 SV=1	Rnh1	8	1	2	1	7	3	7	5	5	0.48	1e-06	0.11861815878
E9PST1	Protein RGD1310507 OS=Rattus norvegicus GN=RGD1310507 PE=4 SV=2	RGD1310507	8	3	11	4	8	5	0	0	1	-1.961	0.0	0.00141340257103
Q05683	Glutamate decarboxylase 2 OS=Rattus norvegicus GN=Gad2 PE=1 SV=1	Gad2	8	0	0	0	1	7	17	22	16	1.814	0.0	2.15819165283e-11
Q96I24	Far upstream element-binding protein 3 OS=Homo sapiens GN=FUBP3 PE=1 SV=2	FUBP3	8	13	15	6	8	7	0	0	0	-2.374	0.0	0.00031251371068
Q9UG63-2	Isoform 2 of ATP-binding cassette sub-family F member 2 OS=Homo sapiens GN=ABCF2	ABCF2	7	12	17	18	13	10	1	0	1	-2.632	0.0	1.1200308437e-05
Q8TCT9	Minor histocompatibility antigen H13 OS=Homo sapiens GN=HM13 PE=1 SV=1	HM13	7	5	6	8	6	3	0	0	0	-1.84	0.0	0.00590158309399
P97829-2	Isoform 2 of Leukocyte surface antigen CD47 OS=Rattus norvegicus GN=Cd47	Cd47	7	0	0	4	4	6	10	8	12	1.023	0.0	0.000371278686599
Q7L5N1	COP9 signalosome complex subunit 6 OS=Homo sapiens GN=COPS6 PE=1 SV=1	COPS6	7	11	7	7	7	6	0	3	2	-1.33	0.0	0.00213343150908
D3ZUX5	Coiled-coil-helix-coiled-coil-helix domain containing 3 (Predicted), isoform CRA_a OS=Rattus norvegicus GN=Chchd3 PE=4 SV=1	Chchd3	7	0	2	2	3	5	4	6	6	0.507	4e-06	0.138207303596
B5DF60	Eukaryotic translation initiation factor 1A, Y-linked OS=Rattus norvegicus GN=Eif1ax PE=2 SV=1	Eif1ax	7	10	7	4	4	0	1	0	0	-1.816	0.0	0.006627577046
P09110	3-ketoacyl-CoA thiolase, peroxisomal OS=Homo sapiens GN=ACAA1 PE=1 SV=2	ACAA1	7	9	10	5	5	5	1	1	1	-2.021	0.0	0.0014803921812
P07203	Glutathione peroxidase 1 OS=Homo sapiens GN=GPX1 PE=1 SV=4	GPX1	7	6	11	7	3	3	0	0	0	-1.904	0.0	0.00216870769088
D3ZRE7	Protein Swap70 OS=Rattus norvegicus GN=Swap70 PE=4 SV=1	Swap70	7	10	7	2	0	3	0	0	0	-1.649	0.0	0.0112094719594
P55010	Eukaryotic translation initiation factor 5 OS=Homo sapiens GN=EIF5 PE=1 SV=2	EIF5	7	10	10	21	17	17	3	1	4	-1.647	0.0	1.89854556925e-05
P06302	Prothymosin alpha OS=Rattus norvegicus GN=Ptma PE=1 SV=2	Ptma	7	8	10	11	17	10	7	5	10	-0.328	0.001452	0.169162449287
P35613	Basigin OS=Homo sapiens GN=BSG PE=1 SV=2	BSG	7	9	8	4	6	5	0	0	0	-1.919	0.0	0.00326837826005
P42263	Glutamate receptor 3 OS=Homo sapiens GN=GRIA3 PE=1 SV=2	GRIA3	7	0	0	0	1	3	14	8	16	1.792	0.0	2.43859602584e-08
H0YCH5	Eukaryotic translation initiation factor 4 gamma 2 (Fragment) OS=Homo sapiens GN=EIF4G2 PE=1 SV=1	EIF4G2	7	11	9	9	7	6	4	4	1	-0.991	0.0	0.00526917642104
Q9NZL9	Methionine adenosyltransferase 2 subunit beta OS=Homo sapiens GN=MAT2B PE=1 SV=1	MAT2B	7	8	10	7	3	4	1	0	0	-1.959	0.0	0.0016923641459
Q9Y5M8	Signal recognition particle receptor subunit beta OS=Homo sapiens GN=SRPRB PE=1 SV=3	SRPRB	7	9	11	6	4	4	1	1	0	-2.01	0.0	0.00121770603324
Q32PX6	Protein Rhog OS=Rattus norvegicus GN=Rhog PE=2 SV=1	Rhog	7	9	8	10	9	8	9	10	15	0.322	9e-06	0.152258329648
Q96S52	GPI transamidase component PIG-S OS=Homo sapiens GN=PIGS PE=1 SV=3	PIGS	7	9	5	3	2	4	0	0	0	-1.689	0.0	0.00917938471825
Q92614	Unconventional myosin-XVIIIa OS=Homo sapiens GN=MYO18A PE=1 SV=3	MYO18A	7	6	7	17	18	12	11	9	7	-0.152	0.38127	0.489000130646
Q07205	Eukaryotic translation initiation factor 5 OS=Rattus norvegicus GN=Eif5 PE=1 SV=1	Eif5	7	8	7	17	14	13	3	1	4	-1.426	0.0	0.000281124133532
Q6AXR6	Glutathione S-transferase omega 1 OS=Rattus norvegicus GN=Gsto1 PE=2 SV=1	Gsto1	7	2	3	5	2	6	7	11	9	0.823	0.0	0.00709610822704
D4A5X7	Ganglioside-induced differentiation-associated-protein 1 (Predicted) OS=Rattus norvegicus GN=Gdap1 PE=4 SV=1	Gdap1	7	0	0	1	0	2	8	12	13	1.69	0.0	1.41492414502e-07
D3ZMS0	Protein Grcc10 OS=Rattus norvegicus GN=LOC100911713 PE=4 SV=1	LOC100911713	7	8	11	3	1	1	3	1	1	-1.187	0.0	0.0137779915858
F8VV71	Ubiquitin-conjugating enzyme E2 N OS=Homo sapiens GN=UBE2N PE=1 SV=1	UBE2N	7	9	6	4	8	5	5	6	8	0.025	1.0	0.928366681153
Q9Y2X7-3	Isoform 3 of ARF GTPase-activating protein GIT1 OS=Homo sapiens GN=GIT1	GIT1	7	7	5	7	3	6	12	13	12	0.815	0.0	0.000756606887572
Q96I99	Succinyl-CoA ligase [GDP-forming] subunit beta, mitochondrial OS=Homo sapiens GN=SUCLG2 PE=1 SV=2	SUCLG2	7	17	11	10	6	16	5	5	3	-0.904	0.0	0.00354891565051
Q9H2G2-2	Isoform 2 of STE20-like serine/threonine-protein kinase OS=Homo sapiens GN=SLK	SLK	6	12	9	7	9	10	5	2	3	-0.949	0.0	0.00639130390838
O15498	Synaptobrevin homolog YKT6 OS=Homo sapiens GN=YKT6 PE=1 SV=1	YKT6	6	6	6	6	3	6	3	4	3	-0.497	0.002584	0.185735631711
Q62634	Vesicular glutamate transporter 1 OS=Rattus norvegicus GN=Slc17a7 PE=1 SV=1	Slc17a7	6	0	1	2	1	7	14	10	11	1.44	0.0	6.93411126369e-07
Q9JI66-3	Isoform 3 of Electrogenic sodium bicarbonate cotransporter 1 OS=Rattus norvegicus GN=Slc4a4	Slc4a4	6	0	1	6	2	8	23	35	28	2.059	0.0	4.45112956822e-21
P13697	NADP-dependent malic enzyme OS=Rattus norvegicus GN=Me1 PE=1 SV=2	Me1	6	0	0	3	0	4	8	9	14	1.445	0.0	4.94754011042e-06
B2RZD6	Ndufa4 protein OS=Rattus norvegicus GN=Ndufa4 PE=2 SV=1	Ndufa4	6	3	3	2	1	4	7	9	7	0.957	0.0	0.00172323359931
A0A0A0MT60	FK506-binding protein 15 (Fragment) OS=Homo sapiens GN=FKBP15 PE=1 SV=1	FKBP15	6	2	4	4	4	2	0	0	2	-1.092	3e-06	0.0667579693986
F7ELI0	Protein Drg1 OS=Rattus norvegicus GN=Drg1 PE=4 SV=1	Drg1	6	10	12	11	9	9	1	0	0	-2.332	0.0	7.20538378514e-05
P07384	Calpain-1 catalytic subunit OS=Homo sapiens GN=CAPN1 PE=1 SV=1	CAPN1	6	9	10	10	8	11	0	0	0	-2.324	0.0	0.000283860749119
O15294	UDP-N-acetylglucosamine--peptide N-acetylglucosaminyltransferase 110 kDa subunit OS=Homo sapiens GN=OGT PE=1 SV=3	OGT	6	4	0	3	2	4	19	12	18	1.61	0.0	1.81000509227e-09
P38117-2	Isoform 2 of Electron transfer flavoprotein subunit beta OS=Homo sapiens GN=ETFB	ETFB	6	11	10	9	12	10	6	6	5	-0.473	1.1e-05	0.0818765786994
Q6AY30	Saccharopine dehydrogenase-like oxidoreductase OS=Rattus norvegicus GN=Sccpdh PE=2 SV=1	Sccpdh	6	0	0	3	1	4	8	13	11	1.476	0.0	1.82133937382e-06
Q14498	RNA-binding protein 39 OS=Homo sapiens GN=RBM39 PE=1 SV=2	RBM39	6	7	11	5	5	4	1	2	0	-1.631	0.0	0.00598321203868
Q14155-5	Isoform 5 of Rho guanine nucleotide exchange factor 7 OS=Homo sapiens GN=ARHGEF7	ARHGEF7	6	7	5	3	2	5	6	4	4	0.038	1.0	0.912964546596
Q6AYT7	Monoacylglycerol lipase ABHD12 OS=Rattus norvegicus GN=Abhd12 PE=2 SV=1	Abhd12	6	0	0	3	1	3	8	6	9	1.198	0.0	0.00015714359337
Q14566	DNA replication licensing factor MCM6 OS=Homo sapiens GN=MCM6 PE=1 SV=1	MCM6	6	35	31	23	22	18	0	0	0	-3.212	0.0	1.35100360921e-06
M0RBF0	Scaffold attachment factor B1 OS=Rattus norvegicus GN=Safb PE=4 SV=1	Safb	6	2	1	2	6	3	4	3	4	0.147	0.614125	0.696092925639
Q9P2R3-4	Isoform 4 of Rabankyrin-5 OS=Homo sapiens GN=ANKFY1	ANKFY1	6	14	16	10	6	5	3	0	1	-1.778	0.0	0.000504416604282
B0BN65	Family with sequence similarity 49, member A OS=Rattus norvegicus GN=Fam49a PE=2 SV=1	Fam49a	6	2	3	3	5	5	11	11	15	1.188	0.0	1.01477958304e-05
Q4KLH5	Arf-GAP domain and FG repeat-containing protein 1 OS=Rattus norvegicus GN=Agfg1 PE=1 SV=1	Agfg1	6	2	4	3	5	2	5	4	7	0.421	9.9e-05	0.203764226428
P53634	Dipeptidyl peptidase 1 OS=Homo sapiens GN=CTSC PE=1 SV=2	CTSC	6	14	8	2	1	1	0	0	0	-1.763	0.0	0.00474135892053
G3V856	Neuronal guanine nucleotide exchange factor (Predicted) OS=Rattus norvegicus GN=LOC100912512 PE=4 SV=1	LOC100912512	6	0	0	0	0	2	12	8	15	1.871	0.0	2.11160137838e-08
P15927-3	Isoform 3 of Replication protein A 32 kDa subunit OS=Homo sapiens GN=RPA2	RPA2	6	11	10	5	5	6	0	0	0	-2.041	0.0	0.00231368501086
P51648-2	Isoform 2 of Fatty aldehyde dehydrogenase OS=Homo sapiens GN=ALDH3A2	ALDH3A2	6	9	3	0	0	5	1	2	2	-0.965	0.0	0.0527453433665
P30043	Flavin reductase (NADPH) OS=Homo sapiens GN=BLVRB PE=1 SV=3	BLVRB	6	10	15	18	13	14	4	4	2	-1.331	0.0	6.67732044073e-05
Q9H2G2	STE20-like serine/threonine-protein kinase OS=Homo sapiens GN=SLK PE=1 SV=1	SLK	6	12	8	7	9	9	5	2	3	-0.903	0.0	0.00995466804943
Q15370-2	Isoform 2 of Transcription elongation factor B polypeptide 2 OS=Homo sapiens GN=TCEB2	TCEB2	6	7	7	3	3	2	2	1	1	-1.277	0.0	0.0366987223665
P17931	Galectin-3 OS=Homo sapiens GN=LGALS3 PE=1 SV=5	LGALS3	6	7	7	9	11	9	0	0	0	-2.181	0.0	0.000405006237379
Q6QI16	LRRGT00192 OS=Rattus norvegicus GN=RGD1304704 PE=2 SV=1	RGD1304704	6	12	12	6	8	7	8	8	8	-0.013	0.997985	0.956616478856
Q99471	Prefoldin subunit 5 OS=Homo sapiens GN=PFDN5 PE=1 SV=2	PFDN5	6	12	9	4	4	3	2	2	1	-1.39	0.0	0.00603083780079
O95819-3	Isoform 3 of Mitogen-activated protein kinase kinase kinase kinase 4 OS=Homo sapiens GN=MAP4K4	MAP4K4	6	16	13	11	10	8	6	9	7	-0.343	0.002924	0.189553877534
Q5PQZ9	Protein Ndufc2 OS=Rattus norvegicus GN=Ndufc2 PE=2 SV=1	Ndufc2	6	1	0	0	0	3	4	5	4	0.738	0.0	0.0563912162769
D3ZSA9	Protein Nomo1 OS=Rattus norvegicus GN=Nomo1 PE=4 SV=1	Nomo1	6	6	5	1	4	2	6	6	5	0.414	0.0001	0.20408463015
F6S8M0	N-acetylglucosamine-6-sulfatase OS=Homo sapiens GN=GNS PE=1 SV=1	GNS	6	6	3	2	2	2	0	0	0	-1.299	1e-06	0.0595649754692
O60502	Protein O-GlcNAcase OS=Homo sapiens GN=MGEA5 PE=1 SV=2	MGEA5	6	6	6	4	1	2	2	2	3	-0.57	0.003442	0.194734429357
Q15459	Splicing factor 3A subunit 1 OS=Homo sapiens GN=SF3A1 PE=1 SV=1	SF3A1	6	12	5	15	17	11	2	1	6	-1.25	0.0	0.000665527702071
P20417	Tyrosine-protein phosphatase non-receptor type 1 OS=Rattus norvegicus GN=Ptpn1 PE=1 SV=1	Ptpn1	6	8	8	3	6	6	0	0	0	-1.873	0.0	0.00409952842828
Q08752	Peptidyl-prolyl cis-trans isomerase D OS=Homo sapiens GN=PPID PE=1 SV=3	PPID	6	4	9	11	5	9	18	23	20	1.093	0.0	5.44069379042e-09
B1AHD1	NHP2-like protein 1 OS=Homo sapiens GN=NHP2L1 PE=1 SV=1	NHP2L1	6	6	7	4	4	4	0	1	1	-1.761	0.0	0.00837662001924
P62913	60S ribosomal protein L11 OS=Homo sapiens GN=RPL11 PE=1 SV=2	RPL11	6	7	8	8	6	5	3	2	2	-1.049	0.0	0.0115566666424
Q9Y2Q3	Glutathione S-transferase kappa 1 OS=Homo sapiens GN=GSTK1 PE=1 SV=3	GSTK1	6	11	13	12	6	10	0	0	0	-2.419	0.0	0.00025568241129
P09417	Dihydropteridine reductase OS=Homo sapiens GN=QDPR PE=1 SV=2	QDPR	6	6	2	8	4	10	15	15	14	0.966	0.0	2.76994047556e-05
Q9UQE7	Structural maintenance of chromosomes protein 3 OS=Homo sapiens GN=SMC3 PE=1 SV=2	SMC3	6	19	7	6	10	6	2	2	1	-1.734	0.0	0.000434157409998
D3ZEI4	Protein Hepacam OS=Rattus norvegicus GN=Hepacam PE=4 SV=2	Hepacam	6	1	0	3	1	6	13	9	10	1.33	0.0	8.25351970565e-06
B5DFE0	Mpp6 protein OS=Rattus norvegicus GN=Mpp6 PE=2 SV=1	Mpp6	6	0	0	0	0	3	10	10	13	1.695	0.0	1.94101101039e-07
A0A0A0MRI2	Sorting nexin 6, isoform CRA_b OS=Homo sapiens GN=SNX6 PE=1 SV=1	SNX6	6	11	9	4	9	5	3	4	2	-0.896	0.0	0.0133422820783
A0A0A0MY17	SH3 and multiple ankyrin repeat domains protein 3 OS=Rattus norvegicus GN=Shank3 PE=4 SV=1	Shank3	6	0	0	0	0	4	19	18	22	2.199	0.0	1.89772095374e-12
B5DFN4	Prefoldin 5 (Predicted), isoform CRA_a OS=Rattus norvegicus GN=Pfdn5 PE=2 SV=1	Pfdn5	6	10	7	2	3	1	2	2	1	-1.057	0.0	0.0268081486309
Q62634-2	Isoform 2 of Vesicular glutamate transporter 1 OS=Rattus norvegicus GN=Slc17a7	Slc17a7	6	0	1	1	0	6	14	9	10	1.5	0.0	2.61310487576e-06
P18754-2	Isoform 2 of Regulator of chromosome condensation OS=Homo sapiens GN=RCC1	RCC1	6	13	8	7	7	8	1	0	0	-2.203	0.0	0.000952818385204
P29266	3-hydroxyisobutyrate dehydrogenase, mitochondrial OS=Rattus norvegicus GN=Hibadh PE=1 SV=3	Hibadh	5	3	2	2	2	3	8	10	7	1.147	0.0	0.00012525812744
J3KN10	Phosphatidylinositol 4-kinase alpha OS=Homo sapiens GN=PI4KA PE=1 SV=1	PI4KA	5	1	1	1	1	2	15	14	14	2.096	0.0	1.76626030712e-10
E9PF19	Transducin beta-like protein 2 OS=Homo sapiens GN=TBL2 PE=1 SV=1	TBL2	5	1	1	3	6	8	0	0	0	-1.529	0.0	0.0264731210814
O00233	26S proteasome non-ATPase regulatory subunit 9 OS=Homo sapiens GN=PSMD9 PE=1 SV=3	PSMD9	5	5	6	7	4	5	0	0	1	-1.759	0.0	0.00601247992981
Q16401	26S proteasome non-ATPase regulatory subunit 5 OS=Homo sapiens GN=PSMD5 PE=1 SV=3	PSMD5	5	9	9	12	12	12	2	2	2	-1.633	0.0	0.000305843055404
D4A0X3	Protein Btbd8 OS=Rattus norvegicus GN=Btbd8 PE=4 SV=2	Btbd8	5	0	0	0	0	3	13	11	16	1.956	0.0	4.52665020036e-09
F1LSE6	Liprin-alpha-3 OS=Rattus norvegicus GN=Ppfia3 PE=4 SV=1	Ppfia3	5	1	0	0	0	2	20	18	26	2.575	0.0	1.19441806401e-13
Q9UDT6	CAP-Gly domain-containing linker protein 2 OS=Homo sapiens GN=CLIP2 PE=1 SV=1	CLIP2	5	4	4	6	4	9	11	11	11	0.791	0.0	0.00144454170764
Q5EB77	Ras-related protein Rab-18 OS=Rattus norvegicus GN=Rab18 PE=2 SV=1	Rab18	5	7	7	5	10	7	7	7	9	0.164	0.142757	0.531446131846
Q13573	SNW domain-containing protein 1 OS=Homo sapiens GN=SNW1 PE=1 SV=1	SNW1	5	6	5	7	3	3	1	2	0	-1.358	0.0	0.0174162693732
Q16630-2	Isoform 2 of Cleavage and polyadenylation specificity factor subunit 6 OS=Homo sapiens GN=CPSF6	CPSF6	5	7	9	7	4	8	3	4	4	-0.554	7.4e-05	0.107310560598
O60861	Growth arrest-specific protein 7 OS=Homo sapiens GN=GAS7 PE=1 SV=3	GAS7	5	0	0	1	4	1	3	5	5	0.75	0.0	0.0577092563778
Q13428-4	Isoform 4 of Treacle protein OS=Homo sapiens GN=TCOF1	TCOF1	5	9	11	13	7	6	0	0	0	-2.212	0.0	0.000427981132134
Q92520	Protein FAM3C OS=Homo sapiens GN=FAM3C PE=1 SV=1	FAM3C	5	6	6	2	2	2	0	0	0	-1.402	0.0	0.0285677796628
Q9UNF1	Melanoma-associated antigen D2 OS=Homo sapiens GN=MAGED2 PE=1 SV=2	MAGED2	5	9	8	10	6	8	0	0	0	-2.139	0.0	0.000921031653087
Q9H0A0	N-acetyltransferase 10 OS=Homo sapiens GN=NAT10 PE=1 SV=2	NAT10	5	15	14	9	6	4	1	0	0	-2.264	0.0	0.000255483089703
Q9HCJ6	Synaptic vesicle membrane protein VAT-1 homolog-like OS=Homo sapiens GN=VAT1L PE=1 SV=2	VAT1L	5	20	28	14	11	11	8	11	7	-0.488	0.0	0.0226551791061
Q92890-1	Isoform Long of Ubiquitin fusion degradation protein 1 homolog OS=Homo sapiens GN=UFD1L	UFD1L	5	9	7	9	5	8	2	3	2	-1.114	0.0	0.00639130390838
P55263	Adenosine kinase OS=Homo sapiens GN=ADK PE=1 SV=2	ADK	5	10	6	13	7	5	2	0	1	-1.821	0.0	0.000582144203824
Q9H2D6	TRIO and F-actin-binding protein OS=Homo sapiens GN=TRIOBP PE=1 SV=3	TRIOBP	5	7	7	5	4	2	0	0	0	-1.719	0.0	0.0109873778692
P49257	Protein ERGIC-53 OS=Homo sapiens GN=LMAN1 PE=1 SV=2	LMAN1	5	14	26	9	22	9	1	0	0	-2.748	0.0	2.05159844619e-05
Q3ZB98-5	Isoform 5 of Breast carcinoma-amplified sequence 1 homolog OS=Rattus norvegicus GN=Bcas1	Bcas1	5	4	0	11	7	13	20	13	14	0.887	0.0	1.49244825266e-05
P35612	Beta-adducin OS=Homo sapiens GN=ADD2 PE=1 SV=3	ADD2	5	0	0	1	0	6	18	14	19	1.984	0.0	8.89725801212e-12
O15212	Prefoldin subunit 6 OS=Homo sapiens GN=PFDN6 PE=1 SV=1	PFDN6	5	10	7	6	4	4	2	3	2	-0.931	0.0	0.0258338722654
P70600	Protein-tyrosine kinase 2-beta OS=Rattus norvegicus GN=Ptk2b PE=1 SV=1	Ptk2b	5	1	0	1	2	1	11	8	7	1.625	0.0	4.60770235012e-06
P62854	40S ribosomal protein S26 OS=Homo sapiens GN=RPS26 PE=1 SV=3	RPS26	5	3	6	8	8	11	2	2	0	-1.435	0.0	0.00370670195553
P06132	Uroporphyrinogen decarboxylase OS=Homo sapiens GN=UROD PE=1 SV=2	UROD	5	8	8	7	8	4	0	0	0	-1.963	0.0	0.00310044164544
O35828	Coronin-7 OS=Rattus norvegicus GN=Coro7 PE=2 SV=2	Coro7	5	4	7	3	7	4	5	6	3	-0.016	0.99791	0.960202077305
Q9NP72-2	Isoform 2 of Ras-related protein Rab-18 OS=Homo sapiens GN=RAB18	RAB18	5	6	6	5	9	6	6	6	8	0.156	0.277627	0.593756717509
P20042	Eukaryotic translation initiation factor 2 subunit 2 OS=Homo sapiens GN=EIF2S2 PE=1 SV=2	EIF2S2	5	12	17	19	17	19	2	4	5	-1.35	0.0	2.20945036739e-05
Q3ZB99	Protein Tjp2 OS=Rattus norvegicus GN=Tjp2 PE=1 SV=1	Tjp2	5	5	7	4	2	3	3	3	3	-0.339	0.142605	0.386819281008
Q93052	Lipoma-preferred partner OS=Homo sapiens GN=LPP PE=1 SV=1	LPP	5	9	15	9	4	8	0	0	0	-2.243	0.0	0.000262138234476
Q9BTV4	Transmembrane protein 43 OS=Homo sapiens GN=TMEM43 PE=1 SV=1	TMEM43	5	6	7	10	4	5	0	1	1	-1.891	0.0	0.00253610531484
Q5HZE4	Methylthioribose-1-phosphate isomerase OS=Rattus norvegicus GN=Mri1 PE=2 SV=1	Mri1	5	0	0	1	0	1	3	5	3	0.888	0.0	0.03699674343
Q9QUR2	Dynactin subunit 4 OS=Rattus norvegicus GN=Dctn4 PE=1 SV=1	Dctn4	5	2	3	5	2	6	13	14	10	1.231	0.0	5.67364379938e-06
O14776	Transcription elongation regulator 1 OS=Homo sapiens GN=TCERG1 PE=1 SV=2	TCERG1	5	2	3	2	4	3	0	0	0	-1.246	1e-06	0.0615532836378
B2RYI2	Protein Srp68 OS=Rattus norvegicus GN=Srp68 PE=2 SV=1	Srp68	5	11	11	13	11	7	1	1	0	-2.39	0.0	9.73514284751e-05
Q499N5	Acyl-CoA synthetase family member 2, mitochondrial OS=Rattus norvegicus GN=Acsf2 PE=2 SV=1	Acsf2	5	2	1	1	2	1	10	11	11	1.747	0.0	8.14891301252e-08
Q8WW12	PEST proteolytic signal-containing nuclear protein OS=Homo sapiens GN=PCNP PE=1 SV=2	PCNP	5	9	8	5	9	6	5	1	3	-0.831	0.0	0.0250649662904
O60268	Uncharacterized protein KIAA0513 OS=Homo sapiens GN=KIAA0513 PE=2 SV=1	KIAA0513	5	1	0	1	1	4	9	7	5	1.211	0.0	0.001309908792
O75131	Copine-3 OS=Homo sapiens GN=CPNE3 PE=1 SV=1	CPNE3	5	16	15	9	8	5	2	3	2	-1.413	0.0	0.00197144934702
B2GV01	Metastasis-associated gene family, member 2 OS=Rattus norvegicus GN=Mta2 PE=2 SV=1	Mta2	5	9	8	3	6	4	0	0	0	-1.824	0.0	0.00421641503713
P49721	Proteasome subunit beta type-2 OS=Homo sapiens GN=PSMB2 PE=1 SV=1	PSMB2	5	7	5	7	2	6	2	4	5	-0.364	0.051764	0.315378613588
Q9Z1N4	3'(2'),5'-bisphosphate nucleotidase 1 OS=Rattus norvegicus GN=Bpnt1 PE=1 SV=1	Bpnt1	5	1	1	2	0	3	7	14	11	1.703	0.0	9.64728089313e-07
D3Z941	Protein Mars OS=Rattus norvegicus GN=Mars PE=3 SV=1	Mars	5	13	3	4	1	2	6	3	3	-0.093	0.984428	0.779477504888
U3KQ56	Glyoxylate reductase/hydroxypyruvate reductase OS=Homo sapiens GN=GRHPR PE=1 SV=1	GRHPR	5	10	10	7	4	6	0	0	0	-2.068	0.0	0.00264883158545
M0RCY2	Protein LOC683961 OS=Rattus norvegicus GN=LOC683961 PE=3 SV=1	LOC683961	5	9	10	11	9	9	4	5	6	-0.522	8e-06	0.0783400093551
P13639	Elongation factor 2 OS=Homo sapiens GN=EEF2 PE=1 SV=4	EEF2	169	255	289	172	170	158	37	36	44	-1.582	0.0	1.06949528559e-58
P06576	ATP synthase subunit beta, mitochondrial OS=Homo sapiens GN=ATP5B PE=1 SV=3	ATP5B	163	86	86	105	93	142	202	224	215	0.705	0.0	2.83401898287e-38
Q16555	Dihydropyrimidinase-related protein 2 OS=Homo sapiens GN=DPYSL2 PE=1 SV=1	DPYSL2	149	89	81	114	90	147	251	265	271	0.92	0.0	2.72494652242e-66
Q13813-2	Isoform 2 of Spectrin alpha chain, non-erythrocytic 1 OS=Homo sapiens GN=SPTAN1	SPTAN1	135	80	81	197	146	249	325	315	323	0.84	0.0	1.13126847322e-76
Q9QXQ0	Alpha-actinin-4 OS=Rattus norvegicus GN=Actn4 PE=1 SV=2	Actn4	86	101	119	141	132	147	80	79	101	-0.27	0.0	0.000139812346407
P07195	L-lactate dehydrogenase B chain OS=Homo sapiens GN=LDHB PE=1 SV=2	LDHB	79	103	111	62	59	58	49	51	47	-0.408	0.0	4.80331240439e-06
P62937	Peptidyl-prolyl cis-trans isomerase A OS=Homo sapiens GN=PPIA PE=1 SV=2	PPIA	55	55	49	60	101	78	58	66	48	-0.079	0.135454	0.382608573906
Q01484	Ankyrin-2 OS=Homo sapiens GN=ANK2 PE=1 SV=4	ANK2	53	2	1	14	2	34	84	96	102	1.746	0.0	7.32680333551e-57
P11216	Glycogen phosphorylase, brain form OS=Homo sapiens GN=PYGB PE=1 SV=5	PYGB	53	50	41	41	34	52	69	61	73	0.466	0.0	2.07069024724e-06
Q9Y696	Chloride intracellular channel protein 4 OS=Homo sapiens GN=CLIC4 PE=1 SV=4	CLIC4	44	51	44	39	43	37	11	10	10	-1.385	0.0	2.58726539077e-13
G3V888	ATP citrate lyase, isoform CRA_a OS=Rattus norvegicus GN=Acly PE=1 SV=1	Acly	43	47	64	69	58	50	26	30	34	-0.542	0.0	8.70373260858e-06
P68511	14-3-3 protein eta OS=Rattus norvegicus GN=Ywhah PE=1 SV=2	Ywhah	43	29	30	35	32	46	60	56	65	0.593	0.0	3.89446182957e-10
D3ZVQ0	Protein LOC100911959 OS=Rattus norvegicus GN=Usp5 PE=3 SV=1	Usp5	42	23	32	24	26	25	24	30	36	0.101	0.041476	0.44331937548
P00367	Glutamate dehydrogenase 1, mitochondrial OS=Homo sapiens GN=GLUD1 PE=1 SV=2	GLUD1	42	53	43	38	31	42	49	52	43	0.209	0.0	0.0549463780308
P23634	Plasma membrane calcium-transporting ATPase 4 OS=Homo sapiens GN=ATP2B4 PE=1 SV=2	ATP2B4	39	14	13	12	14	24	40	50	55	0.972	0.0	1.82348132475e-14
P52272	Heterogeneous nuclear ribonucleoprotein M OS=Homo sapiens GN=HNRNPM PE=1 SV=3	HNRNPM	37	61	55	48	54	48	12	19	14	-1.157	0.0	4.3325758614e-14
D3ZUY8	Adaptor protein complex AP-2, alpha 1 subunit (Predicted) OS=Rattus norvegicus GN=Ap2a1 PE=1 SV=1	Ap2a1	36	22	16	19	27	37	66	55	64	0.917	0.0	6.82051954809e-17
P28480	T-complex protein 1 subunit alpha OS=Rattus norvegicus GN=Tcp1 PE=1 SV=1	Tcp1	35	42	34	42	41	39	23	19	23	-0.53	0.0	0.000109462042852
P38646	Stress-70 protein, mitochondrial OS=Homo sapiens GN=HSPA9 PE=1 SV=2	HSPA9	34	40	41	84	73	71	55	57	64	0.089	0.008065	0.356580739159
Q63716	Peroxiredoxin-1 OS=Rattus norvegicus GN=Prdx1 PE=1 SV=1	Prdx1	34	37	43	31	29	26	21	20	21	-0.432	0.0	0.00231214616775
R9PY00	Vesicle-associated membrane protein 2 (Fragment) OS=Rattus norvegicus GN=Vamp2 PE=4 SV=1	Vamp2	33	7	7	9	11	29	42	48	51	1.137	0.0	2.37719158144e-17
P29457	Serpin H1 OS=Rattus norvegicus GN=Serpinh1 PE=1 SV=1	Serpinh1	33	39	41	36	33	39	7	8	3	-1.794	0.0	1.60384826081e-12
Q5RJR9	Serine (Or cysteine) proteinase inhibitor, clade H, member 1, isoform CRA_b OS=Rattus norvegicus GN=Serpinh1 PE=2 SV=1	Serpinh1	33	40	43	37	34	40	7	8	3	-1.821	0.0	3.21478227276e-12
P33176	Kinesin-1 heavy chain OS=Homo sapiens GN=KIF5B PE=1 SV=1	KIF5B	32	70	50	43	40	30	5	13	7	-1.61	0.0	1.25230167062e-15
P31040	Succinate dehydrogenase [ubiquinone] flavoprotein subunit, mitochondrial OS=Homo sapiens GN=SDHA PE=1 SV=2	SDHA	31	21	16	10	12	11	32	29	24	0.589	0.0	2.61428680181e-05
D4ACB8	Chaperonin subunit 8 (Theta) (Predicted), isoform CRA_a OS=Rattus norvegicus GN=Cct8 PE=3 SV=1	Cct8	30	38	36	34	36	35	28	30	27	-0.14	0.021299	0.267171431281
P35606	Coatomer subunit beta' OS=Homo sapiens GN=COPB2 PE=1 SV=2	COPB2	29	43	37	26	24	25	5	8	11	-1.31	0.0	4.19284492574e-09
E9PTU4	Myosin-11 OS=Rattus norvegicus GN=Myh11 PE=4 SV=2	Myh11	28	26	25	50	40	45	39	40	40	0.165	1.8e-05	0.165472257862
G3V9N8	AP-1 complex subunit beta-1 OS=Rattus norvegicus GN=Ap1b1 PE=3 SV=2	Ap1b1	26	19	17	27	33	37	49	45	50	0.654	0.0	2.40380344024e-08
P18085	ADP-ribosylation factor 4 OS=Homo sapiens GN=ARF4 PE=1 SV=3	ARF4	26	24	35	21	25	23	24	28	32	0.149	0.002389	0.30470307804
D3ZMH6	Dynamin-3 OS=Rattus norvegicus GN=Dnm3 PE=3 SV=2	Dnm3	25	15	13	11	11	11	39	39	44	1.112	0.0	4.16613105336e-14
G3V7U4	Lamin-B1 OS=Rattus norvegicus GN=Lmnb1 PE=3 SV=1	Lmnb1	23	26	22	33	40	31	17	21	22	-0.321	0.0	0.0383681421817
P35611-3	Isoform 3 of Alpha-adducin OS=Homo sapiens GN=ADD1	ADD1	22	18	17	16	11	14	19	17	23	0.232	2.5e-05	0.17256756567
P35611-4	Isoform 4 of Alpha-adducin OS=Homo sapiens GN=ADD1	ADD1	22	17	16	15	11	14	18	15	22	0.203	0.00027	0.230761332475
P61586	Transforming protein RhoA OS=Homo sapiens GN=RHOA PE=1 SV=1	RHOA	21	23	22	20	20	15	20	22	25	0.149	0.002818	0.311251259863
O35964	Endophilin-A2 OS=Rattus norvegicus GN=Sh3gl1 PE=1 SV=1	Sh3gl1	21	16	12	5	9	10	19	9	13	0.185	0.007302	0.352008769701
Q5T5C7	Serine--tRNA ligase, cytoplasmic OS=Homo sapiens GN=SARS PE=1 SV=1	SARS	20	19	21	20	23	25	10	9	10	-0.739	0.0	0.000365245952998
Q9UMS4	Pre-mRNA-processing factor 19 OS=Homo sapiens GN=PRPF19 PE=1 SV=1	PRPF19	20	25	22	28	27	17	4	7	6	-1.377	0.0	2.1484696917e-08
Q1KMD3	Heterogeneous nuclear ribonucleoprotein U-like protein 2 OS=Homo sapiens GN=HNRNPUL2 PE=1 SV=1	HNRNPUL2	19	38	27	17	14	16	5	7	5	-1.294	0.0	6.23797717142e-07
F1M164	Protein Dmxl2 (Fragment) OS=Rattus norvegicus GN=Dmxl2 PE=4 SV=2	Dmxl2	18	0	0	0	0	12	41	40	44	2.073	0.0	4.30249966911e-28
P62820	Ras-related protein Rab-1A OS=Homo sapiens GN=RAB1A PE=1 SV=3	RAB1A	18	18	13	29	24	28	27	32	33	0.41	0.0	0.00535607484703
P11413-2	Isoform Long of Glucose-6-phosphate 1-dehydrogenase OS=Homo sapiens GN=G6PD	G6PD	18	30	36	22	29	21	5	14	6	-1.093	0.0	1.28340496528e-07
P26373	60S ribosomal protein L13 OS=Homo sapiens GN=RPL13 PE=1 SV=4	RPL13	18	24	23	12	13	12	4	5	5	-1.239	0.0	1.07208120089e-05
D3ZRM9	60S ribosomal protein L13 OS=Rattus norvegicus GN=LOC100360491 PE=3 SV=1	LOC100360491	17	16	18	10	13	10	8	8	8	-0.517	0.0	0.025967330439
P22062	Protein-L-isoaspartate(D-aspartate) O-methyltransferase OS=Rattus norvegicus GN=Pcmt1 PE=1 SV=2	Pcmt1	17	4	3	5	7	8	14	11	15	0.665	0.0	0.00185824499095
O75874	Isocitrate dehydrogenase [NADP] cytoplasmic OS=Homo sapiens GN=IDH1 PE=1 SV=2	IDH1	17	26	35	20	16	18	9	10	12	-0.71	0.0	0.000218850591059
Q99JD4	CLIP-associating protein 2 OS=Rattus norvegicus GN=Clasp2 PE=2 SV=1	Clasp2	16	4	3	4	8	11	29	25	28	1.353	0.0	1.01837777167e-12
P54886	Delta-1-pyrroline-5-carboxylate synthase OS=Homo sapiens GN=ALDH18A1 PE=1 SV=2	ALDH18A1	16	23	17	15	12	12	1	3	5	-1.656	0.0	3.91583922124e-06
D4AEC0	Protein LOC689408 OS=Rattus norvegicus GN=H2afv PE=3 SV=1	H2afv	15	23	17	21	20	18	15	15	15	-0.196	0.039798	0.299968939424
P06703	Protein S100-A6 OS=Homo sapiens GN=S100A6 PE=1 SV=1	S100A6	15	15	14	21	16	20	7	7	2	-1.11	0.0	2.4856357178e-05
Q63692	Hsp90 co-chaperone Cdc37 OS=Rattus norvegicus GN=Cdc37 PE=1 SV=2	Cdc37	15	9	7	6	8	9	8	10	5	-0.106	0.809345	0.645875152052
P04631	Protein S100-B OS=Rattus norvegicus GN=S100b PE=1 SV=2	S100b	14	10	7	16	8	20	30	21	29	0.82	0.0	5.42324025356e-07
P52555	Endoplasmic reticulum resident protein 29 OS=Rattus norvegicus GN=Erp29 PE=1 SV=2	Erp29	14	10	11	14	12	10	10	10	12	-0.041	1.0	0.845784395727
Q92688	Acidic leucine-rich nuclear phosphoprotein 32 family member B OS=Homo sapiens GN=ANP32B PE=1 SV=1	ANP32B	14	17	19	4	6	8	1	2	0	-2.235	0.0	6.45578571613e-05
Q9BWM7	Sideroflexin-3 OS=Homo sapiens GN=SFXN3 PE=1 SV=2	SFXN3	14	13	16	15	13	15	11	8	8	-0.41	1e-06	0.0584643383817
Q5RKG9	Eukaryotic translation initiation factor 4B OS=Rattus norvegicus GN=Eif4b PE=2 SV=1	Eif4b	14	16	17	13	7	11	9	10	11	-0.209	0.07772	0.34145210698
K7EQK2	Hypoxia up-regulated protein 1 OS=Homo sapiens GN=HYOU1 PE=1 SV=1	HYOU1	14	17	20	21	13	16	7	9	9	-0.664	0.0	0.00357516323198
P68182	cAMP-dependent protein kinase catalytic subunit beta OS=Rattus norvegicus GN=Prkacb PE=1 SV=2	Prkacb	14	15	10	8	3	6	21	18	21	0.82	0.0	1.09909087729e-05
Q5XHZ0	Heat shock protein 75 kDa, mitochondrial OS=Rattus norvegicus GN=Trap1 PE=1 SV=1	Trap1	14	8	9	10	11	9	16	15	14	0.448	0.0	0.0171162972986
Q00325-2	Isoform B of Phosphate carrier protein, mitochondrial OS=Homo sapiens GN=SLC25A3	SLC25A3	14	12	9	17	15	12	21	20	17	0.45	0.0	0.0116789263469
P23381	Tryptophan--tRNA ligase, cytoplasmic OS=Homo sapiens GN=WARS PE=1 SV=2	WARS	14	13	18	15	13	16	3	2	2	-1.851	0.0	5.35694837762e-06
Q15075	Early endosome antigen 1 OS=Homo sapiens GN=EEA1 PE=1 SV=2	EEA1	13	7	10	15	4	7	13	10	16	0.393	0.0	0.0622936233817
Q15084-2	Isoform 2 of Protein disulfide-isomerase A6 OS=Homo sapiens GN=PDIA6	PDIA6	13	17	27	21	23	16	8	8	10	-0.771	0.0	0.000572540043472
P16152	Carbonyl reductase [NADPH] 1 OS=Homo sapiens GN=CBR1 PE=1 SV=3	CBR1	13	17	20	19	14	20	3	3	3	-1.727	0.0	2.50896290593e-06
Q9P0L0	Vesicle-associated membrane protein-associated protein A OS=Homo sapiens GN=VAPA PE=1 SV=3	VAPA	13	22	12	13	8	11	10	9	6	-0.397	2.5e-05	0.0916418154759
P15178	Aspartate--tRNA ligase, cytoplasmic OS=Rattus norvegicus GN=Dars PE=2 SV=1	Dars	13	15	12	10	14	14	7	5	5	-0.799	0.0	0.00259960402737
O35987	NSFL1 cofactor p47 OS=Rattus norvegicus GN=Nsfl1c PE=1 SV=1	Nsfl1c	13	4	1	9	8	14	24	21	31	1.21	0.0	1.04910023202e-11
O55096	Dipeptidyl peptidase 3 OS=Rattus norvegicus GN=Dpp3 PE=1 SV=2	Dpp3	13	5	11	8	8	10	13	15	17	0.554	0.0	0.00595589004524
F1LN18	Hypoxia up-regulated protein 1 OS=Rattus norvegicus GN=Hyou1 PE=3 SV=1	Hyou1	13	9	12	19	20	24	19	15	22	0.214	5.6e-05	0.189992939238
B0K031	60S ribosomal protein L7 OS=Rattus norvegicus GN=Rpl7 PE=2 SV=1	Rpl7	13	19	21	16	14	11	7	6	3	-1.042	0.0	0.0003030252188
P08050	Gap junction alpha-1 protein OS=Rattus norvegicus GN=Gja1 PE=1 SV=2	Gja1	13	1	1	3	1	9	26	31	22	1.793	0.0	1.490045829e-16
P00966	Argininosuccinate synthase OS=Homo sapiens GN=ASS1 PE=1 SV=2	ASS1	13	46	17	18	21	19	1	4	3	-2.123	0.0	5.34688956065e-09
Q9UJS0-2	Isoform 2 of Calcium-binding mitochondrial carrier protein Aralar2 OS=Homo sapiens GN=SLC25A13	SLC25A13	12	9	6	6	6	12	13	12	12	0.432	0.0	0.0481774334495
G3V940	Coronin, actin-binding protein, 1B, isoform CRA_a OS=Rattus norvegicus GN=Coro1b PE=3 SV=1	Coro1b	12	9	7	9	13	8	5	7	9	-0.257	0.06321	0.327827091331
P09622	Dihydrolipoyl dehydrogenase, mitochondrial OS=Homo sapiens GN=DLD PE=1 SV=2	DLD	12	19	18	8	12	12	13	17	12	0.106	0.246717	0.581633674565
P84103	Serine/arginine-rich splicing factor 3 OS=Homo sapiens GN=SRSF3 PE=1 SV=1	SRSF3	12	20	14	9	10	7	3	9	4	-0.769	0.0	0.00747069628715
O76003	Glutaredoxin-3 OS=Homo sapiens GN=GLRX3 PE=1 SV=2	GLRX3	12	12	18	12	10	7	0	0	1	-2.519	0.0	8.07039409831e-05
P25235	Dolichyl-diphosphooligosaccharide--protein glycosyltransferase subunit 2 OS=Rattus norvegicus GN=Rpn2 PE=2 SV=2	Rpn2	11	18	14	17	23	26	12	11	16	-0.28	0.000188	0.123292449875
P84817	Mitochondrial fission 1 protein OS=Rattus norvegicus GN=Fis1 PE=1 SV=1	Fis1	11	9	5	7	5	6	8	7	8	0.104	0.618656	0.697350122168
G3V9E3	Caldesmon 1, isoform CRA_b OS=Rattus norvegicus GN=Cald1 PE=4 SV=1	Cald1	11	22	13	7	9	7	2	2	4	-1.431	0.0	0.000188163235824
Q9H9B4	Sideroflexin-1 OS=Homo sapiens GN=SFXN1 PE=1 SV=4	SFXN1	11	15	14	14	14	14	10	9	7	-0.423	2e-06	0.0629138273824
P06737	Glycogen phosphorylase, liver form OS=Homo sapiens GN=PYGL PE=1 SV=4	PYGL	11	16	11	18	17	15	17	13	20	0.19	0.000825	0.265880260462
Q9UNZ2-5	Isoform 3 of NSFL1 cofactor p47 OS=Homo sapiens GN=NSFL1C	NSFL1C	11	12	3	11	7	13	9	8	10	0.007	1.0	0.975429040421
P30040	Endoplasmic reticulum resident protein 29 OS=Homo sapiens GN=ERP29 PE=1 SV=4	ERP29	11	13	16	15	13	12	2	3	4	-1.457	0.0	2.9641922466e-05
A0A0A0MT30	Aldo-keto reductase family 1 member C1 OS=Homo sapiens GN=AKR1C1 PE=1 SV=1	AKR1C1	11	12	16	11	7	8	0	0	0	-2.466	0.0	6.84529099456e-05
Q6AY58	B-cell receptor-associated protein 31 OS=Rattus norvegicus GN=Bcap31 PE=2 SV=1	Bcap31	10	14	10	7	8	7	4	6	2	-0.81	0.0	0.0122936933758
Q8R491	EH domain-containing protein 3 OS=Rattus norvegicus GN=Ehd3 PE=1 SV=2	Ehd3	10	16	19	14	13	16	24	26	29	0.66	0.0	8.51931332109e-06
B2RYQ2	Protein Ppp2r4 OS=Rattus norvegicus GN=Ppp2r4 PE=2 SV=1	Ppp2r4	10	9	6	4	3	6	10	19	10	0.773	0.0	0.00146059944216
O14745	Na(+)/H(+) exchange regulatory cofactor NHE-RF1 OS=Homo sapiens GN=SLC9A3R1 PE=1 SV=4	SLC9A3R1	10	13	12	3	8	7	2	2	4	-1.179	0.0	0.00204031740743
Q14008-3	Isoform 3 of Cytoskeleton-associated protein 5 OS=Homo sapiens GN=CKAP5	CKAP5	10	31	22	20	21	19	17	17	8	-0.327	2e-06	0.066018211116
F7EPH4	Protein Ppa1 OS=Rattus norvegicus GN=Ppa1 PE=4 SV=1	Ppa1	10	8	7	8	8	5	10	16	14	0.619	0.0	0.00492498121932
G3V8U9	Proteasome (Prosome, macropain) subunit, beta type 4 OS=Rattus norvegicus GN=Psmb4 PE=3 SV=1	Psmb4	10	9	6	5	4	4	5	8	6	0.017	1.0	0.953270710685
Q5FVC2	Rho guanine nucleotide exchange factor 2 OS=Rattus norvegicus GN=Arhgef2 PE=2 SV=1	Arhgef2	10	5	6	9	4	9	22	11	18	0.926	0.0	3.83925040198e-06
P08009	Glutathione S-transferase Yb-3 OS=Rattus norvegicus GN=Gstm3 PE=1 SV=2	Gstm3	9	3	4	10	8	11	25	26	27	1.306	0.0	2.65754269547e-13
P30084	Enoyl-CoA hydratase, mitochondrial OS=Homo sapiens GN=ECHS1 PE=1 SV=4	ECHS1	9	20	13	11	11	8	2	2	1	-1.972	0.0	4.37929486064e-05
P17174	Aspartate aminotransferase, cytoplasmic OS=Homo sapiens GN=GOT1 PE=1 SV=3	GOT1	9	14	12	11	11	13	17	11	14	0.236	0.000314	0.235267067337
O95292	Vesicle-associated membrane protein-associated protein B/C OS=Homo sapiens GN=VAPB PE=1 SV=3	VAPB	9	14	11	14	11	10	5	5	5	-0.787	0.0	0.00862426474915
Q8NBS9	Thioredoxin domain-containing protein 5 OS=Homo sapiens GN=TXNDC5 PE=1 SV=2	TXNDC5	9	8	13	4	3	6	1	0	1	-2.035	0.0	0.00122669193473
P46060	Ran GTPase-activating protein 1 OS=Homo sapiens GN=RANGAP1 PE=1 SV=1	RANGAP1	9	23	29	20	14	9	0	0	1	-2.918	0.0	1.42197232047e-06
P35268	60S ribosomal protein L22 OS=Homo sapiens GN=RPL22 PE=1 SV=2	RPL22	9	14	12	5	5	3	4	2	3	-0.967	0.0	0.0111169823259
P10818	Cytochrome c oxidase subunit 6A1, mitochondrial OS=Rattus norvegicus GN=Cox6a1 PE=1 SV=2	Cox6a1	9	1	0	1	0	1	6	7	2	0.826	0.0	0.0292426396194
A0A087X1Z3	Proteasome activator complex subunit 2 OS=Homo sapiens GN=PSME2 PE=1 SV=1	PSME2	9	16	17	13	18	11	0	1	2	-2.416	0.0	9.02938799938e-06
Q5RJN0	NADH dehydrogenase (Ubiquinone) Fe-S protein 7 OS=Rattus norvegicus GN=Ndufs7 PE=2 SV=1	Ndufs7	9	2	2	3	3	6	9	9	10	0.889	0.0	0.00178168070981
M0QXB4	Coatomer protein complex, subunit epsilon, isoform CRA_g OS=Homo sapiens GN=COPE PE=1 SV=1	COPE	9	13	15	9	7	8	2	0	0	-2.118	0.0	0.000323769128383
O95817	BAG family molecular chaperone regulator 3 OS=Homo sapiens GN=BAG3 PE=1 SV=3	BAG3	9	12	13	19	11	13	0	0	0	-2.687	0.0	4.64912287637e-05
Q99536	Synaptic vesicle membrane protein VAT-1 homolog OS=Homo sapiens GN=VAT1 PE=1 SV=2	VAT1	9	9	7	17	19	18	7	5	5	-0.802	0.0	0.00325784149447
O35796	Complement component 1 Q subcomponent-binding protein, mitochondrial OS=Rattus norvegicus GN=C1qbp PE=1 SV=2	C1qbp	9	5	5	6	8	9	15	18	18	0.95	0.0	7.06569052908e-06
P12711	Alcohol dehydrogenase class-3 OS=Rattus norvegicus GN=Adh5 PE=1 SV=2	Adh5	9	6	8	6	8	7	15	16	7	0.582	0.0	0.0101025307739
Q4KLF8	Actin-related protein 2/3 complex subunit 5 OS=Rattus norvegicus GN=Arpc5 PE=1 SV=3	Arpc5	9	8	12	12	21	11	8	5	9	-0.45	1e-06	0.0613173647814
E9PF18	Hydroxyacyl-coenzyme A dehydrogenase, mitochondrial OS=Homo sapiens GN=HADH PE=1 SV=1	HADH	9	14	9	10	9	8	1	1	0	-2.442	0.0	0.000261526570125
P21964	Catechol O-methyltransferase OS=Homo sapiens GN=COMT PE=1 SV=2	COMT	8	19	23	8	10	12	0	1	0	-2.673	0.0	1.58450914647e-05
O75937	DnaJ homolog subfamily C member 8 OS=Homo sapiens GN=DNAJC8 PE=1 SV=2	DNAJC8	8	10	11	3	5	2	1	1	1	-1.944	0.0	0.0021291483254
Q8N8S7	Protein enabled homolog OS=Homo sapiens GN=ENAH PE=1 SV=2	ENAH	8	12	12	8	6	4	1	3	3	-1.291	0.0	0.00266105219475
A0A087WWK8	IQ motif and SEC7 domain-containing protein 1 OS=Homo sapiens GN=IQSEC1 PE=1 SV=1	IQSEC1	8	2	1	1	2	3	8	9	13	1.326	0.0	5.5696608251e-06
Q5HZY2	GTP-binding protein SAR1b OS=Rattus norvegicus GN=Sar1b PE=2 SV=1	Sar1b	8	7	7	2	10	3	1	3	3	-0.997	0.0	0.0256612636849
Q6AY84	Secernin-1 OS=Rattus norvegicus GN=Scrn1 PE=1 SV=1	Scrn1	8	4	2	4	3	12	24	22	24	1.5	0.0	4.83349815215e-13
Q9Y6B6	GTP-binding protein SAR1b OS=Homo sapiens GN=SAR1B PE=1 SV=1	SAR1B	8	7	7	2	10	3	1	3	3	-0.989	0.0	0.0197850197792
P14678-3	Isoform SM-B1 of Small nuclear ribonucleoprotein-associated proteins B and B' OS=Homo sapiens GN=SNRPB	SNRPB	8	12	9	8	7	8	2	2	5	-1.031	0.0	0.00646529049793
P00491	Purine nucleoside phosphorylase OS=Homo sapiens GN=PNP PE=1 SV=2	PNP	8	8	7	24	37	17	15	13	19	-0.021	0.999302	0.900998573349
Q6AYP5	Cell adhesion molecule 1 OS=Rattus norvegicus GN=Cadm1 PE=2 SV=1	Cadm1	8	0	0	0	0	2	12	19	9	1.815	0.0	3.19865889453e-08
Q15843	NEDD8 OS=Homo sapiens GN=NEDD8 PE=1 SV=1	NEDD8	8	5	5	4	3	2	1	1	2	-1.251	0.0	0.0226254873143
P05455	Lupus La protein OS=Homo sapiens GN=SSB PE=1 SV=2	SSB	8	13	16	18	14	17	3	4	3	-1.445	0.0	2.58668697631e-05
P21571	ATP synthase-coupling factor 6, mitochondrial OS=Rattus norvegicus GN=Atp5j PE=1 SV=1	Atp5j	8	2	1	7	4	10	17	19	18	1.285	0.0	2.84202630609e-08
P09960	Leukotriene A-4 hydrolase OS=Homo sapiens GN=LTA4H PE=1 SV=2	LTA4H	8	7	9	6	6	5	3	6	1	-0.687	0.0	0.0429084542658
F1LSY2	Neuronal pentraxin receptor (Fragment) OS=Rattus norvegicus GN=Nptxr PE=4 SV=1	Nptxr	8	0	0	0	0	2	8	7	11	1.368	0.0	5.35652680007e-05
P51884	Lumican OS=Homo sapiens GN=LUM PE=1 SV=2	LUM	8	7	0	4	1	10	0	0	0	-1.702	0.0	0.00911528032307
P60866-2	Isoform 2 of 40S ribosomal protein S20 OS=Homo sapiens GN=RPS20	RPS20	7	11	9	8	10	7	5	3	4	-0.735	0.0	0.0192321671121
P31722	Complement C1q subcomponent subunit C OS=Rattus norvegicus GN=C1qc PE=1 SV=2	C1qc	7	6	8	4	6	4	1	0	4	-1.098	0.0	0.0213577401463
P37397	Calponin-3 OS=Rattus norvegicus GN=Cnn3 PE=1 SV=1	Cnn3	7	8	10	8	5	6	6	6	6	-0.148	0.742169	0.617075077452
E9PSV5	Phosphoserine aminotransferase OS=Rattus norvegicus GN=Psat1 PE=3 SV=2	Psat1	7	3	2	4	3	10	15	16	22	1.379	0.0	7.71819298727e-09
Q01081	Splicing factor U2AF 35 kDa subunit OS=Homo sapiens GN=U2AF1 PE=1 SV=3	U2AF1	7	6	5	6	6	9	1	3	3	-1.002	0.0	0.0176633810238
Q6PUV4	Complexin-2 OS=Homo sapiens GN=CPLX2 PE=1 SV=2	CPLX2	7	0	2	3	4	9	17	8	15	1.187	0.0	5.1692225024e-06
P50914	60S ribosomal protein L14 OS=Homo sapiens GN=RPL14 PE=1 SV=4	RPL14	7	9	9	10	10	10	2	2	2	-1.515	0.0	0.000740036694442
F5H2A4	High mobility group protein HMGI-C OS=Homo sapiens GN=HMGA2 PE=1 SV=1	HMGA2	7	9	11	6	6	5	0	0	0	-2.065	0.0	0.00124615402963
P04041	Glutathione peroxidase 1 OS=Rattus norvegicus GN=Gpx1 PE=1 SV=4	Gpx1	7	3	4	3	5	3	1	1	2	-1.13	0.0	0.0425806643701
B0K020	CDGSH iron-sulfur domain-containing protein 1 OS=Rattus norvegicus GN=Cisd1 PE=3 SV=1	Cisd1	7	5	4	4	2	4	12	10	12	1.056	0.0	7.84128165689e-05
Q6MG49	Large proline-rich protein BAG6 OS=Rattus norvegicus GN=Bag6 PE=2 SV=2	Bag6	7	2	3	3	6	4	5	5	3	0.1	0.878728	0.778326928081
H7C2N1	Prothymosin alpha (Fragment) OS=Homo sapiens GN=PTMA PE=1 SV=1	PTMA	7	10	9	11	12	12	4	2	3	-1.191	0.0	0.0013035366747
P97852	Peroxisomal multifunctional enzyme type 2 OS=Rattus norvegicus GN=Hsd17b4 PE=1 SV=3	Hsd17b4	7	5	2	2	4	5	8	13	5	0.791	0.0	0.00352171389096
D4AEP0	Adenylosuccinate synthetase, non muscle (Predicted) OS=Rattus norvegicus GN=Adss PE=3 SV=1	Adss	7	5	11	10	15	12	3	4	8	-0.666	0.0	0.0270843486303
Q07647	Solute carrier family 2, facilitated glucose transporter member 3 OS=Rattus norvegicus GN=Slc2a3 PE=1 SV=1	Slc2a3	7	0	0	2	1	8	11	11	13	1.327	0.0	1.51308296099e-06
O70257	Syntaxin-7 OS=Rattus norvegicus GN=Stx7 PE=1 SV=4	Stx7	7	2	0	2	3	3	5	6	6	0.684	0.0	0.0499023580655
Q969V3	Nicalin OS=Homo sapiens GN=NCLN PE=1 SV=2	NCLN	7	4	8	10	10	6	1	0	1	-2.082	0.0	0.000518137931484
F1LSL1	Transcription factor Pur-beta OS=Rattus norvegicus GN=Purb PE=4 SV=2	Purb	7	2	1	3	3	5	6	5	9	0.723	0.0	0.0157179378446
Q3KRD5	Mitochondrial import receptor subunit TOM34 OS=Rattus norvegicus GN=Tomm34 PE=1 SV=1	Tomm34	7	5	2	3	0	2	7	6	8	0.79	0.0	0.0148055843395
Q15417	Calponin-3 OS=Homo sapiens GN=CNN3 PE=1 SV=1	CNN3	7	8	10	10	5	5	5	4	4	-0.502	0.000288	0.131477763236
O43252	Bifunctional 3'-phosphoadenosine 5'-phosphosulfate synthase 1 OS=Homo sapiens GN=PAPSS1 PE=1 SV=2	PAPSS1	7	12	10	5	3	5	0	1	0	-2.075	0.0	0.00124615402963
D4A5L9	Protein LOC690675 OS=Rattus norvegicus GN=LOC679794 PE=3 SV=1	LOC679794	7	3	1	10	9	9	20	20	21	1.2	0.0	1.34537332055e-08
Q5JU85-2	Isoform 2 of IQ motif and SEC7 domain-containing protein 2 OS=Homo sapiens GN=IQSEC2	IQSEC2	7	0	0	0	0	2	15	10	10	1.723	0.0	1.78826545248e-07
B0BMS8	Myl9 protein OS=Rattus norvegicus GN=Myl9 PE=2 SV=1	Myl9	6	13	13	25	24	20	7	9	9	-0.648	0.0	0.00391662392884
Q505J9	ATPase family AAA domain-containing protein 1 OS=Rattus norvegicus GN=Atad1 PE=1 SV=1	Atad1	6	4	1	5	2	3	7	7	11	0.923	0.0	0.00241414437675
B0BMY7	Protein Twf2 OS=Rattus norvegicus GN=Twf2 PE=2 SV=1	Twf2	6	9	14	16	23	20	8	15	15	-0.092	0.767945	0.627676345514
F1M0Z1	Protein Trio OS=Rattus norvegicus GN=Trio PE=4 SV=2	Trio	6	1	1	5	1	7	16	15	15	1.524	0.0	3.21745922461e-09
P63322	Ras-related protein Ral-A OS=Rattus norvegicus GN=Rala PE=1 SV=1	Rala	6	2	3	5	3	8	11	12	15	1.097	0.0	1.36510515381e-05
P51114	Fragile X mental retardation syndrome-related protein 1 OS=Homo sapiens GN=FXR1 PE=1 SV=3	FXR1	6	13	16	17	11	20	5	3	8	-0.907	0.0	0.00100615492717
Q924N5	Long-chain-fatty-acid--CoA ligase ACSBG1 OS=Rattus norvegicus GN=Acsbg1 PE=1 SV=1	Acsbg1	6	2	1	2	0	9	21	24	20	1.895	0.0	3.79597800424e-14
D3ZI68	PRP31 pre-mRNA processing factor 31 homolog (Yeast) (Predicted) OS=Rattus norvegicus GN=Prpf31 PE=4 SV=1	Prpf31	6	2	3	3	4	4	0	0	0	-1.413	0.0	0.0277785278369
A0A087WW40	Endophilin-B1 OS=Homo sapiens GN=SH3GLB1 PE=1 SV=1	SH3GLB1	6	3	5	2	5	4	3	2	5	-0.195	0.693415	0.598124146746
E9PGT1	Translin OS=Homo sapiens GN=TSN PE=1 SV=1	TSN	6	6	5	4	4	8	1	1	2	-1.458	0.0	0.00790736143858
Q4KM35	Proteasome subunit beta type-10 OS=Rattus norvegicus GN=Psmb10 PE=2 SV=1	Psmb10	6	5	3	2	5	0	0	0	2	-1.015	5e-06	0.072589992475
Q5XI81	Fragile X mental retardation syndrome-related protein 1 OS=Rattus norvegicus GN=Fxr1 PE=2 SV=1	Fxr1	6	11	14	15	10	20	5	4	8	-0.76	0.0	0.00593230198193
E9PT79	Uncharacterized protein OS=Rattus norvegicus GN=Tsn PE=4 SV=2	Tsn	6	5	3	2	4	4	0	1	2	-1.13	0.0	0.0391031281849
P53004	Biliverdin reductase A OS=Homo sapiens GN=BLVRA PE=1 SV=2	BLVRA	6	9	9	7	10	5	1	1	1	-2.119	0.0	0.000764604759551
Q9H444	Charged multivesicular body protein 4b OS=Homo sapiens GN=CHMP4B PE=1 SV=1	CHMP4B	6	10	7	9	5	5	6	3	3	-0.507	3.8e-05	0.0973982296821
P30419	Glycylpeptide N-tetradecanoyltransferase 1 OS=Homo sapiens GN=NMT1 PE=1 SV=2	NMT1	6	10	15	9	11	9	7	5	5	-0.529	1e-06	0.0586243442286
Q9H4A4	Aminopeptidase B OS=Homo sapiens GN=RNPEP PE=1 SV=2	RNPEP	6	4	1	2	3	3	4	4	4	0.27	0.040914	0.442487184894
P14841	Cystatin-C OS=Rattus norvegicus GN=Cst3 PE=1 SV=2	Cst3	6	4	4	0	1	3	4	3	5	0.262	0.079446	0.48617836305
F1M8H6	Phosphatidylinositol 4-phosphate 5-kinase type-1 gamma OS=Rattus norvegicus GN=Pip5k1c PE=4 SV=1	Pip5k1c	6	0	0	0	0	9	20	15	15	1.746	0.0	6.01260583725e-10
D3ZNN0	Protein Sbf1 OS=Rattus norvegicus GN=Sbf1 PE=4 SV=2	Sbf1	6	0	0	0	0	3	16	20	21	2.269	0.0	4.17580723467e-12
P13073	Cytochrome c oxidase subunit 4 isoform 1, mitochondrial OS=Homo sapiens GN=COX4I1 PE=1 SV=1	COX4I1	6	9	6	5	7	4	0	0	0	-1.932	0.0	0.00401857445516
P80254	D-dopachrome decarboxylase OS=Rattus norvegicus GN=Ddt PE=1 SV=3	Ddt	6	3	5	4	6	6	13	11	12	0.951	0.0	0.000345968676366
B5DEL8	NADH dehydrogenase (Ubiquinone) Fe-S protein 5 OS=Rattus norvegicus GN=LOC100361505 PE=2 SV=1	LOC100361505	6	0	0	1	0	1	4	3	3	0.622	2e-05	0.167956426724
Q15046-2	Isoform Mitochondrial of Lysine--tRNA ligase OS=Homo sapiens GN=KARS	KARS	6	25	24	22	18	13	3	3	2	-1.895	0.0	1.53595483137e-06
H0YLP6	60S ribosomal protein L28 OS=Homo sapiens GN=RPL28 PE=1 SV=1	RPL28	6	6	6	8	8	3	2	4	3	-0.716	0.0	0.052282541028
Q99627	COP9 signalosome complex subunit 8 OS=Homo sapiens GN=COPS8 PE=1 SV=1	COPS8	6	11	7	8	4	1	2	4	2	-0.787	0.0	0.0465138787259
Q9NVD7	Alpha-parvin OS=Homo sapiens GN=PARVA PE=1 SV=1	PARVA	6	7	8	8	6	6	0	0	0	-2.055	0.0	0.00193520642644
Q9UGP4	LIM domain-containing protein 1 OS=Homo sapiens GN=LIMD1 PE=1 SV=1	LIMD1	6	12	6	10	3	6	0	0	0	-2.072	0.0	0.00237601332757
Q14669-3	Isoform 3 of E3 ubiquitin-protein ligase TRIP12 OS=Homo sapiens GN=TRIP12	TRIP12	6	5	7	12	11	8	1	1	0	-2.187	0.0	0.00133847518287
Q63100	Cytoplasmic dynein 1 intermediate chain 1 OS=Rattus norvegicus GN=Dync1i1 PE=1 SV=1	Dync1i1	6	0	0	1	0	4	17	13	16	1.956	0.0	2.37253587245e-09
F1LMQ2	Farnesyl pyrophosphate synthase OS=Rattus norvegicus GN=LOC100360417 PE=3 SV=2	LOC100360417	6	1	1	1	9	3	4	3	4	0.071	0.996359	0.856053618878
Q13671	Ras and Rab interactor 1 OS=Homo sapiens GN=RIN1 PE=1 SV=4	RIN1	6	11	13	7	4	3	0	0	0	-2.104	0.0	0.00117987944605
O95336	6-phosphogluconolactonase OS=Homo sapiens GN=PGLS PE=1 SV=2	PGLS	6	11	10	8	6	7	0	2	0	-1.795	0.0	0.000713859830851
P55053	Fatty acid-binding protein, epidermal OS=Rattus norvegicus GN=Fabp5 PE=1 SV=3	Fabp5	6	6	9	5	8	6	5	6	4	-0.236	0.330287	0.470478942092
P37361	Metallothionein-3 OS=Rattus norvegicus GN=Mt3 PE=2 SV=1	Mt3	6	4	5	1	2	1	5	3	4	0.281	0.058243	0.464901323559
D3ZI16	COP9 (Constitutive photomorphogenic) homolog, subunit 6 (Arabidopsis thaliana) (Predicted), isoform CRA_a OS=Rattus norvegicus GN=Cops6 PE=4 SV=1	Cops6	6	8	7	4	6	4	0	3	2	-1.092	0.0	0.0216815997564
F1LQX4	Rho GTPase-activating protein 44 OS=Rattus norvegicus GN=Arhgap44 PE=1 SV=2	Arhgap44	6	1	1	2	1	3	11	14	16	1.846	0.0	5.93678649958e-10
O88768	ArfGAP with dual PH domains 1 OS=Rattus norvegicus GN=Adap1 PE=2 SV=1	Adap1	6	0	0	0	0	2	10	7	13	1.684	0.0	9.62766376409e-07
P55051	Fatty acid-binding protein, brain OS=Rattus norvegicus GN=Fabp7 PE=1 SV=2	Fabp7	6	7	7	4	5	4	6	9	6	0.298	0.001058	0.27448162164
F1LP90	Misshapen-like kinase 1 OS=Rattus norvegicus GN=Mink1 PE=1 SV=2	Mink1	5	2	4	7	5	5	16	13	16	1.232	0.0	3.52968802551e-08
O75436	Vacuolar protein sorting-associated protein 26A OS=Homo sapiens GN=VPS26A PE=1 SV=2	VPS26A	5	9	4	10	7	6	6	5	5	-0.21	0.306	0.461304806846
P48199	C-reactive protein OS=Rattus norvegicus GN=Crp PE=1 SV=1	Crp	5	5	6	4	7	3	0	0	0	-1.715	0.0	0.00710036518838
Q14155	Rho guanine nucleotide exchange factor 7 OS=Homo sapiens GN=ARHGEF7 PE=1 SV=2	ARHGEF7	5	6	4	2	2	3	6	3	4	0.218	0.191658	0.557338036816
B0BNE6	NADH dehydrogenase (Ubiquinone) Fe-S protein 8 (Predicted), isoform CRA_a OS=Rattus norvegicus GN=Ndufs8 PE=2 SV=1	Ndufs8	5	1	1	2	2	3	6	7	7	1.132	0.0	0.00163494144123
D3ZQ33	Mitogen activated protein kinase 10, isoform CRA_a OS=Rattus norvegicus GN=Mapk10 PE=4 SV=2	Mapk10	5	3	1	4	3	5	4	5	7	0.475	2e-05	0.168357714792
P30622	CAP-Gly domain-containing linker protein 1 OS=Homo sapiens GN=CLIP1 PE=1 SV=2	CLIP1	5	12	13	13	3	8	3	4	2	-1.085	0.0	0.00420313260558
O14617-5	Isoform 5 of AP-3 complex subunit delta-1 OS=Homo sapiens GN=AP3D1	AP3D1	5	12	10	9	9	3	5	5	6	-0.359	0.009067	0.229557306485
P14882	Propionyl-CoA carboxylase alpha chain, mitochondrial OS=Rattus norvegicus GN=Pcca PE=1 SV=3	Pcca	5	1	1	0	0	0	4	3	5	0.98	0.0	0.0200238860459
Q32MZ4-3	Isoform 3 of Leucine-rich repeat flightless-interacting protein 1 OS=Homo sapiens GN=LRRFIP1	LRRFIP1	5	14	20	23	10	14	1	0	2	-2.42	0.0	7.33941836858e-06
Q9H488	GDP-fucose protein O-fucosyltransferase 1 OS=Homo sapiens GN=POFUT1 PE=1 SV=1	POFUT1	5	11	11	9	3	5	0	0	0	-2.096	0.0	0.000685284022007
Q96AC1-3	Isoform 3 of Fermitin family homolog 2 OS=Homo sapiens GN=FERMT2	FERMT2	5	6	2	2	2	3	1	1	0	-1.302	0.0	0.0500425613825
Q969G5	Protein kinase C delta-binding protein OS=Homo sapiens GN=PRKCDBP PE=1 SV=3	PRKCDBP	5	10	9	3	3	4	0	0	0	-1.833	0.0	0.00400712882977
B2GV73	Actin related protein 2/3 complex, subunit 3 OS=Rattus norvegicus GN=Arpc3 PE=2 SV=1	Arpc3	5	5	5	7	6	7	4	6	6	-0.048	1.0	0.877688584104
D3ZP47	Phosphohistidine phosphatase 1 (Predicted), isoform CRA_a OS=Rattus norvegicus GN=Phpt1 PE=4 SV=1	Phpt1	5	2	0	3	2	8	9	9	10	1.049	0.0	0.000507814814762
Q6AY99	Aldo-keto reductase family 1, member B10 (Aldose reductase) OS=Rattus norvegicus GN=Akr1b10 PE=2 SV=1	Akr1b10	5	1	0	0	0	1	7	9	11	1.785	0.0	3.45052861156e-06
E9PIE3	Protein kinase C delta-binding protein OS=Homo sapiens GN=PRKCDBP PE=1 SV=1	PRKCDBP	5	9	7	3	2	3	0	0	0	-1.645	0.0	0.00782102800848
E9PK59	N-terminal kinase-like protein OS=Homo sapiens GN=SCYL1 PE=1 SV=1	SCYL1	5	2	7	5	1	5	0	0	1	-1.535	0.0	0.017181526055
Q9NYF8	Bcl-2-associated transcription factor 1 OS=Homo sapiens GN=BCLAF1 PE=1 SV=2	BCLAF1	5	12	6	7	6	7	4	3	3	-0.761	0.0	0.0362688892816
O15126	Secretory carrier-associated membrane protein 1 OS=Homo sapiens GN=SCAMP1 PE=1 SV=2	SCAMP1	5	1	3	4	6	8	4	7	7	0.364	0.00032	0.23581981466
Q96P70	Importin-9 OS=Homo sapiens GN=IPO9 PE=1 SV=3	IPO9	5	10	8	12	8	10	7	2	4	-0.694	0.0	0.0337036055577
Q5XI19	Fermitin family homolog 2 (Drosophila) OS=Rattus norvegicus GN=Fermt2 PE=2 SV=1	Fermt2	5	6	3	2	2	4	2	2	0	-0.809	0.000102	0.112489997906
Q9Y570-4	Isoform 4 of Protein phosphatase methylesterase 1 OS=Homo sapiens GN=PPME1	PPME1	5	8	7	3	2	2	6	5	8	0.396	0.000243	0.227778934862
P19643	Amine oxidase [flavin-containing] B OS=Rattus norvegicus GN=Maob PE=1 SV=3	Maob	5	1	0	7	0	8	20	16	15	1.538	0.0	5.11152984315e-09
Q96PD2-2	Isoform 2 of Discoidin, CUB and LCCL domain-containing protein 2 OS=Homo sapiens GN=DCBLD2	DCBLD2	5	13	11	8	6	7	0	0	0	-2.178	0.0	0.000652014797034
Q99MZ4	Gamma-glutamyltransferase 7 OS=Rattus norvegicus GN=Ggt7 PE=2 SV=2	Ggt7	5	3	1	4	5	5	7	7	5	0.555	0.0	0.0895455159242
Q9Y305-4	Isoform 4 of Acyl-coenzyme A thioesterase 9, mitochondrial OS=Homo sapiens GN=ACOT9	ACOT9	5	10	6	3	7	3	1	3	3	-0.907	0.0	0.033453332506
Q5RK08	Glioblastoma amplified sequence OS=Rattus norvegicus GN=Gbas PE=2 SV=1	Gbas	5	1	1	0	0	4	12	12	10	1.758	0.0	2.38315966228e-08
P49841-2	Isoform 2 of Glycogen synthase kinase-3 beta OS=Homo sapiens GN=GSK3B	GSK3B	5	5	6	0	5	6	1	5	5	-0.231	0.511417	0.533941868011
Q08722	Leukocyte surface antigen CD47 OS=Homo sapiens GN=CD47 PE=1 SV=1	CD47	5	1	2	0	0	1	1	1	1	-0.665	0.045203	0.307301819148
Q64240	Protein AMBP OS=Rattus norvegicus GN=Ambp PE=1 SV=1	Ambp	5	0	2	0	1	0	0	0	0	-0.736	0.063798	0.328420653094
Q5U2Q7	Eukaryotic peptide chain release factor subunit 1 OS=Rattus norvegicus GN=Etf1 PE=2 SV=3	Etf1	5	10	13	13	14	13	0	4	3	-1.45	0.0	0.000261322979549
O70441	Synapsin-3 OS=Rattus norvegicus GN=Syn3 PE=1 SV=1	Syn3	5	0	0	1	1	4	19	20	23	2.302	0.0	6.78000258045e-13
P52594-4	Isoform 4 of Arf-GAP domain and FG repeat-containing protein 1 OS=Homo sapiens GN=AGFG1	AGFG1	5	2	3	6	5	4	2	1	1	-1.219	0.0	0.0354745118447
E9PTI6	Protein Raly OS=Rattus norvegicus GN=Raly PE=4 SV=1	Raly	5	7	6	5	10	4	0	0	0	-1.913	0.0	0.00849338448468
P62745	Rho-related GTP-binding protein RhoB OS=Homo sapiens GN=RHOB PE=1 SV=1	RHOB	5	5	6	5	4	6	13	10	12	0.888	0.0	0.000276474902563
P00388	NADPH--cytochrome P450 reductase OS=Rattus norvegicus GN=Por PE=1 SV=3	Por	5	2	6	6	4	2	6	10	10	0.782	0.0	0.00416877572936
P00173	Cytochrome b5 OS=Rattus norvegicus GN=Cyb5a PE=1 SV=2	Cyb5a	5	1	2	5	4	8	8	8	5	0.578	0.0	0.0569622988271
Q96P47-4	Isoform 4 of Arf-GAP with GTPase, ANK repeat and PH domain-containing protein 3 OS=Homo sapiens GN=AGAP3	AGAP3	5	1	2	2	1	4	14	8	10	1.522	0.0	8.36727986505e-07
F8W8W7	Trans-Golgi network integral membrane protein 2 OS=Homo sapiens GN=TGOLN2 PE=1 SV=2	TGOLN2	5	8	9	6	6	5	0	0	0	-2.006	0.0	0.00343682183592
P32232	Cystathionine beta-synthase OS=Rattus norvegicus GN=Cbs PE=1 SV=3	Cbs	5	0	0	0	1	6	7	5	6	0.966	0.0	0.00786058930371
D4A857	Importin 9 (Predicted) OS=Rattus norvegicus GN=Ipo9 PE=4 SV=2	Ipo9	5	9	7	10	7	9	8	3	6	-0.277	0.056685	0.320953679456
Q8N9R8-2	Isoform 2 of Protein SCAI OS=Homo sapiens GN=SCAI	SCAI	5	0	0	0	0	3	7	5	11	1.442	0.0	3.97376076113e-05
Q8TCT9-2	Isoform 2 of Minor histocompatibility antigen H13 OS=Homo sapiens GN=HM13	HM13	5	6	5	5	5	3	0	0	0	-1.678	0.0	0.0109496996961
Q04940	Neurogranin OS=Rattus norvegicus GN=Nrgn PE=1 SV=1	Nrgn	5	2	2	0	1	3	6	7	8	1.161	0.0	0.00127833322826
P52888	Thimet oligopeptidase OS=Homo sapiens GN=THOP1 PE=1 SV=2	THOP1	5	7	4	8	8	5	0	0	0	-1.899	0.0	0.00336244922533
P22734	Catechol O-methyltransferase OS=Rattus norvegicus GN=Comt PE=1 SV=2	Comt	5	0	2	4	4	6	5	4	2	0.029	1.0	0.939100869607
Q96CS3	FAS-associated factor 2 OS=Homo sapiens GN=FAF2 PE=1 SV=2	FAF2	5	15	14	8	4	6	2	3	2	-1.332	0.0	0.00158583309357
P0C6S7	Ankyrin repeat and sterile alpha motif domain-containing protein 1B OS=Rattus norvegicus GN=Anks1b PE=1 SV=1	Anks1b	5	0	0	0	1	4	9	9	11	1.614	0.0	9.83057284818e-07
F1LPG5	Protein LOC691675 OS=Rattus norvegicus GN=LOC688963 PE=4 SV=1	LOC688963	5	0	0	0	1	5	9	7	10	1.406	0.0	7.48870179794e-05
Q5T9A4	ATPase family AAA domain-containing protein 3B OS=Homo sapiens GN=ATAD3B PE=1 SV=1	ATAD3B	5	13	11	18	8	8	1	3	3	-1.499	0.0	0.000144988312289
Q5XIF3	NADH dehydrogenase [ubiquinone] iron-sulfur protein 4, mitochondrial OS=Rattus norvegicus GN=Ndufs4 PE=1 SV=1	Ndufs4	5	1	1	2	0	4	11	10	11	1.594	0.0	1.1376439568e-06
D3ZE17	Caskin-1 OS=Rattus norvegicus GN=Caskin1 PE=4 SV=2	Caskin1	5	0	0	0	0	2	26	23	22	2.633	0.0	1.20148154975e-15
F1LU71	AU RNA binding protein/enoyl-coenzyme A hydratase (Predicted), isoform CRA_a OS=Rattus norvegicus GN=Auh PE=3 SV=2	Auh	5	0	0	0	0	2	7	10	9	1.647	0.0	4.45587809127e-06
D4A1R8	Protein Cpne1 OS=Rattus norvegicus GN=Cpne1 PE=4 SV=1	Cpne1	5	5	4	9	7	7	1	0	0	-1.867	0.0	0.00293370817367
Q63564	Synaptic vesicle glycoprotein 2B OS=Rattus norvegicus GN=Sv2b PE=1 SV=1	Sv2b	5	1	0	3	1	10	23	18	18	1.78	0.0	9.26353626203e-14
Q68FT8	Protein Serpinf2 OS=Rattus norvegicus GN=Serpinf2 PE=2 SV=1	Serpinf2	5	9	12	5	9	7	0	0	0	-2.158	0.0	0.00120835747272
F1LMR7	Dipeptidyl aminopeptidase-like protein 6 OS=Rattus norvegicus GN=Dpp6 PE=4 SV=1	Dpp6	5	0	0	0	0	5	19	20	16	2.137	0.0	8.06182306879e-13
P97532	3-mercaptopyruvate sulfurtransferase OS=Rattus norvegicus GN=Mpst PE=1 SV=3	Mpst	5	1	0	2	3	4	7	9	9	1.2	0.0	0.000207341128564
Q16204	Coiled-coil domain-containing protein 6 OS=Homo sapiens GN=CCDC6 PE=1 SV=2	CCDC6	5	3	4	7	3	4	0	0	2	-1.247	0.0	0.0316502574115
Q32MZ4	Leucine-rich repeat flightless-interacting protein 1 OS=Homo sapiens GN=LRRFIP1 PE=1 SV=2	LRRFIP1	5	13	18	22	10	14	1	0	2	-2.41	0.0	1.02941853793e-05
Q13491-4	Isoform 4 of Neuronal membrane glycoprotein M6-b OS=Homo sapiens GN=GPM6B	GPM6B	5	0	0	1	1	1	11	7	11	1.862	0.0	4.13259403437e-06
P07305	Histone H1.0 OS=Homo sapiens GN=H1F0 PE=1 SV=3	H1F0	4	2	2	3	1	1	3	2	2	0.112	0.954066	0.816305012438
Q3SWT7	Nuclear receptor binding protein OS=Rattus norvegicus GN=Nrbp1 PE=2 SV=1	Nrbp1	4	4	7	7	5	6	5	2	3	-0.472	0.002927	0.189587624942
Q7Z2W4	Zinc finger CCCH-type antiviral protein 1 OS=Homo sapiens GN=ZC3HAV1 PE=1 SV=3	ZC3HAV1	4	11	22	11	6	7	0	0	0	-2.389	0.0	0.000294261633354
O75531	Barrier-to-autointegration factor OS=Homo sapiens GN=BANF1 PE=1 SV=1	BANF1	4	9	8	3	2	3	0	0	0	-1.636	0.0	0.00597226971801
P62268	40S ribosomal protein S23 OS=Rattus norvegicus GN=Rps23 PE=1 SV=3	Rps23	4	7	10	6	4	3	1	3	3	-0.887	0.0	0.0485297519745
Q13242	Serine/arginine-rich splicing factor 9 OS=Homo sapiens GN=SRSF9 PE=1 SV=1	SRSF9	4	4	5	3	5	3	0	0	0	-1.465	0.0	0.0186026107599
P08240	Signal recognition particle receptor subunit alpha OS=Homo sapiens GN=SRPR PE=1 SV=2	SRPR	4	11	7	9	7	8	0	0	0	-2.151	0.0	0.000824607513386
F1M7K7	Voltage-dependent calcium channel gamma subunit (Fragment) OS=Rattus norvegicus GN=Cacng8 PE=3 SV=1	Cacng8	4	0	0	1	0	5	7	8	5	1.204	0.0	0.000473884170747
Q92538	Golgi-specific brefeldin A-resistance guanine nucleotide exchange factor 1 OS=Homo sapiens GN=GBF1 PE=1 SV=2	GBF1	4	17	12	11	11	3	0	0	0	-2.397	0.0	4.88839076524e-05
Q9NQW7-3	Isoform 3 of Xaa-Pro aminopeptidase 1 OS=Homo sapiens GN=XPNPEP1	XPNPEP1	4	11	7	8	4	3	4	3	5	-0.387	0.014038	0.247885732613
Q9UJ70-2	Isoform 2 of N-acetyl-D-glucosamine kinase OS=Homo sapiens GN=NAGK	NAGK	4	10	6	6	6	4	1	2	0	-1.573	0.0	0.00452551569146
D4A8G7	Protein Snw1 OS=Rattus norvegicus GN=Snw1 PE=4 SV=1	Snw1	4	5	5	7	3	3	1	2	0	-1.228	0.0	0.0335032595346
P54136	Arginine--tRNA ligase, cytoplasmic OS=Homo sapiens GN=RARS PE=1 SV=2	RARS	4	16	25	26	20	18	0	2	3	-2.221	0.0	1.89452282662e-07
Q4KM69	COP9 (Constitutive photomorphogenic) homolog, subunit 5 (Arabidopsis thaliana) OS=Rattus norvegicus GN=Cops5 PE=2 SV=1	Cops5	4	3	1	4	5	4	5	5	7	0.543	1e-06	0.116020142193
O00471	Exocyst complex component 5 OS=Homo sapiens GN=EXOC5 PE=1 SV=1	EXOC5	4	6	5	4	3	6	2	3	4	-0.424	0.027829	0.280587727653
O15355	Protein phosphatase 1G OS=Homo sapiens GN=PPM1G PE=1 SV=1	PPM1G	4	15	18	18	11	15	0	0	0	-2.727	0.0	2.40110622888e-05
Q3B8Q1	Nucleolar RNA helicase 2 OS=Rattus norvegicus GN=Ddx21 PE=2 SV=1	Ddx21	4	8	13	3	9	5	0	0	0	-2.015	0.0	0.00136619198796
Q9C0C9	E2/E3 hybrid ubiquitin-protein ligase UBE2O OS=Homo sapiens GN=UBE2O PE=1 SV=3	UBE2O	4	4	7	5	2	5	7	9	7	0.576	0.0	0.0498090722812
P11047	Laminin subunit gamma-1 OS=Homo sapiens GN=LAMC1 PE=1 SV=3	LAMC1	4	12	6	1	2	2	1	1	0	-1.53	0.0	0.0198696634171
Q99426	Tubulin-folding cofactor B OS=Homo sapiens GN=TBCB PE=1 SV=2	TBCB	4	6	11	7	8	6	5	6	0	-0.54	0.000141	0.118052594822
G3V9J7	Rab GTPase-binding effector protein 1 OS=Rattus norvegicus GN=Rabep1 PE=4 SV=1	Rabep1	4	2	0	2	1	1	4	2	2	0.426	0.008578	0.359457135335
F1M585	Phospholipid-translocating ATPase (Fragment) OS=Rattus norvegicus GN=Atp8a1 PE=4 SV=2	Atp8a1	4	0	0	1	0	6	19	20	19	2.233	0.0	2.77444959995e-12
P46939-2	Isoform 2 of Utrophin OS=Homo sapiens GN=UTRN	UTRN	4	14	9	3	4	3	0	2	2	-1.34	0.0	0.00792613998098
O54975	Xaa-Pro aminopeptidase 1 OS=Rattus norvegicus GN=Xpnpep1 PE=1 SV=1	Xpnpep1	4	7	5	4	6	5	9	6	10	0.51	0.0	0.0637964076092
Q96GA7	Serine dehydratase-like OS=Homo sapiens GN=SDSL PE=1 SV=1	SDSL	4	4	4	4	2	3	0	0	0	-1.386	0.0	0.041650042006
P27708	CAD protein OS=Homo sapiens GN=CAD PE=1 SV=3	CAD	4	15	14	19	12	13	0	0	0	-2.611	0.0	4.72356135787e-05
Q8IY17-4	Isoform 4 of Neuropathy target esterase OS=Homo sapiens GN=PNPLA6	PNPLA6	4	5	7	1	3	2	0	0	0	-1.357	0.0	0.0442937785103
Q99584	Protein S100-A13 OS=Homo sapiens GN=S100A13 PE=1 SV=1	S100A13	4	7	6	8	6	8	4	5	6	-0.226	0.343819	0.475474557563
P48768	Sodium/calcium exchanger 2 OS=Rattus norvegicus GN=Slc8a2 PE=2 SV=1	Slc8a2	4	0	0	2	2	9	24	20	28	2.135	0.0	5.26155275709e-16
Q14683	Structural maintenance of chromosomes protein 1A OS=Homo sapiens GN=SMC1A PE=1 SV=2	SMC1A	4	14	8	9	4	5	0	0	0	-2.085	0.0	0.000713080189523
F1MAA2	Protein Cops7a OS=Rattus norvegicus GN=Cops7a PE=4 SV=1	Cops7a	4	7	8	6	2	2	11	7	3	0.4	9e-06	0.152086591742
Q6MG73	Complement component 2 OS=Rattus norvegicus GN=C2 PE=2 SV=1	C2	4	2	1	0	11	0	0	0	10	0.248	0.119509	0.516920274006
P60905	DnaJ homolog subfamily C member 5 OS=Rattus norvegicus GN=Dnajc5 PE=1 SV=1	Dnajc5	4	0	0	6	5	15	32	21	30	1.694	0.0	3.39210719063e-16
P39748	Flap endonuclease 1 OS=Homo sapiens GN=FEN1 PE=1 SV=1	FEN1	4	11	11	6	7	3	0	0	0	-2.026	0.0	0.000983516546955
Q5QD51	A-kinase anchor protein 12 OS=Rattus norvegicus GN=Akap12 PE=1 SV=1	Akap12	4	0	0	0	1	5	20	26	18	2.327	0.0	1.12469676481e-14
F8W6G1	Nuclear receptor-binding protein OS=Homo sapiens GN=NRBP1 PE=1 SV=1	NRBP1	4	3	5	6	4	5	5	2	3	-0.288	0.290058	0.455123925969
Q04760	Lactoylglutathione lyase OS=Homo sapiens GN=GLO1 PE=1 SV=4	GLO1	4	4	3	5	3	3	8	6	10	0.836	0.0	0.00517073912258
Q86VS8	Protein Hook homolog 3 OS=Homo sapiens GN=HOOK3 PE=1 SV=2	HOOK3	4	7	5	6	7	5	1	2	3	-1.018	0.0	0.0279134945581
Q5U2P5	Protein C2cd2l OS=Rattus norvegicus GN=C2cd2l PE=2 SV=1	C2cd2l	4	0	0	0	0	1	7	11	8	1.868	0.0	4.47512638973e-06
Q4QQV6	Lymphocyte specific 1, isoform CRA_a OS=Rattus norvegicus GN=Lsp1 PE=2 SV=1	Lsp1	4	3	2	3	17	2	1	0	6	-0.613	0.000248	0.128536110475
G3V6U3	Asparagine-linked glycosylation 2 homolog (Yeast, alpha-1,3-mannosyltransferase), isoform CRA_a OS=Rattus norvegicus GN=Alg2 PE=4 SV=1	Alg2	4	0	0	0	0	4	7	7	9	1.403	0.0	0.000116917976721
D3ZV82	Protein LOC685067 OS=Rattus norvegicus GN=LOC685067 PE=4 SV=2	LOC685067	4	0	0	3	22	0	0	0	0	-1.722	0.0	0.00509129546099
Q8WWI1	LIM domain only protein 7 OS=Homo sapiens GN=LMO7 PE=1 SV=3	LMO7	4	10	7	4	5	3	0	0	0	-1.815	0.0	0.0046722887421
F1LQM9	Protein Xpo7 OS=Rattus norvegicus GN=Xpo7 PE=1 SV=2	Xpo7	4	11	9	1	0	1	2	2	3	-0.634	0.000844	0.155200506488
Q99615	DnaJ homolog subfamily C member 7 OS=Homo sapiens GN=DNAJC7 PE=1 SV=2	DNAJC7	4	7	13	8	10	7	0	1	2	-1.9	0.0	0.000897919983649
B7Z4E3	60S ribosomal protein L31 OS=Homo sapiens GN=RPL31 PE=1 SV=1	RPL31	4	2	2	6	5	7	1	1	1	-1.578	0.0	0.0163995512928
G3V8Q0	Regulator of G-protein signalling 10, isoform CRA_b OS=Rattus norvegicus GN=Rgs10 PE=4 SV=1	Rgs10	4	2	2	3	3	2	2	0	2	-0.485	0.096849	0.356893821123
Q969G3	SWI/SNF-related matrix-associated actin-dependent regulator of chromatin subfamily E member 1 OS=Homo sapiens GN=SMARCE1 PE=1 SV=2	SMARCE1	4	3	4	4	3	4	3	3	0	-0.436	0.0352	0.293120827095
O00743-3	Isoform 3 of Serine/threonine-protein phosphatase 6 catalytic subunit OS=Homo sapiens GN=PPP6C	PPP6C	4	3	4	3	5	2	0	1	0	-1.352	0.0	0.0476249267745
P01015	Angiotensinogen OS=Rattus norvegicus GN=Agt PE=1 SV=1	Agt	4	2	7	2	1	1	1	0	0	-1.167	8e-06	0.0782384029995
P07686	Beta-hexosaminidase subunit beta OS=Homo sapiens GN=HEXB PE=1 SV=3	HEXB	4	8	11	2	0	2	0	0	0	-1.647	0.0	0.0186727749374
Q13057-2	Isoform 2 of Bifunctional coenzyme A synthase OS=Homo sapiens GN=COASY	COASY	4	4	6	0	0	1	0	1	0	-1.143	6.6e-05	0.105490302146
P62332	ADP-ribosylation factor 6 OS=Rattus norvegicus GN=Arf6 PE=1 SV=2	Arf6	4	3	3	3	3	2	3	2	3	-0.125	0.978453	0.768757903372
O14936	Peripheral plasma membrane protein CASK OS=Homo sapiens GN=CASK PE=1 SV=3	CASK	4	0	2	4	2	4	20	22	12	1.908	0.0	1.54615976513e-11
D3ZI07	Kinesin family member 3B (Predicted) OS=Rattus norvegicus GN=Kif3b PE=3 SV=1	Kif3b	4	5	4	4	3	3	2	1	3	-0.678	0.001075	0.161243978785
Q8R431	Monoglyceride lipase OS=Rattus norvegicus GN=Mgll PE=1 SV=1	Mgll	4	0	0	1	0	3	6	9	11	1.597	0.0	8.4128128353e-06
O14578-4	Isoform 4 of Citron Rho-interacting kinase OS=Homo sapiens GN=CIT	CIT	4	2	0	2	1	0	6	5	3	0.988	0.0	0.0132603308215
Q9Z0J8	Neuronal growth regulator 1 OS=Rattus norvegicus GN=Negr1 PE=1 SV=1	Negr1	4	0	1	0	0	1	25	15	17	2.596	0.0	3.23584673749e-13
Q15382	GTP-binding protein Rheb OS=Homo sapiens GN=RHEB PE=1 SV=1	RHEB	4	5	5	5	4	6	5	4	4	-0.052	1.0	0.877294353659
Q4V7D2	Protein rogdi homolog OS=Rattus norvegicus GN=Rogdi PE=2 SV=1	Rogdi	4	0	0	0	0	3	6	6	10	1.47	0.0	0.000105188952678
A1L0T0	Acetolactate synthase-like protein OS=Homo sapiens GN=ILVBL PE=1 SV=2	ILVBL	4	10	8	2	5	0	0	0	0	-1.673	0.0	0.00535442334685
P62857	40S ribosomal protein S28 OS=Homo sapiens GN=RPS28 PE=1 SV=1	RPS28	4	8	11	3	5	4	3	3	2	-0.756	1e-06	0.0620133890926
D3Z8D7	Protein LOC100361854 OS=Rattus norvegicus GN=LOC100361854 PE=4 SV=1	LOC100361854	4	3	6	8	8	10	2	2	0	-1.348	0.0	0.00504729050769
O00764	Pyridoxal kinase OS=Homo sapiens GN=PDXK PE=1 SV=1	PDXK	4	2	4	6	2	5	0	0	0	-1.477	0.0	0.0306258850108
Q15154	Pericentriolar material 1 protein OS=Homo sapiens GN=PCM1 PE=1 SV=4	PCM1	4	4	5	2	6	0	0	0	0	-1.43	0.0	0.022342162589
Q9UQ35	Serine/arginine repetitive matrix protein 2 OS=Homo sapiens GN=SRRM2 PE=1 SV=2	SRRM2	4	11	8	6	6	3	0	0	0	-1.932	0.0	0.00139879298509
F8WD69	Trifunctional purine biosynthetic protein adenosine-3 OS=Homo sapiens GN=GART PE=1 SV=1	GART	4	10	12	5	5	4	0	0	0	-2.002	0.0	0.0013900942031
O75165	DnaJ homolog subfamily C member 13 OS=Homo sapiens GN=DNAJC13 PE=1 SV=5	DNAJC13	4	12	8	7	9	9	0	0	0	-2.198	0.0	0.000702760288787
Q9NUQ6-3	Isoform 3 of SPATS2-like protein OS=Homo sapiens GN=SPATS2L	SPATS2L	4	14	14	13	6	8	0	0	0	-2.377	0.0	0.000124698648064
B1WBY1	Cul1 protein OS=Rattus norvegicus GN=Cul1 PE=2 SV=1	Cul1	4	7	4	7	6	10	7	8	7	0.197	0.057333	0.463863442718
F1LMV9	Coronin (Fragment) OS=Rattus norvegicus GN=Coro2b PE=3 SV=2	Coro2b	4	3	2	0	0	5	8	3	8	0.884	0.0	0.00802300831438
D3Z955	Protein Pgm2l1 OS=Rattus norvegicus GN=Pgm2l1 PE=4 SV=1	Pgm2l1	4	0	0	1	1	4	7	16	21	2.083	0.0	3.99814780383e-10
F5GX39	Transmembrane emp24 domain-containing protein 2 OS=Homo sapiens GN=TMED2 PE=1 SV=1	TMED2	4	6	7	8	8	7	0	1	4	-1.228	0.0	0.00569577058668
P22059	Oxysterol-binding protein 1 OS=Homo sapiens GN=OSBP PE=1 SV=1	OSBP	4	1	6	3	3	1	3	4	2	0.024	1.0	0.953350362496
Q9NRY5	Protein FAM114A2 OS=Homo sapiens GN=FAM114A2 PE=1 SV=4	FAM114A2	4	8	7	4	5	3	0	0	2	-1.368	0.0	0.0100269071685
P24539	ATP synthase F(0) complex subunit B1, mitochondrial OS=Homo sapiens GN=ATP5F1 PE=1 SV=2	ATP5F1	4	6	8	10	8	12	3	4	12	-0.198	0.361025	0.481744206759
P85108	Tubulin beta-2A chain OS=Rattus norvegicus GN=Tubb2a PE=1 SV=1	Tubb2a	320	202	164	241	216	304	439	443	515	0.721	0.0	2.66120369989e-77
P11980	Pyruvate kinase PKM OS=Rattus norvegicus GN=Pkm PE=1 SV=3	Pkm	297	335	335	245	226	247	224	208	212	-0.202	0.0	2.58783141487e-05
P82995	Heat shock protein HSP 90-alpha OS=Rattus norvegicus GN=Hsp90aa1 PE=1 SV=3	Hsp90aa1	214	308	297	246	246	215	139	128	135	-0.577	0.0	2.33952520936e-26
P62630	Elongation factor 1-alpha 1 OS=Rattus norvegicus GN=Eef1a1 PE=1 SV=1	Eef1a1	178	325	310	230	223	176	91	80	75	-1.016	0.0	6.8439572278e-41
P12277	Creatine kinase B-type OS=Homo sapiens GN=CKB PE=1 SV=1	CKB	87	47	41	42	42	61	147	160	148	1.116	0.0	1.50368516606e-60
G3V928	Protein Lrp1 OS=Rattus norvegicus GN=Lrp1 PE=4 SV=1	Lrp1	65	59	60	38	35	35	16	21	22	-0.849	0.0	2.69127206042e-09
P12814-3	Isoform 3 of Alpha-actinin-1 OS=Homo sapiens GN=ACTN1	ACTN1	61	54	70	102	86	100	81	63	84	0.019	0.950957	0.814286349569
P45592	Cofilin-1 OS=Rattus norvegicus GN=Cfl1 PE=1 SV=3	Cfl1	57	59	67	67	64	62	43	45	45	-0.29	0.0	0.00293370817367
E9PK25	Cofilin-1 OS=Homo sapiens GN=CFL1 PE=1 SV=1	CFL1	57	77	82	66	65	62	32	37	34	-0.629	0.0	6.36401196321e-09
Q9Z2L0	Voltage-dependent anion-selective channel protein 1 OS=Rattus norvegicus GN=Vdac1 PE=1 SV=4	Vdac1	57	35	26	59	52	72	111	134	122	0.957	0.0	1.50783681408e-37
P06753-2	Isoform 2 of Tropomyosin alpha-3 chain OS=Homo sapiens GN=TPM3	TPM3	53	60	59	22	27	21	16	14	16	-0.913	0.0	1.26667912235e-08
D3ZRX4	Microtubule-associated protein OS=Rattus norvegicus GN=Mapt PE=4 SV=1	Mapt	52	7	0	16	5	26	64	62	61	1.303	0.0	1.09834705902e-25
P23565	Alpha-internexin OS=Rattus norvegicus GN=Ina PE=1 SV=2	Ina	52	35	10	50	31	64	167	113	141	1.307	0.0	4.09257513912e-61
P10111	Peptidyl-prolyl cis-trans isomerase A OS=Rattus norvegicus GN=Ppia PE=1 SV=2	Ppia	51	44	38	57	95	78	71	77	65	0.216	0.0	0.0137779915858
P21796	Voltage-dependent anion-selective channel protein 1 OS=Homo sapiens GN=VDAC1 PE=1 SV=2	VDAC1	51	39	33	59	54	71	103	123	111	0.86	0.0	8.72540845875e-29
P68255	14-3-3 protein theta OS=Rattus norvegicus GN=Ywhaq PE=1 SV=1	Ywhaq	42	38	37	38	32	49	49	46	54	0.296	0.0	0.00477996375114
Q6P502	T-complex protein 1 subunit gamma OS=Rattus norvegicus GN=Cct3 PE=1 SV=1	Cct3	41	51	56	49	48	40	23	31	25	-0.536	0.0	1.09757344987e-05
P06748	Nucleophosmin OS=Homo sapiens GN=NPM1 PE=1 SV=2	NPM1	41	55	55	35	28	29	11	10	10	-1.319	0.0	4.91460734356e-11
Q32Q12	HCG2001850, isoform CRA_a OS=Homo sapiens GN=NME1-NME2 PE=1 SV=1	NME1	40	46	59	28	32	30	20	21	22	-0.558	0.0	0.00010454238933
F1LNF7	Isocitrate dehydrogenase [NAD] subunit, mitochondrial OS=Rattus norvegicus GN=Idh3a PE=3 SV=1	Idh3a	39	13	20	12	15	19	43	40	40	0.8	0.0	1.92259315103e-10
Q6URK4	Heterogeneous nuclear ribonucleoprotein A3 OS=Rattus norvegicus GN=Hnrnpa3 PE=1 SV=1	Hnrnpa3	38	36	45	38	36	34	30	31	30	-0.164	0.004272	0.20188482865
P45974	Ubiquitin carboxyl-terminal hydrolase 5 OS=Homo sapiens GN=USP5 PE=1 SV=2	USP5	37	32	38	27	29	27	20	27	32	-0.125	0.075087	0.339122759001
F1M3D3	Heterogeneous nuclear ribonucleoprotein M OS=Rattus norvegicus GN=Hnrnpm PE=4 SV=1	Hnrnpm	35	53	46	37	49	36	14	27	19	-0.708	0.0	2.35349898143e-07
F1LQW3	Protein Sfpq (Fragment) OS=Rattus norvegicus GN=Sfpq PE=4 SV=1	Sfpq	31	35	30	26	24	22	15	18	15	-0.515	0.0	0.00228993803176
D3ZRN3	Protein Actbl2 OS=Rattus norvegicus GN=Actbl2 PE=3 SV=1	Actbl2	31	52	50	43	45	55	36	38	37	-0.159	0.001492	0.169907838885
Q99832	T-complex protein 1 subunit eta OS=Homo sapiens GN=CCT7 PE=1 SV=2	CCT7	31	50	50	27	35	26	21	20	21	-0.517	0.0	0.000122035836302
D3ZDH8	Platelet glycoprotein Ib beta chain OS=Rattus norvegicus GN=Sept5 PE=3 SV=1	Sept5	31	4	0	9	5	22	42	37	48	1.322	0.0	2.83182818086e-17
D4AC23	Protein Cct7 OS=Rattus norvegicus GN=Cct7 PE=3 SV=1	Cct7	31	40	36	24	30	21	23	23	25	-0.175	0.003266	0.19305315983
P04899	Guanine nucleotide-binding protein G(i) subunit alpha-2 OS=Homo sapiens GN=GNAI2 PE=1 SV=3	GNAI2	29	31	26	34	37	41	51	61	67	0.652	0.0	1.87937288578e-11
P04692-8	Isoform 8 of Tropomyosin alpha-1 chain OS=Rattus norvegicus GN=Tpm1	Tpm1	29	31	24	12	12	10	13	15	12	-0.333	8e-06	0.0779679770896
O94925-3	Isoform 3 of Glutaminase kidney isoform, mitochondrial OS=Homo sapiens GN=GLS	GLS	29	19	21	17	16	20	25	17	23	0.121	0.04303	0.445582681125
Q66HL2	Src substrate cortactin OS=Rattus norvegicus GN=Cttn PE=1 SV=1	Cttn	28	25	23	17	16	16	11	12	15	-0.441	0.0	0.0203462875849
D3ZWE0	Protein Hist2h2ab OS=Rattus norvegicus GN=Hist2h2ab PE=3 SV=1	Hist2h2ab	27	31	36	12	10	10	9	7	9	-0.89	0.0	7.97334006015e-05
Q9QZA2	Programmed cell death 6-interacting protein OS=Rattus norvegicus GN=Pdcd6ip PE=1 SV=2	Pdcd6ip	27	34	26	19	21	21	16	17	21	-0.248	7.9e-05	0.108427799185
Q05982	Nucleoside diphosphate kinase A OS=Rattus norvegicus GN=Nme1 PE=1 SV=1	Nme1	26	25	26	25	25	23	20	22	23	-0.08	0.679911	0.593064818993
P55786	Puromycin-sensitive aminopeptidase OS=Homo sapiens GN=NPEPPS PE=1 SV=2	NPEPPS	25	25	22	23	22	25	29	28	29	0.256	0.0	0.0776646581824
G3V8B6	26S proteasome non-ATPase regulatory subunit 1 OS=Rattus norvegicus GN=Psmd1 PE=4 SV=1	Psmd1	24	28	38	26	23	21	13	18	13	-0.541	0.0	0.00132273934792
Q13263	Transcription intermediary factor 1-beta OS=Homo sapiens GN=TRIM28 PE=1 SV=5	TRIM28	24	39	33	28	30	21	1	8	5	-1.8	0.0	2.41071071645e-11
O00299	Chloride intracellular channel protein 1 OS=Homo sapiens GN=CLIC1 PE=1 SV=4	CLIC1	24	28	34	33	36	27	0	0	3	-2.921	0.0	4.51303246722e-09
Q14203	Dynactin subunit 1 OS=Homo sapiens GN=DCTN1 PE=1 SV=3	DCTN1	24	30	34	22	14	24	24	26	32	0.162	0.000318	0.235622299524
P16401	Histone H1.5 OS=Homo sapiens GN=HIST1H1B PE=1 SV=3	HIST1H1B	23	23	23	14	12	11	3	4	4	-1.546	0.0	1.44859127946e-06
M0R961	Far upstream element-binding protein 2 OS=Rattus norvegicus GN=Khsrp PE=4 SV=1	Khsrp	23	36	27	39	39	21	9	15	11	-0.912	0.0	1.64060007806e-06
E7EX90	Dynactin subunit 1 OS=Homo sapiens GN=DCTN1 PE=1 SV=1	DCTN1	23	31	35	22	14	24	21	22	27	-0.007	0.998138	0.96251322753
Q5XI73	Rho GDP-dissociation inhibitor 1 OS=Rattus norvegicus GN=Arhgdia PE=1 SV=1	Arhgdia	23	22	24	21	22	23	20	18	22	-0.054	0.935368	0.720492990574
O08629	Transcription intermediary factor 1-beta OS=Rattus norvegicus GN=Trim28 PE=1 SV=2	Trim28	22	24	26	19	23	14	12	14	11	-0.509	0.0	0.00753332660722
Q8NC51	Plasminogen activator inhibitor 1 RNA-binding protein OS=Homo sapiens GN=SERBP1 PE=1 SV=2	SERBP1	22	27	30	23	18	15	8	5	14	-0.889	0.0	2.00440087399e-05
P11177	Pyruvate dehydrogenase E1 component subunit beta, mitochondrial OS=Homo sapiens GN=PDHB PE=1 SV=3	PDHB	22	7	9	13	9	17	27	24	25	0.733	0.0	5.21369361101e-06
G3V6H9	Nucleosome assembly protein 1-like 1 OS=Rattus norvegicus GN=Nap1l1 PE=3 SV=1	Nap1l1	21	11	15	10	12	11	18	18	14	0.29	0.0	0.0971762594057
P02091	Hemoglobin subunit beta-1 OS=Rattus norvegicus GN=Hbb PE=1 SV=3	Hbb	21	52	43	45	89	70	10	3	2	-2.33	0.0	5.00751582357e-18
P24368	Peptidyl-prolyl cis-trans isomerase B OS=Rattus norvegicus GN=Ppib PE=1 SV=3	Ppib	20	24	23	20	27	22	8	8	6	-1.071	0.0	1.32611205688e-06
P37802-2	Isoform 2 of Transgelin-2 OS=Homo sapiens GN=TAGLN2	TAGLN2	20	33	44	40	43	43	4	7	6	-1.824	0.0	4.16464035662e-13
Q92499	ATP-dependent RNA helicase DDX1 OS=Homo sapiens GN=DDX1 PE=1 SV=2	DDX1	19	25	20	24	19	22	14	19	13	-0.29	1.4e-05	0.0846897920988
Q3T1K5	F-actin-capping protein subunit alpha-2 OS=Rattus norvegicus GN=Capza2 PE=1 SV=1	Capza2	18	19	16	16	14	29	34	34	34	0.668	0.0	2.21766982702e-07
P56574	Isocitrate dehydrogenase [NADP], mitochondrial OS=Rattus norvegicus GN=Idh2 PE=1 SV=2	Idh2	17	13	13	18	26	18	21	18	22	0.213	3.4e-05	0.179142486899
G3V9N0	Pabpc4 protein OS=Rattus norvegicus GN=Pabpc4 PE=2 SV=2	Pabpc4	17	23	20	23	13	13	9	9	10	-0.602	0.0	0.00438293188082
P50475	Alanine--tRNA ligase, cytoplasmic OS=Rattus norvegicus GN=Aars PE=1 SV=3	Aars	17	21	16	18	5	18	24	23	17	0.358	0.0	0.0244934158304
Q13310-3	Isoform 3 of Polyadenylate-binding protein 4 OS=Homo sapiens GN=PABPC4	PABPC4	17	21	21	24	12	14	9	9	9	-0.628	0.0	0.00317157358426
Q7M0E3	Destrin OS=Rattus norvegicus GN=Dstn PE=1 SV=3	Dstn	16	9	10	12	16	11	17	15	14	0.271	6e-06	0.144482555412
Q13838-2	Isoform 2 of Spliceosome RNA helicase DDX39B OS=Homo sapiens GN=DDX39B	DDX39B	16	23	25	19	23	15	10	14	10	-0.505	0.0	0.0079449584544
F1LNF0	Protein Myh14 OS=Rattus norvegicus GN=Myh14 PE=4 SV=1	Myh14	16	18	17	18	14	12	12	13	14	-0.155	0.227421	0.429177446846
O08651	D-3-phosphoglycerate dehydrogenase OS=Rattus norvegicus GN=Phgdh PE=1 SV=3	Phgdh	16	23	14	16	22	17	19	17	19	0.079	0.380416	0.629095736221
D3ZIE9	Protein Aldh18a1 OS=Rattus norvegicus GN=Aldh18a1 PE=4 SV=1	Aldh18a1	15	15	10	10	9	9	2	4	7	-0.911	0.0	0.00248304499492
G3V6H5	Mitochondrial 2-oxoglutarate/malate carrier protein OS=Rattus norvegicus GN=Slc25a11 PE=3 SV=1	Slc25a11	15	6	4	19	14	23	38	36	45	1.151	0.0	8.13217533367e-17
Q6P9V7	Proteasome (Prosome, macropain) activator subunit 1 OS=Rattus norvegicus GN=Psme1 PE=2 SV=1	Psme1	15	15	11	21	28	19	5	6	11	-0.861	0.0	0.000340451958504
D3ZYS7	Protein G3bp1 OS=Rattus norvegicus GN=G3bp1 PE=4 SV=1	G3bp1	15	25	19	13	13	9	2	0	1	-2.5	0.0	2.19379348905e-06
Q06323	Proteasome activator complex subunit 1 OS=Homo sapiens GN=PSME1 PE=1 SV=1	PSME1	15	16	13	21	26	21	4	4	7	-1.281	0.0	2.84089481263e-06
P62824	Ras-related protein Rab-3C OS=Rattus norvegicus GN=Rab3c PE=1 SV=1	Rab3c	14	4	4	10	11	15	26	34	34	1.221	0.0	7.67092999166e-15
P48735	Isocitrate dehydrogenase [NADP], mitochondrial OS=Homo sapiens GN=IDH2 PE=1 SV=2	IDH2	14	14	12	17	18	14	16	14	16	0.087	0.402355	0.635927829871
Q14019	Coactosin-like protein OS=Homo sapiens GN=COTL1 PE=1 SV=3	COTL1	14	14	18	11	14	13	5	8	5	-0.806	0.0	0.00245852429953
O60763	General vesicular transport factor p115 OS=Homo sapiens GN=USO1 PE=1 SV=2	USO1	14	25	22	28	20	24	5	5	4	-1.544	0.0	2.22600700553e-07
P61026	Ras-related protein Rab-10 OS=Homo sapiens GN=RAB10 PE=1 SV=1	RAB10	14	12	9	17	14	13	18	21	21	0.479	0.0	0.00382432582412
P18420	Proteasome subunit alpha type-1 OS=Rattus norvegicus GN=Psma1 PE=1 SV=2	Psma1	14	11	16	17	17	16	10	13	13	-0.176	0.127974	0.378047254017
G3V1D3	Dipeptidyl peptidase 3 OS=Homo sapiens GN=DPP3 PE=1 SV=1	DPP3	14	11	21	14	8	8	5	6	8	-0.652	0.0	0.0134434702421
P07943	Aldose reductase OS=Rattus norvegicus GN=Akr1b1 PE=1 SV=3	Akr1b1	14	15	9	14	15	10	14	11	13	0.047	0.941983	0.808702678202
Q96KP4	Cytosolic non-specific dipeptidase OS=Homo sapiens GN=CNDP2 PE=1 SV=2	CNDP2	14	15	17	16	20	15	9	8	8	-0.614	0.0	0.00486105334163
Q63797	Proteasome activator complex subunit 1 OS=Rattus norvegicus GN=Psme1 PE=2 SV=1	Psme1	14	15	11	17	24	17	5	6	10	-0.805	0.0	0.00109386810295
O00154	Cytosolic acyl coenzyme A thioester hydrolase OS=Homo sapiens GN=ACOT7 PE=1 SV=3	ACOT7	14	19	24	11	6	11	13	16	16	0.107	0.149567	0.535389468685
H7C229	Cytoplasmic FMR1-interacting protein 2 OS=Homo sapiens GN=CYFIP2 PE=1 SV=2	CYFIP2	14	9	6	12	11	13	24	24	32	0.962	0.0	6.1915533405e-09
P21399	Cytoplasmic aconitate hydratase OS=Homo sapiens GN=ACO1 PE=1 SV=3	ACO1	13	19	19	12	14	11	1	1	3	-2.205	0.0	3.53844487191e-06
P04271	Protein S100-B OS=Homo sapiens GN=S100B PE=1 SV=2	S100B	13	10	7	16	8	20	26	18	27	0.72	0.0	6.89838209497e-06
P14868	Aspartate--tRNA ligase, cytoplasmic OS=Homo sapiens GN=DARS PE=1 SV=2	DARS	13	20	21	19	19	17	3	3	3	-1.767	0.0	5.27857801025e-07
Q07960	Rho GTPase-activating protein 1 OS=Homo sapiens GN=ARHGAP1 PE=1 SV=1	ARHGAP1	13	17	18	16	15	14	4	7	3	-1.144	0.0	6.42316169171e-05
G3V6S2	Cytoplasmic aconitate hydratase OS=Rattus norvegicus GN=Aco1 PE=3 SV=1	Aco1	13	11	12	8	10	9	3	4	8	-0.702	0.0	0.0113446340104
Q5PQN0	Neurocalcin-delta OS=Rattus norvegicus GN=Ncald PE=1 SV=3	Ncald	13	4	2	6	6	16	24	21	24	1.145	0.0	8.607461073e-10
D3ZDF0	Neuroplastin OS=Rattus norvegicus GN=Nptn PE=4 SV=2	Nptn	13	2	4	1	2	3	9	7	11	0.839	0.0	0.00291749309208
P10599	Thioredoxin OS=Homo sapiens GN=TXN PE=1 SV=3	TXN	13	21	18	7	8	9	4	3	2	-1.42	0.0	8.18219302517e-05
Q13148	TAR DNA-binding protein 43 OS=Homo sapiens GN=TARDBP PE=1 SV=1	TARDBP	13	14	14	12	12	10	6	9	9	-0.41	1.1e-05	0.0813510840559
O35353	Guanine nucleotide-binding protein subunit beta-4 OS=Rattus norvegicus GN=Gnb4 PE=2 SV=4	Gnb4	12	7	10	13	12	13	19	21	17	0.58	0.0	0.00148243611812
Q9UMX0	Ubiquilin-1 OS=Homo sapiens GN=UBQLN1 PE=1 SV=2	UBQLN1	12	13	12	24	7	10	10	11	12	-0.107	0.706636	0.603133275409
Q62733	Lamina-associated polypeptide 2, isoform beta OS=Rattus norvegicus GN=Tmpo PE=1 SV=3	Tmpo	12	11	14	11	14	8	5	8	5	-0.628	0.0	0.0196586446818
Q04462	Valine--tRNA ligase OS=Rattus norvegicus GN=Vars PE=2 SV=2	Vars	12	11	8	14	18	11	10	10	10	-0.169	0.275207	0.449229614823
Q9Y2B0	Protein canopy homolog 2 OS=Homo sapiens GN=CNPY2 PE=1 SV=1	CNPY2	12	10	17	9	9	11	3	3	3	-1.32	0.0	0.000159622969301
Q5HZV9	Protein phosphatase 1 regulatory subunit 7 OS=Rattus norvegicus GN=Ppp1r7 PE=1 SV=1	Ppp1r7	12	4	8	12	8	16	20	22	25	0.875	0.0	8.50533491669e-07
Q5PPJ9	Endophilin-B2 OS=Rattus norvegicus GN=Sh3glb2 PE=2 SV=2	Sh3glb2	12	3	0	4	3	10	14	18	18	1.165	0.0	5.80844649154e-08
D3ZE09	Protein Tln2 OS=Rattus norvegicus GN=Tln2 PE=4 SV=2	Tln2	12	5	10	11	7	13	22	17	21	0.776	0.0	1.63772086746e-05
G3V8K2	Protein Gng3 OS=Rattus norvegicus GN=Gng3 PE=3 SV=1	Gng3	12	0	0	1	3	6	15	8	15	1.225	0.0	3.9282957671e-07
P08934-2	Isoform LMW of Kininogen-1 OS=Rattus norvegicus GN=Kng1	Kng1	12	14	16	7	12	6	0	0	1	-2.489	0.0	4.25827720586e-05
P60981	Destrin OS=Homo sapiens GN=DSTN PE=1 SV=3	DSTN	12	14	22	12	11	10	10	9	8	-0.351	0.000476	0.141941314866
P17858	ATP-dependent 6-phosphofructokinase, liver type OS=Homo sapiens GN=PFKL PE=1 SV=6	PFKL	11	14	11	15	14	16	16	20	19	0.349	0.0	0.0478723285893
Q13162	Peroxiredoxin-4 OS=Homo sapiens GN=PRDX4 PE=1 SV=1	PRDX4	11	15	15	16	13	12	3	3	3	-1.508	0.0	0.000114552679291
Q5U2Z3	Nucleosome assembly protein 1-like 4 OS=Rattus norvegicus GN=Nap1l4 PE=1 SV=1	Nap1l4	11	8	9	8	10	9	8	11	9	0.08	0.696704	0.719071492039
P27605	Hypoxanthine-guanine phosphoribosyltransferase OS=Rattus norvegicus GN=Hprt1 PE=1 SV=1	Hprt1	11	7	6	7	14	12	11	14	10	0.261	0.000182	0.219672286412
P13861	cAMP-dependent protein kinase type II-alpha regulatory subunit OS=Homo sapiens GN=PRKAR2A PE=1 SV=2	PRKAR2A	11	11	11	5	5	6	6	7	4	-0.321	0.016813	0.255998418314
P42224	Signal transducer and activator of transcription 1-alpha/beta OS=Homo sapiens GN=STAT1 PE=1 SV=2	STAT1	11	27	31	15	34	17	0	3	7	-1.799	0.0	1.67142175835e-07
Q5M9G3	Caprin-1 OS=Rattus norvegicus GN=Caprin1 PE=1 SV=2	Caprin1	11	19	12	13	22	11	13	8	9	-0.334	9.1e-05	0.110622816025
D4A7V1	Endophilin-B2 OS=Rattus norvegicus GN=Sh3glb2 PE=4 SV=2	Sh3glb2	11	3	0	4	3	9	14	16	18	1.214	0.0	2.44848035898e-07
P00492	Hypoxanthine-guanine phosphoribosyltransferase OS=Homo sapiens GN=HPRT1 PE=1 SV=2	HPRT1	11	11	9	9	12	13	8	10	7	-0.213	0.109068	0.365677335343
F1M9D6	Protein Stat1 OS=Rattus norvegicus GN=Stat1 PE=3 SV=2	Stat1	11	10	10	13	45	17	2	5	10	-1.091	0.0	3.87347305312e-05
S4R3N1	Protein HSPE1-MOB4 OS=Homo sapiens GN=HSPE1-MOB4 PE=3 SV=1	HSPE1	10	7	8	9	11	11	10	10	10	0.125	0.273254	0.592096782196
P53597	Succinyl-CoA ligase [ADP/GDP-forming] subunit alpha, mitochondrial OS=Homo sapiens GN=SUCLG1 PE=1 SV=4	SUCLG1	10	7	7	6	8	8	8	7	7	-0.004	0.999844	0.988670419987
Q5BJZ3	Nicotinamide nucleotide transhydrogenase OS=Rattus norvegicus GN=Nnt PE=2 SV=1	Nnt	10	6	3	6	13	7	13	20	14	0.792	0.0	9.28325206897e-05
Q99729-3	Isoform 3 of Heterogeneous nuclear ribonucleoprotein A/B OS=Homo sapiens GN=HNRNPAB	HNRNPAB	10	12	14	19	19	14	6	8	6	-0.763	0.0	0.0022717068364
B0BN52	Mitochondrial carrier homolog 2 (C. elegans) OS=Rattus norvegicus GN=Mtch2 PE=2 SV=1	Mtch2	10	5	4	7	4	10	17	16	16	0.971	0.0	1.61127008213e-05
Q9Y6C9	Mitochondrial carrier homolog 2 OS=Homo sapiens GN=MTCH2 PE=1 SV=1	MTCH2	10	9	11	9	7	8	14	12	11	0.391	0.0	0.0697547386113
Q5JUW8	Discs, large homolog 3 (Neuroendocrine-dlg, Drosophila), isoform CRA_b OS=Homo sapiens GN=DLG3 PE=1 SV=1	DLG3	10	0	0	0	0	2	18	20	22	2.083	0.0	7.63466542317e-15
M0R6B4	Protein LOC100910002 OS=Rattus norvegicus GN=LOC100910002 PE=4 SV=1	LOC100910002	10	17	22	11	17	13	8	5	4	-0.924	0.0	0.000448275248562
Q9UJU6-2	Isoform 2 of Drebrin-like protein OS=Homo sapiens GN=DBNL	DBNL	10	17	19	12	17	10	4	3	4	-1.317	0.0	3.13268728861e-05
P30048	Thioredoxin-dependent peroxide reductase, mitochondrial OS=Homo sapiens GN=PRDX3 PE=1 SV=3	PRDX3	10	20	13	15	13	21	12	12	9	-0.293	0.000599	0.147086407354
Q9NZB2-6	Isoform F of Constitutive coactivator of PPAR-gamma-like protein 1 OS=Homo sapiens GN=FAM120A	FAM120A	9	19	20	14	11	12	5	0	3	-1.523	0.0	4.0959427331e-05
F1LNM0	Disks large homolog 1 OS=Rattus norvegicus GN=Dlg1 PE=4 SV=1	Dlg1	9	0	0	1	2	3	23	25	31	2.296	0.0	3.08316208482e-19
P55809	Succinyl-CoA:3-ketoacid coenzyme A transferase 1, mitochondrial OS=Homo sapiens GN=OXCT1 PE=1 SV=1	OXCT1	9	15	15	10	14	13	3	3	1	-1.691	0.0	4.71545980238e-05
Q6IRJ7	Annexin A7 OS=Rattus norvegicus GN=Anxa7 PE=2 SV=1	Anxa7	9	10	8	6	7	10	10	10	12	0.295	3.3e-05	0.177948028156
P12007	Isovaleryl-CoA dehydrogenase, mitochondrial OS=Rattus norvegicus GN=Ivd PE=1 SV=2	Ivd	9	2	3	5	5	4	11	7	9	0.73	0.0	0.00671008597382
Q9NR45	Sialic acid synthase OS=Homo sapiens GN=NANS PE=1 SV=2	NANS	9	16	23	6	5	6	5	4	3	-0.948	0.0	0.00392658753321
P35754	Glutaredoxin-1 OS=Homo sapiens GN=GLRX PE=1 SV=2	GLRX	9	10	14	7	5	4	1	0	0	-2.118	0.0	0.000516596336801
D4A7U1	Protein Zyx OS=Rattus norvegicus GN=Zyx PE=4 SV=1	Zyx	9	8	15	5	8	6	1	2	2	-1.641	0.0	0.000621851802236
P29966	Myristoylated alanine-rich C-kinase substrate OS=Homo sapiens GN=MARCKS PE=1 SV=4	MARCKS	9	26	18	34	30	39	11	15	12	-0.677	0.0	0.000228254082211
P40222	Alpha-taxilin OS=Homo sapiens GN=TXLNA PE=1 SV=3	TXLNA	9	23	31	19	18	13	0	0	0	-3.054	0.0	1.38188302881e-06
P49773	Histidine triad nucleotide-binding protein 1 OS=Homo sapiens GN=HINT1 PE=1 SV=2	HINT1	8	15	17	13	11	10	3	4	3	-1.311	0.0	0.000166016649036
P50503	Hsc70-interacting protein OS=Rattus norvegicus GN=St13 PE=1 SV=1	St13	8	6	9	5	11	8	5	7	5	-0.284	0.021853	0.268423655385
Q9UHD9	Ubiquilin-2 OS=Homo sapiens GN=UBQLN2 PE=1 SV=2	UBQLN2	8	6	5	7	7	5	11	16	11	0.768	0.0	0.00102745105737
M0R608	Reticulon OS=Rattus norvegicus GN=Rtn1 PE=4 SV=1	Rtn1	8	1	0	4	2	11	21	18	22	1.545	0.0	9.32630448224e-13
Q9Y2W1	Thyroid hormone receptor-associated protein 3 OS=Homo sapiens GN=THRAP3 PE=1 SV=2	THRAP3	8	9	15	16	12	10	3	5	3	-1.128	0.0	0.000538372757981
Q68FS4	Cytosol aminopeptidase OS=Rattus norvegicus GN=Lap3 PE=1 SV=1	Lap3	8	8	8	8	17	8	7	6	10	-0.165	0.374761	0.486679366186
M0R3X6	Carbonyl reductase [NADPH] 1 OS=Rattus norvegicus GN=Cbr1 PE=3 SV=1	Cbr1	8	5	5	6	10	7	11	15	12	0.651	0.0	0.00519318319612
Q5U362	Annexin A4 OS=Rattus norvegicus GN=Anxa4 PE=2 SV=1	Anxa4	8	7	7	7	10	7	8	5	6	-0.143	0.710982	0.604807168933
B2GV74	Kinesin light chain 2 (Predicted), isoform CRA_b OS=Rattus norvegicus GN=Klc2 PE=1 SV=1	Klc2	8	20	12	10	8	13	15	15	15	0.309	0.0	0.0984734093192
Q9H0B6	Kinesin light chain 2 OS=Homo sapiens GN=KLC2 PE=1 SV=1	KLC2	8	21	12	12	7	11	11	11	10	-0.054	0.993058	0.800731900145
P09525	Annexin A4 OS=Homo sapiens GN=ANXA4 PE=1 SV=4	ANXA4	8	18	18	7	12	9	2	1	3	-1.793	0.0	7.85767514243e-05
P55260	Annexin A4 OS=Rattus norvegicus GN=Anxa4 PE=1 SV=3	Anxa4	8	7	7	7	9	7	8	5	5	-0.189	0.442972	0.510538131155
P36405	ADP-ribosylation factor-like protein 3 OS=Homo sapiens GN=ARL3 PE=1 SV=2	ARL3	8	12	8	11	12	8	3	8	5	-0.557	0.0	0.0514149631518
A0A075B7D9	TATA-binding protein-associated factor 2N OS=Homo sapiens GN=TAF15 PE=1 SV=1	TAF15	8	7	9	7	6	6	5	4	4	-0.482	0.000823	0.154591262114
Q08170	Serine/arginine-rich splicing factor 4 OS=Homo sapiens GN=SRSF4 PE=1 SV=2	SRSF4	8	7	7	5	4	5	3	1	1	-1.297	0.0	0.00516434264948
D4AA63	Protein Ubqln2 OS=Rattus norvegicus GN=Ubqln2 PE=4 SV=1	Ubqln2	8	6	5	4	4	4	17	15	12	1.128	0.0	2.28310380486e-06
Q8WWM7	Ataxin-2-like protein OS=Homo sapiens GN=ATXN2L PE=1 SV=2	ATXN2L	8	15	21	11	10	6	1	1	1	-2.566	0.0	8.4734141555e-05
P28073	Proteasome subunit beta type-6 OS=Rattus norvegicus GN=Psmb6 PE=1 SV=3	Psmb6	8	7	3	7	7	3	5	5	4	-0.168	0.673727	0.590784179253
Q6PDU7	ATP synthase subunit g, mitochondrial OS=Rattus norvegicus GN=Atp5l PE=1 SV=2	Atp5l	8	0	0	1	1	1	4	4	6	0.798	0.0	0.0381071812329
P20962	Parathymosin OS=Homo sapiens GN=PTMS PE=1 SV=2	PTMS	8	9	7	4	5	4	2	3	2	-0.973	0.0	0.0143930981411
D4A720	Protein Srsf7 OS=Rattus norvegicus GN=Srsf7 PE=4 SV=1	Srsf7	7	7	5	5	3	3	1	0	3	-1.091	0.0	0.0285460010911
Q5PPJ6	Leucyl-tRNA synthetase OS=Rattus norvegicus GN=Lars PE=2 SV=1	Lars	7	11	12	7	8	12	6	8	7	-0.263	0.036606	0.295284101921
B4DR80	Serine/threonine-protein kinase 24 OS=Homo sapiens GN=STK24 PE=1 SV=1	STK24	7	7	4	4	8	8	2	5	7	-0.272	0.184665	0.409258053441
F1M3H8	Protein Hnrnpa0 OS=Rattus norvegicus GN=Hnrnpa0 PE=4 SV=2	Hnrnpa0	7	7	9	5	6	4	3	6	2	-0.486	0.001316	0.166511607326
Q8N6T3-2	Isoform 2 of ADP-ribosylation factor GTPase-activating protein 1 OS=Homo sapiens GN=ARFGAP1	ARFGAP1	7	12	5	8	7	6	1	1	2	-1.814	0.0	0.000797387644206
Q5U1Z9	Metaxin 2 OS=Rattus norvegicus GN=Mtx2 PE=2 SV=1	Mtx2	7	0	0	0	1	1	4	4	4	0.736	0.0	0.0858878544398
Q9WVK7	Hydroxyacyl-coenzyme A dehydrogenase, mitochondrial OS=Rattus norvegicus GN=Hadh PE=2 SV=1	Hadh	7	10	8	8	5	3	7	9	10	0.291	0.00028	0.231891736242
Q8N6T3	ADP-ribosylation factor GTPase-activating protein 1 OS=Homo sapiens GN=ARFGAP1 PE=1 SV=2	ARFGAP1	7	14	8	9	7	6	1	1	2	-1.933	0.0	0.000936298371171
D4AD70	Protein RGD1561636 OS=Rattus norvegicus GN=RGD1561636 PE=3 SV=1	RGD1561636	7	9	12	5	6	6	1	2	2	-1.576	0.0	0.00127077165747
O75821	Eukaryotic translation initiation factor 3 subunit G OS=Homo sapiens GN=EIF3G PE=1 SV=2	EIF3G	7	16	17	11	11	10	1	2	2	-2.029	0.0	6.48856653526e-05
F1M566	Protein Hspg2 (Fragment) OS=Rattus norvegicus GN=Hspg2 PE=4 SV=2	Hspg2	7	10	10	3	1	3	4	4	3	-0.4	0.016859	0.256124008874
P60892	Ribose-phosphate pyrophosphokinase 1 OS=Rattus norvegicus GN=Prps1 PE=1 SV=2	Prps1	7	16	10	15	12	10	12	15	12	0.169	0.011873	0.375025064074
E7EPT4	NADH dehydrogenase [ubiquinone] flavoprotein 2, mitochondrial OS=Homo sapiens GN=NDUFV2 PE=1 SV=1	NDUFV2	7	4	3	4	4	5	11	14	11	1.055	0.0	7.017254119e-05
Q8WWM7-3	Isoform 3 of Ataxin-2-like protein OS=Homo sapiens GN=ATXN2L	ATXN2L	7	13	19	10	10	6	1	1	1	-2.516	0.0	0.000239250677236
G3V913	Heat shock 27kDa protein 1 OS=Rattus norvegicus GN=Hspb1 PE=1 SV=1	Hspb1	7	7	8	8	5	8	0	1	2	-1.775	0.0	0.0024005760334
D3ZJR1	Epidermal growth factor receptor pathway substrate 15-like 1 OS=Rattus norvegicus GN=Eps15l1 PE=2 SV=2	Eps15l1	7	2	5	4	2	6	14	9	12	1.047	0.0	9.49684415614e-05
B0BNJ1	LOC683667 protein OS=Rattus norvegicus GN=Sri PE=2 SV=1	Sri	7	6	6	10	9	9	6	8	7	-0.058	0.999205	0.830391096082
Q9EPH2	MARCKS-related protein OS=Rattus norvegicus GN=Marcksl1 PE=2 SV=3	Marcksl1	7	6	7	3	4	8	11	20	9	0.882	0.0	0.000180897406167
O43488	Aflatoxin B1 aldehyde reductase member 2 OS=Homo sapiens GN=AKR7A2 PE=1 SV=3	AKR7A2	7	5	9	8	5	4	0	2	1	-1.591	0.0	0.00357516323198
P08651-2	Isoform 1 of Nuclear factor 1 C-type OS=Homo sapiens GN=NFIC	NFIC	7	6	3	3	2	2	0	0	0	-1.456	0.0	0.0338545366544
K7ER00	Phenylalanine--tRNA ligase alpha subunit OS=Homo sapiens GN=FARSA PE=1 SV=1	FARSA	6	13	15	6	2	8	0	0	1	-2.244	0.0	0.000732810501051
F1LPV0	Protein Nars OS=Rattus norvegicus GN=Nars PE=3 SV=2	Nars	6	5	6	2	1	3	8	10	10	0.951	0.0	0.00111805667894
P46379-3	Isoform 3 of Large proline-rich protein BAG6 OS=Homo sapiens GN=BAG6	BAG6	6	3	4	5	7	2	3	1	2	-0.821	6e-06	0.0752397619616
Q13158	FAS-associated death domain protein OS=Homo sapiens GN=FADD PE=1 SV=1	FADD	6	7	4	3	2	3	0	0	0	-1.488	0.0	0.0205418943471
F8WDA8	Four and a half LIM domains protein 2 OS=Homo sapiens GN=FHL2 PE=1 SV=1	FHL2	6	4	2	2	2	1	0	0	0	-1.111	1.6e-05	0.0860340001621
P48739-3	Isoform 3 of Phosphatidylinositol transfer protein beta isoform OS=Homo sapiens GN=PITPNB	PITPNB	6	9	8	6	11	8	4	3	2	-0.958	0.0	0.00582630311234
P46926	Glucosamine-6-phosphate isomerase 1 OS=Homo sapiens GN=GNPDA1 PE=1 SV=1	GNPDA1	6	11	7	9	8	6	1	7	4	-0.654	0.0	0.0503122075134
O60684	Importin subunit alpha-7 OS=Homo sapiens GN=KPNA6 PE=1 SV=1	KPNA6	6	20	21	9	11	13	4	3	3	-1.375	0.0	6.5518372809e-05
P27008	Poly [ADP-ribose] polymerase 1 OS=Rattus norvegicus GN=Parp1 PE=1 SV=4	Parp1	6	14	13	19	16	11	0	0	0	-2.657	0.0	1.62517905613e-05
M0R9L0	Protein Naca OS=Rattus norvegicus GN=Naca PE=4 SV=1	Naca	6	9	11	17	13	11	6	8	4	-0.589	0.0	0.0363223826598
A8MU58	Aminoacyl tRNA synthase complex-interacting multifunctional protein 2 OS=Homo sapiens GN=AIMP2 PE=1 SV=2	AIMP2	6	8	9	4	2	2	0	0	0	-1.741	0.0	0.00974920284845
Q3KQU3	MAP7 domain-containing protein 1 OS=Homo sapiens GN=MAP7D1 PE=1 SV=1	MAP7D1	6	5	12	11	7	6	0	0	0	-2.165	0.0	0.00097168263497
Q66HM7	Lupus La protein homolog OS=Rattus norvegicus GN=Ssb PE=2 SV=1	Ssb	6	5	7	10	14	10	9	7	8	-0.037	1.0	0.882184931818
P11766	Alcohol dehydrogenase class-3 OS=Homo sapiens GN=ADH5 PE=1 SV=4	ADH5	6	15	18	15	14	13	1	4	0	-1.918	0.0	1.25964727489e-05
Q62940	E3 ubiquitin-protein ligase NEDD4 OS=Rattus norvegicus GN=Nedd4 PE=1 SV=1	Nedd4	6	4	2	0	0	1	5	5	2	0.509	5.9e-05	0.191042954914
P08651	Nuclear factor 1 C-type OS=Homo sapiens GN=NFIC PE=1 SV=2	NFIC	6	5	2	3	1	1	0	0	0	-1.144	2.2e-05	0.0901703116985
D3ZXF9	Protein Mrpl12 OS=Rattus norvegicus GN=Mrpl12 PE=3 SV=1	Mrpl12	6	7	7	5	2	1	2	2	1	-1.061	0.0	0.0469778328344
Q9ULB1-3	Isoform 3a of Neurexin-1 OS=Homo sapiens GN=NRXN1	NRXN1	6	0	0	0	0	2	11	7	9	1.574	0.0	1.49041644093e-05
Q8NE71	ATP-binding cassette sub-family F member 1 OS=Homo sapiens GN=ABCF1 PE=1 SV=2	ABCF1	6	12	16	13	6	8	0	0	0	-2.45	0.0	7.02905935727e-05
P52943-2	Isoform 2 of Cysteine-rich protein 2 OS=Homo sapiens GN=CRIP2	CRIP2	6	4	3	6	4	5	0	0	0	-1.615	0.0	0.0169864912769
Q6JE36	Protein NDRG1 OS=Rattus norvegicus GN=Ndrg1 PE=1 SV=1	Ndrg1	6	4	4	7	10	7	19	15	17	1.066	0.0	9.98164447389e-07
P51886	Lumican OS=Rattus norvegicus GN=Lum PE=2 SV=1	Lum	6	5	1	2	3	6	0	0	0	-1.416	0.0	0.0248710318977
P28066	Proteasome subunit alpha type-5 OS=Homo sapiens GN=PSMA5 PE=1 SV=3	PSMA5	6	13	14	17	16	14	18	14	11	0.13	0.095008	0.499231135973
O00193	Small acidic protein OS=Homo sapiens GN=SMAP PE=1 SV=1	SMAP	6	5	7	11	6	5	2	5	1	-0.914	0.0	0.0189303346825
G3V803	Cadherin-2 OS=Rattus norvegicus GN=Cdh2 PE=4 SV=1	Cdh2	6	1	0	1	0	2	11	7	16	1.763	0.0	2.26936457061e-07
P54577	Tyrosine--tRNA ligase, cytoplasmic OS=Homo sapiens GN=YARS PE=1 SV=4	YARS	6	21	30	19	18	18	7	9	6	-0.906	0.0	8.36481754423e-05
O15511-2	Isoform 2 of Actin-related protein 2/3 complex subunit 5 OS=Homo sapiens GN=ARPC5	ARPC5	6	7	8	11	19	10	8	5	9	-0.274	0.02168	0.268034603445
Q9WU49	Calcium-regulated heat stable protein 1 OS=Rattus norvegicus GN=Carhsp1 PE=1 SV=1	Carhsp1	5	7	5	3	3	3	2	1	0	-1.255	0.0	0.0233109279312
O75947	ATP synthase subunit d, mitochondrial OS=Homo sapiens GN=ATP5H PE=1 SV=3	ATP5H	5	8	6	3	3	2	0	0	0	-1.607	0.0	0.0168208677018
Q5M9I5	Cytochrome b-c1 complex subunit 6, mitochondrial OS=Rattus norvegicus GN=Uqcrh PE=3 SV=1	Uqcrh	5	4	1	2	3	5	6	7	5	0.61	0.0	0.052574440435
Q9Y520-7	Isoform 7 of Protein PRRC2C OS=Homo sapiens GN=PRRC2C	PRRC2C	5	14	12	6	4	2	0	1	0	-2.057	0.0	0.000681289669624
P45973	Chromobox protein homolog 5 OS=Homo sapiens GN=CBX5 PE=1 SV=1	CBX5	5	10	11	5	3	3	0	0	0	-1.939	0.0	0.00496339359702
D3ZZN4	Protein LOC100362338 OS=Rattus norvegicus GN=LOC100362338 PE=4 SV=1	LOC100362338	5	8	10	5	6	5	0	1	1	-1.955	0.0	0.00308138701905
Q13951-2	Isoform 2 of Core-binding factor subunit beta OS=Homo sapiens GN=CBFB	CBFB	5	4	5	5	6	2	0	0	0	-1.578	0.0	0.0139441084402
P62997	Transformer-2 protein homolog beta OS=Rattus norvegicus GN=Tra2b PE=1 SV=1	Tra2b	5	9	9	5	9	6	3	5	3	-0.628	2e-06	0.0663724477079
G5E9Q6	Profilin 2, isoform CRA_d OS=Homo sapiens GN=PFN2 PE=1 SV=1	PFN2	5	7	9	5	4	3	0	1	0	-1.79	0.0	0.00616826302217
A1L1J8	Protein Rab5b OS=Rattus norvegicus GN=Rab5b PE=2 SV=1	Rab5b	5	2	4	6	8	6	10	7	10	0.615	0.0	0.0235556695899
Q9Y2I8-2	Isoform 2 of WD repeat-containing protein 37 OS=Homo sapiens GN=WDR37	WDR37	5	0	0	0	0	3	13	7	5	1.486	0.0	2.19766234966e-05
Q64057	Alpha-aminoadipic semialdehyde dehydrogenase OS=Rattus norvegicus GN=Aldh7a1 PE=1 SV=2	Aldh7a1	5	7	5	7	6	14	24	18	20	1.101	0.0	1.31580276632e-08
B2RYS8	NADH dehydrogenase (Ubiquinone) 1 beta subcomplex 8 OS=Rattus norvegicus GN=Ndufb8 PE=2 SV=1	Ndufb8	5	0	0	0	0	4	6	6	9	1.228	0.0	0.000548662258239
Q9HCD5	Nuclear receptor coactivator 5 OS=Homo sapiens GN=NCOA5 PE=1 SV=2	NCOA5	5	9	6	1	2	2	0	0	0	-1.514	0.0	0.0211385867538
P61959	Small ubiquitin-related modifier 2 OS=Rattus norvegicus GN=Sumo2 PE=1 SV=1	Sumo2	5	6	7	2	4	3	2	3	2	-0.632	0.000339	0.134731850317
Q920A6	Retinoid-inducible serine carboxypeptidase OS=Rattus norvegicus GN=Scpep1 PE=2 SV=1	Scpep1	5	2	2	3	7	6	2	4	5	-0.099	0.994691	0.806611293918
D4AB17	Protein LOC100912917 OS=Rattus norvegicus GN=LOC100912917 PE=4 SV=2	LOC100912917	5	9	5	4	2	3	6	8	2	0.145	0.455597	0.651845409653
Q6P734	Plasma protease C1 inhibitor OS=Rattus norvegicus GN=Serping1 PE=2 SV=1	Serping1	5	4	5	1	3	0	0	0	0	-1.237	1.5e-05	0.085160132178
O75962	Triple functional domain protein OS=Homo sapiens GN=TRIO PE=1 SV=2	TRIO	5	1	2	6	1	8	14	12	11	1.214	0.0	7.77091951086e-06
Q15773	Myeloid leukemia factor 2 OS=Homo sapiens GN=MLF2 PE=1 SV=1	MLF2	5	3	1	0	0	0	3	2	3	0.303	0.133296	0.525754566812
O95372	Acyl-protein thioesterase 2 OS=Homo sapiens GN=LYPLA2 PE=1 SV=1	LYPLA2	5	6	5	3	3	4	5	2	1	-0.506	0.012338	0.242282783166
Q63798	Proteasome activator complex subunit 2 OS=Rattus norvegicus GN=Psme2 PE=2 SV=3	Psme2	5	5	5	10	25	9	2	3	6	-0.951	0.0	0.00534782194364
P40123	Adenylyl cyclase-associated protein 2 OS=Homo sapiens GN=CAP2 PE=1 SV=1	CAP2	5	3	3	7	3	3	10	8	15	1.067	0.0	4.7970716294e-05
Q9C005	Protein dpy-30 homolog OS=Homo sapiens GN=DPY30 PE=1 SV=1	DPY30	5	6	6	2	7	6	2	3	3	-0.682	7.1e-05	0.106809700558
B1WBY5	DnaJ (Hsp40) homolog, subfamily C, member 11 OS=Rattus norvegicus GN=Dnajc11 PE=2 SV=1	Dnajc11	5	1	2	1	2	1	5	2	3	0.546	7.2e-05	0.196080240415
E7EWD3	Disintegrin and metalloproteinase domain-containing protein 23 OS=Homo sapiens GN=ADAM23 PE=1 SV=2	ADAM23	5	0	0	0	0	4	8	7	8	1.344	0.0	5.10864715295e-05
P22413	Ectonucleotide pyrophosphatase/phosphodiesterase family member 1 OS=Homo sapiens GN=ENPP1 PE=1 SV=2	ENPP1	5	10	14	2	3	5	0	0	0	-1.927	0.0	0.00140998113916
Q9BUJ2	Heterogeneous nuclear ribonucleoprotein U-like protein 1 OS=Homo sapiens GN=HNRNPUL1 PE=1 SV=2	HNRNPUL1	5	16	14	4	5	2	0	0	1	-2.155	0.0	0.00138864926541
P51153	Ras-related protein Rab-13 OS=Homo sapiens GN=RAB13 PE=1 SV=1	RAB13	5	7	4	7	5	5	6	5	8	0.195	0.126367	0.52139274964
G3V946	AIP1, isoform CRA_a OS=Rattus norvegicus GN=Dpy30 PE=4 SV=1	Dpy30	5	4	6	2	3	3	3	7	4	0.276	0.033297	0.43017045572
Q5M860	Protein Arhgdib OS=Rattus norvegicus GN=Arhgdib PE=2 SV=1	Arhgdib	5	5	6	9	13	9	1	2	6	-0.952	0.0	0.00928711995373
Q6IBS0	Twinfilin-2 OS=Homo sapiens GN=TWF2 PE=1 SV=2	TWF2	5	11	19	17	17	15	5	10	10	-0.475	0.0	0.0464369292544
Q95604	HLA class I histocompatibility antigen, Cw-17 alpha chain OS=Homo sapiens GN=HLA-C PE=1 SV=1	HLA	5	11	11	10	11	11	0	0	0	-2.366	0.0	7.09134572867e-05
X6RM00	ELKS/Rab6-interacting/CAST family member 1 OS=Homo sapiens GN=ERC1 PE=1 SV=1	ERC1	5	10	5	7	4	5	3	2	2	-0.927	0.0	0.030364718376
Q9H492-2	Isoform 2 of Microtubule-associated proteins 1A/1B light chain 3A OS=Homo sapiens GN=MAP1LC3A	MAP1LC3A	5	3	0	1	1	1	4	4	3	0.627	3e-06	0.136382068581
P20762	Ig gamma-2C chain C region OS=Rattus norvegicus PE=2 SV=1	NOGENE	5	4	8	0	1	1	0	0	0	-1.343	0.0	0.0447390162401
Q8K3X8	Heat shock factor-binding protein 1 OS=Rattus norvegicus GN=Hsbp1 PE=3 SV=1	Hsbp1	5	0	0	1	2	2	8	5	6	1.242	0.0	0.00117326948047
P63055	Purkinje cell protein 4 OS=Rattus norvegicus GN=Pcp4 PE=1 SV=2	Pcp4	5	0	0	3	0	4	16	29	15	2.161	0.0	5.52390139152e-14
Q4V8E1	GATA zinc finger domain containing 2B OS=Rattus norvegicus GN=Gatad2b PE=2 SV=1	Gatad2b	5	4	4	2	3	3	0	1	0	-1.305	0.0	0.0432073538822
P30481	HLA class I histocompatibility antigen, B-44 alpha chain OS=Homo sapiens GN=HLA-B PE=1 SV=1	HLA	5	16	21	6	2	5	0	0	0	-2.341	0.0	0.000109327466304
F1LNN1	Proteasome subunit beta type OS=Rattus norvegicus GN=Psmb3 PE=3 SV=2	Psmb3	5	9	9	9	9	9	7	6	5	-0.277	0.056242	0.320466350473
Q9WUC4	Copper transport protein ATOX1 OS=Rattus norvegicus GN=Atox1 PE=1 SV=1	Atox1	5	5	5	2	3	1	4	3	4	0.089	0.948328	0.812579212366
Q68FU3	Electron transfer flavoprotein subunit beta OS=Rattus norvegicus GN=Etfb PE=2 SV=3	Etfb	5	4	6	8	11	9	15	14	12	0.683	0.0	0.0014246983859
A0A096MJN4	Protein Sept4 OS=Rattus norvegicus GN=Sept4 PE=3 SV=1	Sept4	5	1	1	3	1	5	21	18	21	2.063	0.0	2.06089938454e-12
Q62824	Exocyst complex component 4 OS=Rattus norvegicus GN=Exoc4 PE=1 SV=1	Exoc4	5	7	11	8	8	5	10	12	7	0.333	4.1e-05	0.182794476565
Q9H3U1	Protein unc-45 homolog A OS=Homo sapiens GN=UNC45A PE=1 SV=1	UNC45A	4	14	13	12	10	9	0	0	0	-2.466	0.0	0.00012464790328
P50552	Vasodilator-stimulated phosphoprotein OS=Homo sapiens GN=VASP PE=1 SV=3	VASP	4	7	10	6	5	4	0	0	0	-1.896	0.0	0.000795660480725
A0A087WW46	Nodal modulator 1 OS=Homo sapiens GN=NOMO1 PE=1 SV=1	NOMO1	4	10	11	10	8	3	1	1	1	-2.092	0.0	0.00127967192686
P06730-2	Isoform 2 of Eukaryotic translation initiation factor 4E OS=Homo sapiens GN=EIF4E	EIF4E	4	7	6	4	7	11	7	10	4	0.128	0.356631	0.621447433163
Q00765	Receptor expression-enhancing protein 5 OS=Homo sapiens GN=REEP5 PE=1 SV=3	REEP5	4	6	3	1	1	0	0	0	0	-1.036	0.000154	0.11958924266
Q8WX93	Palladin OS=Homo sapiens GN=PALLD PE=1 SV=3	PALLD	4	6	11	9	4	6	0	0	0	-2.034	0.0	0.00207278772466
Q9Y3P9	Rab GTPase-activating protein 1 OS=Homo sapiens GN=RABGAP1 PE=1 SV=3	RABGAP1	4	4	1	1	0	1	2	0	6	0.441	0.004199	0.327678809725
P05067	Amyloid beta A4 protein OS=Homo sapiens GN=APP PE=1 SV=3	APP	4	2	0	3	2	14	9	4	9	0.602	0.0	0.0314840935489
Q5M8C3	Protein Serpina4 OS=Rattus norvegicus GN=Serpina4 PE=2 SV=1	Serpina4	4	3	7	2	2	6	0	0	0	-1.477	0.0	0.0282210345808
E7EMB1	Switch-associated protein 70 OS=Homo sapiens GN=SWAP70 PE=1 SV=1	SWAP70	4	13	3	4	1	2	0	0	0	-1.584	0.0	0.0125319615056
P23258	Tubulin gamma-1 chain OS=Homo sapiens GN=TUBG1 PE=1 SV=2	TUBG1	4	11	7	8	4	7	3	2	2	-1.062	0.0	0.0124298515765
P51808	Dynein light chain Tctex-type 3 OS=Homo sapiens GN=DYNLT3 PE=1 SV=1	DYNLT3	4	3	4	4	3	1	0	0	0	-1.227	6e-06	0.0749614731605
D4ABK1	Protein Syngr3 OS=Rattus norvegicus GN=Syngr3 PE=4 SV=1	Syngr3	4	1	1	2	3	4	4	6	6	0.811	0.0	0.023341399418
Q15121-2	Isoform 2 of Astrocytic phosphoprotein PEA-15 OS=Homo sapiens GN=PEA15	PEA15	4	10	9	10	11	11	12	12	12	0.31	9e-06	0.153119234167
Q9Y6Y8	SEC23-interacting protein OS=Homo sapiens GN=SEC23IP PE=1 SV=1	SEC23IP	4	8	6	4	3	3	2	0	1	-1.342	0.0	0.0187079437686
R4GMU1	GDH/6PGL endoplasmic bifunctional protein OS=Homo sapiens GN=H6PD PE=1 SV=1	H6PD	4	14	10	3	5	1	0	0	0	-1.927	0.0	0.00220820226455
P0C5X8	Protein tweety homolog 1 OS=Rattus norvegicus GN=Ttyh1 PE=3 SV=1	Ttyh1	4	0	0	2	0	1	7	5	6	1.395	0.0	0.000593429072984
D4AEI5	Protein Myef2 OS=Rattus norvegicus GN=Myef2 PE=4 SV=1	Myef2	4	1	0	1	0	1	12	19	13	2.373	0.0	6.38650490656e-11
M0R776	Protein Mrps36 OS=Rattus norvegicus GN=Mrps36 PE=4 SV=1	Mrps36	4	1	0	0	0	1	5	3	5	1.117	0.0	0.0147728600571
M0R763	Protein LOC100911337 OS=Rattus norvegicus GN=LOC100911337 PE=4 SV=1	LOC100911337	4	8	7	4	3	5	2	2	3	-0.766	6e-06	0.0747166228156
P11388-4	Isoform 4 of DNA topoisomerase 2-alpha OS=Homo sapiens GN=TOP2A	TOP2A	4	9	5	9	8	4	0	0	0	-1.934	0.0	0.0024149446964
Q5FVH2	Phospholipase D3 OS=Rattus norvegicus GN=Pld3 PE=2 SV=1	Pld3	4	0	1	1	0	2	0	0	1	-0.592	0.150434	0.391279108526
P15374	Ubiquitin carboxyl-terminal hydrolase isozyme L3 OS=Homo sapiens GN=UCHL3 PE=1 SV=1	UCHL3	4	8	10	8	9	9	3	4	2	-0.971	0.0	0.00971251044256
Q7TQ85	Ac1164 OS=Rattus norvegicus GN=Pdhx PE=2 SV=1	Pdhx	4	2	1	2	1	7	12	14	14	1.633	0.0	2.67978710779e-09
D3ZKG1	Protein Mut OS=Rattus norvegicus GN=Mut PE=4 SV=1	Mut	4	2	0	1	0	1	3	0	1	-0.022	0.998418	0.968093126294
Q68FR2	Bridging integrator 2 OS=Rattus norvegicus GN=Bin2 PE=1 SV=1	Bin2	4	1	4	3	9	3	1	2	1	-1.127	0.0	0.0481547772027
A0A0A0MRR7	U1 small nuclear ribonucleoprotein C OS=Homo sapiens GN=SNRPC PE=1 SV=1	SNRPC	4	6	3	5	3	3	4	1	1	-0.72	0.000225	0.126661576459
Q9GZT4	Serine racemase OS=Homo sapiens GN=SRR PE=1 SV=1	SRR	4	7	3	2	0	2	3	2	1	-0.456	0.087105	0.349324677199
Q8TD19	Serine/threonine-protein kinase Nek9 OS=Homo sapiens GN=NEK9 PE=1 SV=2	NEK9	4	7	8	1	1	2	0	0	0	-1.487	0.0	0.0205965197641
Q93008	Probable ubiquitin carboxyl-terminal hydrolase FAF-X OS=Homo sapiens GN=USP9X PE=1 SV=3	USP9X	4	7	8	12	9	14	18	15	17	0.655	0.0	0.00038318757394
P53676	AP-3 complex subunit mu-1 OS=Rattus norvegicus GN=Ap3m1 PE=1 SV=1	Ap3m1	4	2	4	4	7	4	2	3	4	-0.314	0.239688	0.434508476717
E9PU13	Protein Snx4 OS=Rattus norvegicus GN=Snx4 PE=4 SV=1	Snx4	4	0	0	1	2	2	2	4	2	0.405	0.01323	0.38037801609
O88831	Calcium/calmodulin-dependent protein kinase kinase 2 OS=Rattus norvegicus GN=Camkk2 PE=1 SV=1	Camkk2	4	0	0	0	0	3	12	6	13	1.843	0.0	1.84911175665e-07
A0A024QZX5	Serpin B6 OS=Homo sapiens GN=SERPINB6 PE=1 SV=1	SERPINB6	4	9	13	2	3	9	0	0	0	-2.005	0.0	0.0027498517958
M0R907	Protein Snrpd3 OS=Rattus norvegicus GN=Snrpd3 PE=4 SV=1	Snrpd3	4	5	4	5	9	7	2	3	3	-0.718	1.6e-05	0.0857783768453
O00629	Importin subunit alpha-3 OS=Homo sapiens GN=KPNA4 PE=1 SV=1	KPNA4	4	19	18	10	8	10	4	5	6	-0.801	0.0	0.00569402484225
Q9WVR7	Protein phosphatase 1F OS=Rattus norvegicus GN=Ppm1f PE=2 SV=1	Ppm1f	4	1	4	1	1	3	1	2	3	-0.157	0.967639	0.753293198223
O14786	Neuropilin-1 OS=Homo sapiens GN=NRP1 PE=1 SV=3	NRP1	4	8	10	7	4	4	0	1	0	-1.872	0.0	0.00398432632359
Q4AE70	Histone-arginine methyltransferase CARM1 OS=Rattus norvegicus GN=Carm1 PE=1 SV=1	Carm1	4	6	5	2	3	4	1	2	0	-1.132	0.0	0.0428263074603
Q9NRX4	14 kDa phosphohistidine phosphatase OS=Homo sapiens GN=PHPT1 PE=1 SV=1	PHPT1	4	4	4	5	2	5	3	1	2	-0.695	0.000415	0.139006731348
Q5U2X8	Acyl-CoA thioesterase 9 OS=Rattus norvegicus GN=Acot9 PE=2 SV=1	Acot9	4	1	1	5	4	4	13	13	15	1.506	0.0	3.25381960441e-08
P07948	Tyrosine-protein kinase Lyn OS=Homo sapiens GN=LYN PE=1 SV=3	LYN	4	2	2	6	8	6	1	3	6	-0.292	0.245761	0.437099773986
P13716	Delta-aminolevulinic acid dehydratase OS=Homo sapiens GN=ALAD PE=1 SV=1	ALAD	4	3	3	2	1	0	0	0	0	-0.828	0.007806	0.22368032004
Q13825	Methylglutaconyl-CoA hydratase, mitochondrial OS=Homo sapiens GN=AUH PE=1 SV=1	AUH	4	0	0	0	0	2	6	10	7	1.601	0.0	2.6223893617e-05
P49756	RNA-binding protein 25 OS=Homo sapiens GN=RBM25 PE=1 SV=3	RBM25	4	8	10	8	8	6	1	0	1	-2.116	0.0	0.00128907911263
Q969H8	Myeloid-derived growth factor OS=Homo sapiens GN=MYDGF PE=1 SV=1	MYDGF	4	4	5	4	4	3	0	0	1	-1.451	0.0	0.0270150693574
Q6AXW2	Protein Tmod3 OS=Rattus norvegicus GN=Tmod3 PE=2 SV=1	Tmod3	4	9	6	5	6	2	1	0	0	-1.715	0.0	0.00889926166791
D3ZW55	Inosine triphosphate pyrophosphatase OS=Rattus norvegicus GN=Itpa PE=3 SV=1	Itpa	4	5	3	5	5	8	10	12	10	0.821	0.0	0.00157985873878
I3L3M7	Thioredoxin domain-containing protein 17 OS=Homo sapiens GN=TXNDC17 PE=1 SV=1	TXNDC17	4	6	6	8	7	9	0	0	0	-2.004	0.0	0.00250861793815
P56192	Methionine--tRNA ligase, cytoplasmic OS=Homo sapiens GN=MARS PE=1 SV=2	MARS	4	1	2	6	4	4	1	1	1	-1.327	0.0	0.0434664363345
D3ZHX3	Protein Diras2 OS=Rattus norvegicus GN=Diras2 PE=4 SV=1	Diras2	4	0	0	0	0	6	7	9	10	1.386	0.0	7.34575103548e-05
Q96C19	EF-hand domain-containing protein D2 OS=Homo sapiens GN=EFHD2 PE=1 SV=1	EFHD2	4	6	4	7	8	7	7	6	6	0.093	0.738682	0.731222340827
Q14161	ARF GTPase-activating protein GIT2 OS=Homo sapiens GN=GIT2 PE=1 SV=2	GIT2	4	8	4	4	3	5	1	1	2	-1.305	0.0	0.0195173159032
Q12929	Epidermal growth factor receptor kinase substrate 8 OS=Homo sapiens GN=EPS8 PE=1 SV=1	EPS8	4	1	4	1	2	1	0	0	0	-0.825	0.006326	0.215753142347
P00167	Cytochrome b5 OS=Homo sapiens GN=CYB5A PE=1 SV=2	CYB5A	4	1	2	5	4	8	6	6	3	0.246	0.051537	0.456936975387
Q96A49	Synapse-associated protein 1 OS=Homo sapiens GN=SYAP1 PE=1 SV=1	SYAP1	4	9	3	4	4	3	0	0	0	-1.62	0.0	0.0162567412114
Q99816	Tumor susceptibility gene 101 protein OS=Homo sapiens GN=TSG101 PE=1 SV=2	TSG101	4	7	6	2	2	0	2	4	2	-0.305	0.366402	0.483677536275
P07741	Adenine phosphoribosyltransferase OS=Homo sapiens GN=APRT PE=1 SV=2	APRT	4	7	8	4	3	3	0	0	0	-1.609	0.0	0.0112833110662
Q86XR7-2	Isoform 2 of TIR domain-containing adapter molecule 2 OS=Homo sapiens GN=TICAM2	TICAM2	4	6	7	5	7	5	1	0	2	-1.52	0.0	0.00988861790331
P68036-3	Isoform 3 of Ubiquitin-conjugating enzyme E2 L3 OS=Homo sapiens GN=UBE2L3	UBE2L3	4	9	9	19	11	11	6	8	11	-0.162	0.372314	0.485802793809
A0A087X1W2	Protein arginine N-methyltransferase 1 OS=Homo sapiens GN=PRMT1 PE=1 SV=1	PRMT1	4	8	7	5	7	5	1	2	2	-1.313	0.0	0.00552526494304
G3V7G0	Cytoplasmic dynein 1 light intermediate chain 1 OS=Rattus norvegicus GN=Dync1li1 PE=4 SV=1	Dync1li1	4	6	3	6	9	6	11	8	7	0.48	0.0	0.0715296737215
Q5PPG2	Legumain OS=Rattus norvegicus GN=Lgmn PE=2 SV=1	Lgmn	4	5	8	1	2	0	0	0	0	-1.384	0.0	0.0439885397011
O14653	Golgi SNAP receptor complex member 2 OS=Homo sapiens GN=GOSR2 PE=1 SV=2	GOSR2	4	7	5	2	1	2	0	0	1	-1.342	0.0	0.0422042995406
Q6IRE4	Tumor susceptibility gene 101 protein OS=Rattus norvegicus GN=Tsg101 PE=1 SV=1	Tsg101	4	7	6	0	0	0	3	5	4	0.204	0.240387	0.579031467149
O35458	Vesicular inhibitory amino acid transporter OS=Rattus norvegicus GN=Slc32a1 PE=1 SV=1	Slc32a1	4	0	0	2	0	0	12	12	10	1.996	0.0	3.98985963863e-08
A9Z1X7	Serine/arginine repetitive matrix protein 1 OS=Homo sapiens GN=SRRM1 PE=1 SV=1	SRRM1	4	4	4	5	3	3	0	0	1	-1.463	0.0	0.0227981715328
Q13740	CD166 antigen OS=Homo sapiens GN=ALCAM PE=1 SV=2	ALCAM	4	5	6	4	6	6	5	7	7	0.254	0.01246	0.377398382151
P49770	Translation initiation factor eIF-2B subunit beta OS=Homo sapiens GN=EIF2B2 PE=1 SV=3	EIF2B2	4	5	4	2	3	2	0	0	0	-1.304	0.0	0.0458034610729
Q91XR8	Phospholipid hydroperoxide glutathione peroxidase, nuclear OS=Rattus norvegicus GN=Gpx4 PE=2 SV=3	Gpx4	4	1	0	0	0	0	5	4	3	1.061	0.0	0.0154311035312
O00203	AP-3 complex subunit beta-1 OS=Homo sapiens GN=AP3B1 PE=1 SV=3	AP3B1	4	10	12	6	7	4	2	4	4	-0.741	0.0	0.0272721691504
G5EA30	CUG triplet repeat, RNA binding protein 1, isoform CRA_c OS=Homo sapiens GN=CELF1 PE=1 SV=1	CELF1	4	12	9	5	4	4	2	1	4	-0.971	0.0	0.0187683680183
Q6P686	Osteoclast-stimulating factor 1 OS=Rattus norvegicus GN=Ostf1 PE=2 SV=1	Ostf1	4	4	7	4	6	4	2	3	3	-0.592	0.000768	0.152918026015
O75506	Heat shock factor-binding protein 1 OS=Homo sapiens GN=HSBP1 PE=1 SV=1	HSBP1	4	7	11	11	7	5	0	0	0	-2.099	0.0	0.00110200627372
Q9Y5P6-2	Isoform 2 of Mannose-1-phosphate guanyltransferase beta OS=Homo sapiens GN=GMPPB	GMPPB	4	8	8	1	0	1	0	1	1	-1.431	0.0	0.0268563073287
D4A3V2	NADH dehydrogenase (Ubiquinone) 1 alpha subcomplex, 6 (B14) (Predicted) OS=Rattus norvegicus GN=Ndufa6 PE=3 SV=1	Ndufa6	4	2	1	2	2	3	8	7	11	1.385	0.0	2.79200430891e-05
P23965	Enoyl-CoA delta isomerase 1, mitochondrial OS=Rattus norvegicus GN=Eci1 PE=1 SV=1	Eci1	4	2	0	1	0	1	4	6	6	1.252	0.0	0.0033087017191
Q9UBI6	Guanine nucleotide-binding protein G(I)/G(S)/G(O) subunit gamma-12 OS=Homo sapiens GN=GNG12 PE=1 SV=3	GNG12	4	7	3	6	3	4	2	1	1	-1.265	0.0	0.0212507271585
C9J7E5	Transportin-3 OS=Homo sapiens GN=TNPO3 PE=1 SV=1	TNPO3	3	15	16	5	6	4	1	4	2	-1.25	0.0	0.00195819862011
Q99653	Calcineurin B homologous protein 1 OS=Homo sapiens GN=CHP1 PE=1 SV=3	CHP1	3	2	3	5	3	6	4	2	3	-0.191	0.805754	0.644224750893
Q13427	Peptidyl-prolyl cis-trans isomerase G OS=Homo sapiens GN=PPIG PE=1 SV=2	PPIG	3	5	4	1	1	2	1	0	0	-1.109	2.7e-05	0.092996235173
D4ABZ9	Protein Rpl31l4 (Fragment) OS=Rattus norvegicus GN=Rpl31l4 PE=4 SV=2	Rpl31l4	3	2	1	4	4	5	2	1	1	-0.873	0.000253	0.128913591687
Q5M7A4	Ubiquitin-like modifier-activating enzyme 5 OS=Rattus norvegicus GN=Uba5 PE=2 SV=1	Uba5	3	0	2	1	1	3	7	5	6	1.261	0.0	0.000635482469904
D4ACG7	Protein Cpne6 OS=Rattus norvegicus GN=Cpne6 PE=4 SV=2	Cpne6	3	1	0	1	2	4	13	22	11	2.097	0.0	3.39008845186e-10
O60568	Procollagen-lysine,2-oxoglutarate 5-dioxygenase 3 OS=Homo sapiens GN=PLOD3 PE=1 SV=1	PLOD3	3	8	12	4	9	6	0	0	0	-2.086	0.0	0.00179993367042
P11166	Solute carrier family 2, facilitated glucose transporter member 1 OS=Homo sapiens GN=SLC2A1 PE=1 SV=2	SLC2A1	3	3	2	6	3	8	5	8	8	0.58	0.0	0.0456733116442
P48059-3	Isoform 3 of LIM and senescent cell antigen-like-containing domain protein 1 OS=Homo sapiens GN=LIMS1	LIMS1	3	4	9	9	8	8	0	0	0	-2.042	0.0	0.000913812011891
Q6P2A5	Adenylate kinase 3 OS=Rattus norvegicus GN=Ak3 PE=2 SV=1	Ak3	3	0	1	6	1	3	5	3	2	0.333	0.024862	0.413528510471
D3ZZK3	Receptor protein-tyrosine kinase OS=Rattus norvegicus GN=Epha4 PE=4 SV=1	Epha4	3	0	0	0	0	5	10	6	16	1.78	0.0	6.78215583681e-07
Q9ERL1	Cytochrome b-245, beta polypeptide, isoform CRA_a OS=Rattus norvegicus GN=Cybb PE=2 SV=2	Cybb	3	3	1	5	9	0	0	0	0	-1.389	0.0	0.0367617674934
P35269	General transcription factor IIF subunit 1 OS=Homo sapiens GN=GTF2F1 PE=1 SV=2	GTF2F1	3	4	5	5	6	5	0	0	0	-1.656	0.0	0.0166748385413
F1M4A0	Protein Tjp1 OS=Rattus norvegicus GN=Tjp1 PE=1 SV=2	Tjp1	3	7	7	9	5	10	5	5	7	-0.136	0.772149	0.629450798411
D3ZJ01	Protein RGD1307235 OS=Rattus norvegicus GN=RGD1307235 PE=4 SV=1	RGD1307235	3	2	1	1	0	2	12	4	15	1.916	0.0	8.71653839135e-07
Q641W2	UPF0160 protein MYG1, mitochondrial OS=Rattus norvegicus GN=Myg1 PE=1 SV=1	Myg1	3	3	4	2	3	1	0	0	2	-0.755	0.003109	0.191484552832
Q14978-2	Isoform Beta of Nucleolar and coiled-body phosphoprotein 1 OS=Homo sapiens GN=NOLC1	NOLC1	3	8	10	10	6	7	2	1	1	-1.762	0.0	0.000777733707676
F1LQ26	Rap guanine nucleotide exchange factor 4 (Fragment) OS=Rattus norvegicus GN=Rapgef4 PE=4 SV=2	Rapgef4	3	0	0	1	0	0	6	4	7	1.511	0.0	0.000507057817658
Q12965	Unconventional myosin-Ie OS=Homo sapiens GN=MYO1E PE=1 SV=2	MYO1E	3	9	8	7	3	4	0	0	0	-1.844	0.0	0.00380489317615
P49802	Regulator of G-protein signaling 7 OS=Homo sapiens GN=RGS7 PE=1 SV=3	RGS7	3	0	0	0	0	5	7	7	8	1.378	0.0	0.000103899577858
D3ZPI8	Complement component 8, gamma polypeptide (Predicted), isoform CRA_a OS=Rattus norvegicus GN=C8g PE=4 SV=1	C8g	3	2	1	1	1	2	0	0	0	-0.551	0.197472	0.415473109728
Q9NZN4	EH domain-containing protein 2 OS=Homo sapiens GN=EHD2 PE=1 SV=2	EHD2	3	8	10	5	2	1	0	0	0	-1.7	0.0	0.0108249336817
Q62991	Sec1 family domain-containing protein 1 OS=Rattus norvegicus GN=Scfd1 PE=1 SV=1	Scfd1	3	1	2	4	3	5	5	2	2	0.049	1.0	0.904958461296
Q9H4A3-7	Isoform 6 of Serine/threonine-protein kinase WNK1 OS=Homo sapiens GN=WNK1	WNK1	3	2	2	3	4	2	1	0	0	-1.121	6.1e-05	0.104439851036
P13234	Calcium/calmodulin-dependent protein kinase type IV OS=Rattus norvegicus GN=Camk4 PE=1 SV=3	Camk4	3	1	0	0	0	2	7	7	8	1.653	0.0	3.25999617472e-05
Q01130	Serine/arginine-rich splicing factor 2 OS=Homo sapiens GN=SRSF2 PE=1 SV=4	SRSF2	3	4	3	6	4	6	1	0	1	-1.587	0.0	0.0206238799405
Q9H857-2	Isoform 2 of 5'-nucleotidase domain-containing protein 2 OS=Homo sapiens GN=NT5DC2	NT5DC2	3	9	11	4	4	4	0	0	0	-1.859	0.0	0.00532970596519
K7ERG4	Small nuclear ribonucleoprotein Sm D2 OS=Homo sapiens GN=SNRPD2 PE=1 SV=1	SNRPD2	3	3	1	5	5	7	1	2	1	-1.152	0.0	0.0524891627122
D3ZX38	Prefoldin 1 (Predicted) OS=Rattus norvegicus GN=Pfdn1 PE=4 SV=1	Pfdn1	3	5	4	4	2	2	2	3	0	-0.524	0.020335	0.264936136484
F1M8B7	Protein Chmp2b OS=Rattus norvegicus GN=Chmp2b PE=4 SV=2	Chmp2b	3	3	2	2	2	2	2	2	1	-0.337	0.421478	0.503112814066
P97849	Long-chain fatty acid transport protein 1 OS=Rattus norvegicus GN=Slc27a1 PE=2 SV=1	Slc27a1	3	0	0	1	0	2	4	5	5	1.164	0.0	0.00782102800848
Q6Y7W6	PERQ amino acid-rich with GYF domain-containing protein 2 OS=Homo sapiens GN=GIGYF2 PE=1 SV=1	GIGYF2	3	6	9	6	6	6	0	0	5	-0.92	0.0	0.0279847564768
Q10471	Polypeptide N-acetylgalactosaminyltransferase 2 OS=Homo sapiens GN=GALNT2 PE=1 SV=1	GALNT2	3	5	10	10	6	5	0	0	0	-1.968	0.0	0.00312061516068
G3V7P1	Syntaxin-12 OS=Rattus norvegicus GN=Stx12 PE=1 SV=1	Stx12	3	1	2	3	5	4	14	13	19	1.693	0.0	1.34537332055e-08
E9PHN6	Glutathione S-transferase Mu 2 OS=Homo sapiens GN=GSTM2 PE=1 SV=1	GSTM2	3	7	8	11	7	7	7	7	10	0.178	0.103545	0.505730743549
P55084	Trifunctional enzyme subunit beta, mitochondrial OS=Homo sapiens GN=HADHB PE=1 SV=3	HADHB	3	9	15	13	10	10	0	2	0	-2.066	0.0	0.000190948490658
O75964	ATP synthase subunit g, mitochondrial OS=Homo sapiens GN=ATP5L PE=1 SV=3	ATP5L	3	2	6	2	2	1	0	0	0	-1.105	5.1e-05	0.101630469566
P61515	Putative 60S ribosomal protein L37a OS=Rattus norvegicus GN=Rpl37a-ps1 PE=5 SV=2	Rpl37a	3	3	3	10	9	5	3	2	4	-0.551	0.001111	0.162083039888
Q9UPT5	Exocyst complex component 7 OS=Homo sapiens GN=EXOC7 PE=1 SV=3	EXOC7	3	3	5	2	2	4	1	5	6	0.289	0.044807	0.448091872696
A0A087WSV8	Nucleobindin 2, isoform CRA_b OS=Homo sapiens GN=NUCB2 PE=1 SV=1	NUCB2	3	12	12	8	5	4	0	0	0	-2.076	0.0	0.0014475400824
O75899	Gamma-aminobutyric acid type B receptor subunit 2 OS=Homo sapiens GN=GABBR2 PE=1 SV=1	GABBR2	3	0	0	2	1	2	9	7	7	1.663	0.0	7.20236068641e-05
Q5TF21	Protein SOGA3 OS=Homo sapiens GN=SOGA3 PE=2 SV=1	SOGA3	3	1	0	1	1	4	7	6	10	1.503	0.0	2.97986053739e-05
Q7TP78	Aa2-258 OS=Rattus norvegicus GN=Ndufa8 PE=2 SV=1	Ndufa8	3	3	3	1	1	3	6	3	4	0.658	0.0	0.0944060669106
Q68FX4	Hematopoietic cell specific Lyn substrate 1 OS=Rattus norvegicus GN=Hcls1 PE=2 SV=1	Hcls1	3	5	4	6	16	5	0	0	1	-1.986	0.0	0.00169351973453
F8W785	Golgi integral membrane protein 4 OS=Homo sapiens GN=GOLIM4 PE=1 SV=1	GOLIM4	3	9	8	3	1	2	0	0	0	-1.595	0.0	0.0182995808676
Q16222	UDP-N-acetylhexosamine pyrophosphorylase OS=Homo sapiens GN=UAP1 PE=1 SV=3	UAP1	3	4	6	4	3	1	1	2	1	-1.043	3e-06	0.0672948109123
O95816	BAG family molecular chaperone regulator 2 OS=Homo sapiens GN=BAG2 PE=1 SV=1	BAG2	3	6	7	3	5	5	1	0	0	-1.706	0.0	0.00726166562316
F1M978	Inositol monophosphatase 1 OS=Rattus norvegicus GN=Impa1 PE=4 SV=1	Impa1	3	1	2	0	4	7	13	11	9	1.344	0.0	1.76607763194e-06
Q96GG9	DCN1-like protein 1 OS=Homo sapiens GN=DCUN1D1 PE=1 SV=1	DCUN1D1	3	3	3	3	2	2	1	0	1	-1.066	0.000208	0.125177328751
G3V7N9	Complement C1q subcomponent subunit B OS=Rattus norvegicus GN=C1qb PE=4 SV=1	C1qb	3	3	2	3	5	4	0	0	3	-0.719	0.00094	0.157861646417
A0A087WYK8	Nardilysin OS=Homo sapiens GN=NRD1 PE=1 SV=1	NRD1	3	14	15	6	4	4	0	0	0	-2.145	0.0	0.000597382584608
Q9Y263	Phospholipase A-2-activating protein OS=Homo sapiens GN=PLAA PE=1 SV=2	PLAA	3	6	9	5	9	4	1	4	4	-0.686	2e-06	0.0648631709713
O60271	C-Jun-amino-terminal kinase-interacting protein 4 OS=Homo sapiens GN=SPAG9 PE=1 SV=4	SPAG9	3	8	8	4	3	4	1	2	4	-0.773	4.4e-05	0.0993937190482
P70470	Acyl-protein thioesterase 1 OS=Rattus norvegicus GN=Lypla1 PE=1 SV=1	Lypla1	3	2	1	1	0	1	1	2	1	-0.196	0.966695	0.752078411925
M0RB03	Protein LOC100911677 OS=Rattus norvegicus GN=LOC100911677 PE=4 SV=1	LOC100911677	3	2	2	2	3	5	1	1	1	-1.113	6.9e-05	0.106202460338
P54690	Branched-chain-amino-acid aminotransferase, cytosolic OS=Rattus norvegicus GN=Bcat1 PE=1 SV=1	Bcat1	3	0	0	3	2	5	12	14	14	1.783	0.0	1.58962687565e-09
P53007	Tricarboxylate transport protein, mitochondrial OS=Homo sapiens GN=SLC25A1 PE=1 SV=2	SLC25A1	3	4	4	6	4	6	2	2	3	-0.634	0.000238	0.127733688862
A0A0A0MR88	WASH complex subunit FAM21C OS=Homo sapiens GN=FAM21C PE=1 SV=1	FAM21C	3	3	2	4	4	2	0	0	1	-1.186	2e-06	0.0638680268425
B0BNM1	NAD(P)H-hydrate epimerase OS=Rattus norvegicus GN=Apoa1bp PE=2 SV=1	Apoa1bp	3	1	2	1	1	2	4	3	5	0.899	0.0	0.0387435777507
Q00566-2	Isoform B of Methyl-CpG-binding protein 2 OS=Rattus norvegicus GN=Mecp2	Mecp2	3	2	1	2	0	4	2	7	4	0.743	0.0	0.0608753135047
D3ZJ63	Protein Rab11fip5 (Fragment) OS=Rattus norvegicus GN=Rab11fip5 PE=4 SV=2	Rab11fip5	3	0	1	2	0	1	5	5	5	1.301	0.0	0.00176419806566
P31647	Sodium- and chloride-dependent GABA transporter 3 OS=Rattus norvegicus GN=Slc6a11 PE=2 SV=1	Slc6a11	3	0	0	3	2	4	8	12	7	1.427	0.0	4.12465860797e-06
Q157S1	CREB-regulated transcription coactivator 1 OS=Rattus norvegicus GN=Crtc1 PE=1 SV=1	Crtc1	3	0	0	0	0	2	6	4	10	1.576	0.0	7.7727814607e-05
Q6IRL2	Mitofusin 2 OS=Rattus norvegicus GN=LOC100911485 PE=2 SV=1	LOC100911485	3	1	0	0	0	2	4	4	1	0.784	0.0	0.0900754207821
Q9NZ08-2	Isoform 2 of Endoplasmic reticulum aminopeptidase 1 OS=Homo sapiens GN=ERAP1	ERAP1	3	5	6	6	3	1	1	0	1	-1.469	0.0	0.0153379291179
Q9BXS5-2	Isoform 2 of AP-1 complex subunit mu-1 OS=Homo sapiens GN=AP1M1	AP1M1	3	5	10	7	9	4	10	10	9	0.478	0.0	0.0453816143563
Q9QYU2	Elongation factor Ts, mitochondrial OS=Rattus norvegicus GN=Tsfm PE=2 SV=1	Tsfm	3	0	0	1	0	2	8	4	5	1.424	0.0	0.000329032624291
O43172	U4/U6 small nuclear ribonucleoprotein Prp4 OS=Homo sapiens GN=PRPF4 PE=1 SV=2	PRPF4	3	6	8	2	1	2	0	0	0	-1.354	0.0	0.0418508729804
Q14914	Prostaglandin reductase 1 OS=Homo sapiens GN=PTGR1 PE=1 SV=2	PTGR1	3	12	8	9	7	7	0	0	0	-2.132	0.0	0.000459531597257
Q9HC07	Transmembrane protein 165 OS=Homo sapiens GN=TMEM165 PE=1 SV=1	TMEM165	3	11	5	8	4	2	0	0	0	-1.79	0.0	0.00507711333724
P29147	D-beta-hydroxybutyrate dehydrogenase, mitochondrial OS=Rattus norvegicus GN=Bdh1 PE=1 SV=2	Bdh1	3	0	0	0	1	2	4	5	6	1.301	0.0	0.00263839762947
Q6AXX6	Redox-regulatory protein FAM213A OS=Rattus norvegicus GN=Fam213a PE=1 SV=1	Fam213a	3	0	0	1	0	2	4	4	3	0.944	0.0	0.0431866837783
Q9UJW0-3	Isoform 3 of Dynactin subunit 4 OS=Homo sapiens GN=DCTN4	DCTN4	3	2	3	9	2	9	4	3	5	-0.102	0.976176	0.765245265444
Q8WXF1	Paraspeckle component 1 OS=Homo sapiens GN=PSPC1 PE=1 SV=1	PSPC1	3	2	2	6	3	4	6	7	6	0.707	0.0	0.0256612636849
P33316	Deoxyuridine 5'-triphosphate nucleotidohydrolase, mitochondrial OS=Homo sapiens GN=DUT PE=1 SV=4	DUT	3	7	6	8	4	7	0	0	0	-1.825	0.0	0.00418592219037
Q6Q629	Inactive dipeptidyl peptidase 10 OS=Rattus norvegicus GN=Dpp10 PE=1 SV=1	Dpp10	3	0	0	0	0	3	16	12	19	2.322	0.0	5.78848627642e-11
A0A024RBT2	Diablo homolog, mitochondrial OS=Homo sapiens GN=DIABLO PE=1 SV=1	DIABLO	3	2	4	3	2	5	0	0	0	-1.219	0.0	0.042682870475
P05165	Propionyl-CoA carboxylase alpha chain, mitochondrial OS=Homo sapiens GN=PCCA PE=1 SV=4	PCCA	3	2	2	0	0	1	2	2	2	0.203	0.692264	0.717800447998
D3ZC63	Protein Cmpk2 OS=Rattus norvegicus GN=Cmpk2 PE=4 SV=2	Cmpk2	3	1	0	0	1	1	2	5	4	1.105	0.0	0.0219114142707
Q13131-2	Isoform 2 of 5'-AMP-activated protein kinase catalytic subunit alpha-1 OS=Homo sapiens GN=PRKAA1	PRKAA1	3	9	3	4	1	3	1	2	1	-1.094	1e-06	0.0539173480579
D3ZWX4	NCK interacting protein with SH3 domain (Predicted), isoform CRA_a OS=Rattus norvegicus GN=Nckipsd PE=4 SV=2	Nckipsd	3	0	0	2	0	4	6	4	4	0.915	0.0	0.0292797065711
Q53GQ0	Very-long-chain 3-oxoacyl-CoA reductase OS=Homo sapiens GN=HSD17B12 PE=1 SV=2	HSD17B12	3	7	11	4	8	3	0	1	0	-1.881	0.0	0.00458256856743
E9PTX9	Protein Slc12a2 OS=Rattus norvegicus GN=Slc12a2 PE=4 SV=1	Slc12a2	3	1	0	2	2	5	12	10	13	1.676	0.0	2.7197387561e-07
G3V4C6	UPF0568 protein C14orf166 OS=Homo sapiens GN=C14orf166 PE=1 SV=1	C14orf166	3	8	7	3	6	7	3	2	3	-0.75	1e-06	0.0614560497275
P31937	3-hydroxyisobutyrate dehydrogenase, mitochondrial OS=Homo sapiens GN=HIBADH PE=1 SV=2	HIBADH	3	4	3	4	2	2	2	3	1	-0.46	0.071546	0.335898928994
P26885	Peptidyl-prolyl cis-trans isomerase FKBP2 OS=Homo sapiens GN=FKBP2 PE=1 SV=2	FKBP2	3	2	2	5	4	3	2	4	8	0.442	0.000329	0.236571440406
Q9UDY2-7	Isoform 7 of Tight junction protein ZO-2 OS=Homo sapiens GN=TJP2	TJP2	3	8	12	4	3	3	0	0	1	-1.769	0.0	0.0040956401654
O43809	Cleavage and polyadenylation specificity factor subunit 5 OS=Homo sapiens GN=NUDT21 PE=1 SV=1	NUDT21	3	7	5	6	3	5	2	4	4	-0.333	0.150928	0.391555425701
P53990-5	Isoform 5 of IST1 homolog OS=Homo sapiens GN=IST1	IST1	3	1	1	2	1	3	3	2	2	0.232	0.405132	0.636784039737
Q9NZT2	Opioid growth factor receptor OS=Homo sapiens GN=OGFR PE=1 SV=3	OGFR	3	6	12	9	13	7	0	0	0	-2.239	0.0	0.000743809611776
Q8CGU4	Arf-GAP with GTPase, ANK repeat and PH domain-containing protein 2 OS=Rattus norvegicus GN=Agap2 PE=1 SV=1	Agap2	3	0	0	1	1	2	16	18	12	2.416	0.0	7.20646519494e-12
B5DF55	Protein Stam OS=Rattus norvegicus GN=Stam PE=2 SV=1	Stam	3	3	0	3	0	4	7	5	6	0.901	0.0	0.0116292239809
O95861-2	Isoform 2 of 3'(2'),5'-bisphosphate nucleotidase 1 OS=Homo sapiens GN=BPNT1	BPNT1	3	3	2	3	0	0	2	3	2	0.059	1.0	0.906384604947
P62076	Mitochondrial import inner membrane translocase subunit Tim13 OS=Rattus norvegicus GN=Timm13 PE=3 SV=1	Timm13	3	2	1	2	3	3	4	4	5	0.629	0.0	0.108890505493
A1X283	SH3 and PX domain-containing protein 2B OS=Homo sapiens GN=SH3PXD2B PE=1 SV=3	SH3PXD2B	3	6	4	6	1	3	0	0	0	-1.412	0.0	0.033378561314
P47971	Neuronal pentraxin-1 OS=Rattus norvegicus GN=Nptx1 PE=1 SV=1	Nptx1	3	0	0	0	0	3	8	3	8	1.402	0.0	0.000156325221048
Q5RKI5	Flightless I homolog (Drosophila) OS=Rattus norvegicus GN=Flii PE=2 SV=1	Flii	3	11	8	9	8	2	3	0	2	-1.261	0.0	0.00572727664587
Q68FX9	NAD-dependent protein deacylase sirtuin-5, mitochondrial OS=Rattus norvegicus GN=Sirt5 PE=2 SV=1	Sirt5	3	0	0	0	0	2	7	9	5	1.606	0.0	9.46549037671e-05
P61353	60S ribosomal protein L27 OS=Homo sapiens GN=RPL27 PE=1 SV=2	RPL27	3	10	9	6	4	8	4	3	4	-0.575	2e-05	0.0888303775284
Q66HG5	Transmembrane 9 superfamily member 2 OS=Rattus norvegicus GN=Tm9sf2 PE=2 SV=1	Tm9sf2	3	5	3	2	1	2	1	1	1	-1.038	0.000116	0.114703515443
Q6QIX3	Zinc transporter 3 OS=Rattus norvegicus GN=Slc30a3 PE=2 SV=1	Slc30a3	3	0	0	1	1	1	6	4	8	1.536	0.0	0.000618657586288
D4ABI7	Protein LOC100365676 OS=Rattus norvegicus GN=LOC100365676 PE=4 SV=2	LOC100365676	3	0	0	1	2	3	5	10	13	1.706	0.0	1.71498852954e-06
P02803	Metallothionein-1 OS=Rattus norvegicus GN=Mt1 PE=1 SV=1	Mt1	3	2	2	2	2	2	0	1	1	-0.808	0.007305	0.221140904184
B0BMT9	Protein Sqrdl OS=Rattus norvegicus GN=Sqrdl PE=2 SV=1	Sqrdl	3	4	3	5	3	1	0	2	0	-0.917	0.000193	0.123731073963
M0RAD5	ATP-dependent Clp protease proteolytic subunit OS=Rattus norvegicus GN=Clpp PE=3 SV=1	Clpp	3	1	0	2	2	5	6	8	6	1.102	0.0	0.00153017032545
Q5XI21	Protein Tom1 OS=Rattus norvegicus GN=Tom1 PE=2 SV=1	Tom1	3	2	1	2	4	4	11	6	5	1.075	0.0	0.00122798062274
Q96JB5	CDK5 regulatory subunit-associated protein 3 OS=Homo sapiens GN=CDK5RAP3 PE=1 SV=2	CDK5RAP3	3	4	8	9	3	2	0	0	0	-1.648	0.0	0.0177064608904
A0A087X020	Ribosome maturation protein SBDS OS=Homo sapiens GN=SBDS PE=1 SV=1	SBDS	3	6	6	4	5	1	0	0	0	-1.456	0.0	0.0152620642479
G3V9M3	Protein Wdr47 OS=Rattus norvegicus GN=Wdr47 PE=4 SV=1	Wdr47	3	0	0	0	0	2	13	11	18	2.274	0.0	1.80442767319e-09
D4A208	SLIT-ROBO Rho GTPase-activating protein 2 OS=Rattus norvegicus GN=Srgap2 PE=1 SV=1	Srgap2	3	2	2	4	2	2	7	9	6	1.135	0.0	0.00111020040287
O14737	Programmed cell death protein 5 OS=Homo sapiens GN=PDCD5 PE=1 SV=3	PDCD5	3	6	7	6	6	6	4	3	5	-0.3	0.127279	0.377614596456
Q4V8H8	EH domain-containing protein 2 OS=Rattus norvegicus GN=Ehd2 PE=1 SV=1	Ehd2	3	6	7	5	1	1	0	0	0	-1.442	0.0	0.0149412482093
[truncated: 2,851 more rows]
