# Supplementary material for: Bacterial Carriers for Glioblastoma Therapy
Source: Mol Ther Oncolytics. 2016 Dec 14;4:1–17. doi: 10.1016/j.omto.2016.12.003 (PMC5363759; doi:10.1016/j.omto.2016.12.003)
Supplement: Data S3. Comma-Separated Value Data for Comparing Fold Change of Treated Responders Relative to Non-responders [file mmc4.zip]

Archive with 1 entries (1 files):
- omto_9_mmc4.csv
