# Supplementary material for: Bacterial Carriers for Glioblastoma Therapy
Source: Mol Ther Oncolytics. 2016 Dec 14;4:1–17. doi: 10.1016/j.omto.2016.12.003 (PMC5363759; doi:10.1016/j.omto.2016.12.003)
Supplement: Data S3. Comma-Separated Value Data for Comparing Fold Change of Treated Responders Relative to Non-responders [file mmc4.zip › omto_9_mmc4.csv]

Accession	Description	Gene	T1 PSMs	T2 PSMs	T3 PSMs	T4 PSMs	T5 PSMs	T6 PSMs	LogFoldChange	fdr	p_value
Q09666	Neuroblast differentiation-associated protein AHNAK OS=Homo sapiens GN=AHNAK PE=1 SV=2	AHNAK	399	377	363	7	5	11	-3.874	0.0	1.02703990396e-80
F1LNK0	Microtubule-associated protein OS=Rattus norvegicus GN=Map2 PE=4 SV=2	Map2	11	0	31	229	238	239	2.8	0.0	1.85214626615e-92
P15146-2	Isoform 2 of Microtubule-associated protein 2 OS=Rattus norvegicus GN=Map2	Map2	11	0	32	227	241	234	2.856	0.0	1.41707151663e-106
P15146	Microtubule-associated protein 2 OS=Rattus norvegicus GN=Map2 PE=1 SV=3	Map2	11	0	31	226	240	234	2.78	0.0	1.85006744867e-71
M0RBJ7	Complement C3 OS=Rattus norvegicus GN=C3 PE=4 SV=1	C3	117	99	109	0	0	39	-2.02	0.0	9.99766989641e-34
P12111	Collagen alpha-3(VI) chain OS=Homo sapiens GN=COL6A3 PE=1 SV=5	COL6A3	288	239	227	3	0	0	-5.025	0.0	4.84210640942e-26
P02770	Serum albumin OS=Rattus norvegicus GN=Alb PE=1 SV=2	Alb	493	336	448	20	20	44	-2.675	0.0	8.96761133846e-134
F1MA36	Spectrin beta 3 OS=Rattus norvegicus GN=Sptbn2 PE=1 SV=2	Sptbn2	9	2	22	165	146	172	2.804	0.0	3.70511112152e-46
P46462	Transitional endoplasmic reticulum ATPase OS=Rattus norvegicus GN=Vcp PE=1 SV=3	Vcp	139	116	133	53	52	52	-0.858	0.0	6.92732614552e-18
G3V7U2	Microtubule-associated protein 1 A, isoform CRA_c OS=Rattus norvegicus GN=Map1a PE=4 SV=1	Map1a	24	8	49	215	219	215	2.147	0.0	5.41416548594e-70
P12346	Serotransferrin OS=Rattus norvegicus GN=Tf PE=1 SV=3	Tf	115	81	95	5	2	18	-2.43	0.0	7.30628500783e-28
P35579	Myosin-9 OS=Homo sapiens GN=MYH9 PE=1 SV=4	MYH9	387	353	395	54	49	55	-1.915	0.0	3.94967315521e-127
P47819	Glial fibrillary acidic protein OS=Rattus norvegicus GN=Gfap PE=1 SV=2	Gfap	81	47	73	63	67	113	0.246	0.0	0.00435682650214
P78527	DNA-dependent protein kinase catalytic subunit OS=Homo sapiens GN=PRKDC PE=1 SV=3	PRKDC	126	94	99	0	0	0	-4.763	0.0	3.28176262957e-13
G3V984	Protein bassoon OS=Rattus norvegicus GN=Bsn PE=4 SV=1	Bsn	0	0	2	135	89	131	4.36	0.0	2.98157598065e-24
F1LRL9	Microtubule-associated protein 1B OS=Rattus norvegicus GN=Map1b PE=1 SV=1	Map1b	42	29	57	124	157	127	1.199	0.0	4.24838572314e-35
Q9P2E9	Ribosome-binding protein 1 OS=Homo sapiens GN=RRBP1 PE=1 SV=4	RRBP1	96	68	80	7	2	6	-2.773	0.0	9.41319861525e-24
P18206	Vinculin OS=Homo sapiens GN=VCL PE=1 SV=4	VCL	85	70	66	19	19	17	-1.345	0.0	1.09879342037e-19
O88778	Protein bassoon OS=Rattus norvegicus GN=Bsn PE=1 SV=3	Bsn	0	0	2	127	85	119	4.184	0.0	4.339754769e-27
P48681	Nestin OS=Homo sapiens GN=NES PE=1 SV=2	NES	102	61	63	0	0	0	-4.473	0.0	7.03216310782e-12
P11021	78 kDa glucose-regulated protein OS=Homo sapiens GN=HSPA5 PE=1 SV=2	HSPA5	103	99	93	62	62	58	-0.427	0.0	5.40039800071e-06
P34058	Heat shock protein HSP 90-beta OS=Rattus norvegicus GN=Hsp90ab1 PE=1 SV=4	Hsp90ab1	315	292	292	112	114	110	-0.935	0.0	6.18484972821e-49
P08238	Heat shock protein HSP 90-beta OS=Homo sapiens GN=HSP90AB1 PE=1 SV=4	HSP90AB1	321	295	295	109	113	108	-0.966	0.0	3.61078311091e-50
F1MAL6	Plectin (Fragment) OS=Rattus norvegicus GN=Plec PE=1 SV=2	Plec	216	165	172	157	118	162	-0.18	0.0	0.002975090566
P35555	Fibrillin-1 OS=Homo sapiens GN=FBN1 PE=1 SV=3	FBN1	88	84	64	0	0	0	-4.452	0.0	8.31731826014e-14
G3V7K3	Ceruloplasmin OS=Rattus norvegicus GN=Cp PE=4 SV=1	Cp	44	50	31	2	0	7	-2.543	0.0	1.00675686744e-14
P06687	Sodium/potassium-transporting ATPase subunit alpha-3 OS=Rattus norvegicus GN=Atp1a3 PE=1 SV=2	Atp1a3	57	23	113	436	419	411	1.935	0.0	3.26215500529e-148
P24821	Tenascin OS=Homo sapiens GN=TNC PE=1 SV=3	TNC	63	71	56	0	0	0	-4.26	0.0	3.83671152195e-13
P09951	Synapsin-1 OS=Rattus norvegicus GN=Syn1 PE=1 SV=3	Syn1	30	3	53	212	206	233	2.107	0.0	9.96521747108e-89
P62815	V-type proton ATPase subunit B, brain isoform OS=Rattus norvegicus GN=Atp6v1b2 PE=1 SV=1	Atp6v1b2	23	16	25	84	84	91	1.48	0.0	1.85433415513e-24
P27816	Microtubule-associated protein 4 OS=Homo sapiens GN=MAP4 PE=1 SV=3	MAP4	82	66	76	1	4	1	-3.618	0.0	8.43617290205e-19
Q14315	Filamin-C OS=Homo sapiens GN=FLNC PE=1 SV=3	FLNC	53	74	46	0	2	1	-3.865	0.0	2.82927998429e-14
P20810-6	Isoform 6 of Calpastatin OS=Homo sapiens GN=CAST	CAST	63	63	54	0	0	0	-4.19	0.0	1.23548678086e-11
Q63560	Microtubule-associated protein 6 OS=Rattus norvegicus GN=Map6 PE=1 SV=1	Map6	9	0	35	84	94	90	1.877	0.0	2.62532591068e-28
Q63041	Alpha-1-macroglobulin OS=Rattus norvegicus GN=A1m PE=1 SV=1	A1m	41	45	28	0	0	0	-3.755	0.0	5.73868207497e-09
P12785	Fatty acid synthase OS=Rattus norvegicus GN=Fasn PE=1 SV=3	Fasn	9	7	26	55	61	52	1.439	0.0	6.41699675338e-17
Q01177	Plasminogen OS=Rattus norvegicus GN=Plg PE=2 SV=2	Plg	32	34	32	0	0	0	-3.606	0.0	4.99315819837e-09
P08649	Complement C4 OS=Rattus norvegicus GN=C4 PE=1 SV=3	C4	19	33	16	0	0	16	-1.292	0.0	3.29529274862e-06
Q86UP2	Kinectin OS=Homo sapiens GN=KTN1 PE=1 SV=1	KTN1	70	51	45	1	1	0	-4.119	0.0	1.03104985044e-11
Q14697	Neutral alpha-glucosidase AB OS=Homo sapiens GN=GANAB PE=1 SV=3	GANAB	89	67	79	8	8	5	-2.376	0.0	1.58454476307e-27
P53621-2	Isoform 2 of Coatomer subunit alpha OS=Homo sapiens GN=COPA	COPA	54	46	49	13	12	14	-1.3	0.0	1.07146791972e-12
P21281	V-type proton ATPase subunit B, brain isoform OS=Homo sapiens GN=ATP6V1B2 PE=1 SV=3	ATP6V1B2	24	21	26	70	71	74	1.175	0.0	7.82559492901e-22
Q15582	Transforming growth factor-beta-induced protein ig-h3 OS=Homo sapiens GN=TGFBI PE=1 SV=1	TGFBI	82	102	83	0	0	0	-4.528	0.0	7.51757012566e-14
F2Z3Q8	Importin subunit beta-1 OS=Rattus norvegicus GN=Kpnb1 PE=4 SV=1	Kpnb1	65	51	66	38	40	21	-0.567	0.0	4.32541783002e-06
Q63198	Contactin-1 OS=Rattus norvegicus GN=Cntn1 PE=1 SV=2	Cntn1	1	0	16	82	79	77	2.648	0.0	1.02803003364e-27
Q62910	Synaptojanin-1 OS=Rattus norvegicus GN=Synj1 PE=1 SV=3	Synj1	7	0	11	48	50	69	2.207	0.0	1.11408418558e-17
Q14697-2	Isoform 2 of Neutral alpha-glucosidase AB OS=Homo sapiens GN=GANAB	GANAB	85	66	76	8	8	5	-2.327	0.0	7.03149585578e-25
Q52KS1	6-phosphofructo-1-kinase, M-type OS=Rattus norvegicus GN=Pfkm PE=2 SV=1	Pfkm	9	9	21	67	68	65	1.698	0.0	3.42410019241e-21
P12110	Collagen alpha-2(VI) chain OS=Homo sapiens GN=COL6A2 PE=1 SV=4	COL6A2	61	33	44	1	0	0	-3.856	0.0	4.04554163007e-11
Q9JKB7	Guanine deaminase OS=Rattus norvegicus GN=Gda PE=2 SV=1	Gda	14	25	22	33	42	33	0.637	0.0	0.000117109176897
Q14974	Importin subunit beta-1 OS=Homo sapiens GN=KPNB1 PE=1 SV=2	KPNB1	66	51	66	37	39	21	-0.585	0.0	4.78957059789e-06
P08107	Heat shock 70 kDa protein 1A/1B OS=Homo sapiens GN=HSPA1A PE=1 SV=5	HSPA1A	54	31	44	18	18	17	-0.84	0.0	4.85136079118e-07
Q8IVF2	Protein AHNAK2 OS=Homo sapiens GN=AHNAK2 PE=1 SV=2	AHNAK2	102	62	68	0	0	0	-4.451	0.0	3.77200437731e-13
P06686	Sodium/potassium-transporting ATPase subunit alpha-2 OS=Rattus norvegicus GN=Atp1a2 PE=1 SV=1	Atp1a2	37	22	78	270	254	281	1.848	0.0	1.46272589955e-78
P21333	Filamin-A OS=Homo sapiens GN=FLNA PE=1 SV=4	FLNA	177	140	183	4	6	6	-3.423	0.0	4.50307113845e-44
P02751-15	Isoform 15 of Fibronectin OS=Homo sapiens GN=FN1	FN1	54	62	59	0	0	0	-4.196	0.0	4.11768742075e-10
Q9Z0W5	Protein kinase C and casein kinase substrate in neurons protein 1 OS=Rattus norvegicus GN=Pacsin1 PE=1 SV=1	Pacsin1	9	0	16	61	58	56	2.025	0.0	3.96277086303e-19
Q9ER34	Aconitate hydratase, mitochondrial OS=Rattus norvegicus GN=Aco2 PE=1 SV=2	Aco2	31	19	48	139	152	139	1.54	0.0	2.75032667327e-53
Q5BJT9	Creatine kinase, mitochondrial 1, ubiquitous OS=Rattus norvegicus GN=Ckmt1b PE=2 SV=1	Ckmt1b	10	3	20	70	64	82	1.945	0.0	3.68171488779e-26
P62944-2	Isoform 2 of AP-2 complex subunit beta OS=Rattus norvegicus GN=Ap2b1	Ap2b1	37	19	55	82	83	96	0.899	0.0	4.92468469421e-14
F1LPP3	Protein kinase C and casein kinase substrate in neurons protein 1 OS=Rattus norvegicus GN=Pacsin1 PE=4 SV=2	Pacsin1	9	0	16	58	54	52	1.922	0.0	4.03190341228e-16
P12839	Neurofilament medium polypeptide OS=Rattus norvegicus GN=Nefm PE=1 SV=4	Nefm	6	9	43	162	109	126	2.025	0.0	2.19476164261e-48
Q2I6B2	V-H+ATPase subunit a1-III OS=Rattus norvegicus GN=Atp6v0a1 PE=2 SV=1	Atp6v0a1	7	0	18	67	58	62	2.076	0.0	2.63338730851e-24
Q07065	Cytoskeleton-associated protein 4 OS=Homo sapiens GN=CKAP4 PE=1 SV=2	CKAP4	62	40	52	0	0	0	-4.002	0.0	1.01634297411e-10
F1M9N9	Protein Ank2 (Fragment) OS=Rattus norvegicus GN=Ank2 PE=4 SV=2	Ank2	3	0	13	153	168	160	3.266	0.0	2.24773846001e-38
Q05175	Brain acid soluble protein 1 OS=Rattus norvegicus GN=Basp1 PE=1 SV=2	Basp1	17	5	29	88	81	98	1.7	0.0	1.42112046547e-25
P09117	Fructose-bisphosphate aldolase C OS=Rattus norvegicus GN=Aldoc PE=1 SV=3	Aldoc	27	38	49	108	92	115	1.07	0.0	1.42832314853e-21
P20059	Hemopexin OS=Rattus norvegicus GN=Hpx PE=1 SV=3	Hpx	53	53	35	0	0	0	-3.945	0.0	7.15623714276e-12
P47860	ATP-dependent 6-phosphofructokinase, platelet type OS=Rattus norvegicus GN=Pfkp PE=1 SV=2	Pfkp	23	9	21	76	70	86	1.534	0.0	2.36408957705e-24
P25286	V-type proton ATPase 116 kDa subunit a isoform 1 OS=Rattus norvegicus GN=Atp6v0a1 PE=2 SV=1	Atp6v0a1	7	0	17	66	57	61	2.065	0.0	2.56363031973e-20
P13010	X-ray repair cross-complementing protein 5 OS=Homo sapiens GN=XRCC5 PE=1 SV=3	XRCC5	66	61	74	2	0	0	-3.958	0.0	1.21109144259e-12
Q63633-2	Isoform 2 of Solute carrier family 12 member 5 OS=Rattus norvegicus GN=Slc12a5	Slc12a5	2	0	7	63	55	59	2.932	0.0	2.85339106636e-23
O15144	Actin-related protein 2/3 complex subunit 2 OS=Homo sapiens GN=ARPC2 PE=1 SV=1	ARPC2	27	16	35	17	20	22	-0.222	8.1e-05	0.20666106473
D4A8U5	Dynamin-like 120 kDa protein, mitochondrial OS=Rattus norvegicus GN=Opa1 PE=4 SV=2	Opa1	9	14	20	37	35	46	1.077	0.0	2.13919709252e-10
P04406	Glyceraldehyde-3-phosphate dehydrogenase OS=Homo sapiens GN=GAPDH PE=1 SV=3	GAPDH	666	667	627	216	188	182	-1.15	0.0	4.08683941023e-129
F1LTA7	Protein LOC100909504 (Fragment) OS=Rattus norvegicus GN=LOC100909504 PE=4 SV=2	LOC100909504	169	153	163	53	59	48	-1.062	0.0	5.38366064426e-31
P11275	Calcium/calmodulin-dependent protein kinase type II subunit alpha OS=Rattus norvegicus GN=Camk2a PE=1 SV=1	Camk2a	20	8	47	123	106	137	1.651	0.0	4.92669654208e-40
P13233	2',3'-cyclic-nucleotide 3'-phosphodiesterase OS=Rattus norvegicus GN=Cnp PE=1 SV=2	Cnp	13	23	61	178	139	144	1.644	0.0	5.8075777433e-50
P12109	Collagen alpha-1(VI) chain OS=Homo sapiens GN=COL6A1 PE=1 SV=3	COL6A1	83	65	54	1	0	0	-4.313	0.0	2.93093019546e-11
P17844	Probable ATP-dependent RNA helicase DDX5 OS=Homo sapiens GN=DDX5 PE=1 SV=1	DDX5	40	30	37	25	19	17	-0.522	0.0	0.00142963551942
P04276	Vitamin D-binding protein OS=Rattus norvegicus GN=Gc PE=1 SV=3	Gc	33	37	26	0	0	0	-3.589	0.0	5.23263010686e-09
P13667	Protein disulfide-isomerase A4 OS=Homo sapiens GN=PDIA4 PE=1 SV=2	PDIA4	56	48	58	3	4	3	-2.751	0.0	1.6233220369e-17
O60664	Perilipin-3 OS=Homo sapiens GN=PLIN3 PE=1 SV=3	PLIN3	53	53	44	0	0	0	-4.028	0.0	1.16288395589e-10
P13596	Neural cell adhesion molecule 1 OS=Rattus norvegicus GN=Ncam1 PE=1 SV=1	Ncam1	6	1	12	80	109	81	2.697	0.0	4.4309767655e-36
P50554	4-aminobutyrate aminotransferase, mitochondrial OS=Rattus norvegicus GN=Abat PE=1 SV=3	Abat	2	0	12	61	61	48	2.502	0.0	7.63135271415e-30
P19527	Neurofilament light polypeptide OS=Rattus norvegicus GN=Nefl PE=1 SV=3	Nefl	7	7	31	158	98	114	2.186	0.0	9.61463745244e-49
P12956	X-ray repair cross-complementing protein 6 OS=Homo sapiens GN=XRCC6 PE=1 SV=2	XRCC6	55	36	45	0	0	0	-3.925	0.0	3.6571478383e-10
Q63633	Solute carrier family 12 member 5 OS=Rattus norvegicus GN=Slc12a5 PE=1 SV=2	Slc12a5	2	0	7	62	54	58	2.974	0.0	8.87034336536e-19
F1LRZ7	Neurofilament heavy polypeptide OS=Rattus norvegicus GN=Nefh PE=3 SV=1	Nefh	2	3	22	110	69	73	2.284	0.0	4.68570345085e-38
Q9ULV4-3	Isoform 3 of Coronin-1C OS=Homo sapiens GN=CORO1C	CORO1C	30	19	32	9	10	11	-0.953	0.0	1.50060194126e-05
D3ZC55	Heat shock 70kDa protein 12A (Predicted), isoform CRA_a OS=Rattus norvegicus GN=Hspa12a PE=1 SV=1	Hspa12a	3	0	7	65	52	55	2.811	0.0	1.11157344348e-23
Q7TP05	Da1-24 OS=Rattus norvegicus GN=Cfb PE=2 SV=1	Cfb	17	18	16	0	0	5	-1.992	0.0	6.86656794641e-07
A0A0A0MS51	Gelsolin OS=Homo sapiens GN=GSN PE=1 SV=1	GSN	59	41	46	6	3	5	-2.317	0.0	1.01429434156e-16
P08133	Annexin A6 OS=Homo sapiens GN=ANXA6 PE=1 SV=3	ANXA6	63	59	61	21	14	16	-1.236	0.0	3.09938984273e-14
P06396-3	Isoform 3 of Gelsolin OS=Homo sapiens GN=GSN	GSN	60	41	47	6	3	5	-2.341	0.0	1.12308451746e-15
Q62950	Dihydropyrimidinase-related protein 1 OS=Rattus norvegicus GN=Crmp1 PE=1 SV=1	Crmp1	9	6	19	85	91	90	2.137	0.0	1.33509224007e-35
Q6AYI1	DEAD (Asp-Glu-Ala-Asp) box polypeptide 5 OS=Rattus norvegicus GN=Ddx5 PE=1 SV=1	Ddx5	37	30	33	26	19	17	-0.427	0.0	0.00565747551455
P60880	Synaptosomal-associated protein 25 OS=Homo sapiens GN=SNAP25 PE=1 SV=1	SNAP25	9	0	27	67	51	66	1.677	0.0	9.11237768591e-22
P12268	Inosine-5'-monophosphate dehydrogenase 2 OS=Homo sapiens GN=IMPDH2 PE=1 SV=2	IMPDH2	56	54	48	1	2	1	-3.756	0.0	1.70013279738e-12
F5H2F4	C-1-tetrahydrofolate synthase, cytoplasmic OS=Homo sapiens GN=MTHFD1 PE=1 SV=1	MTHFD1	66	50	56	2	2	3	-3.226	0.0	8.91810153691e-16
Q96TA1	Niban-like protein 1 OS=Homo sapiens GN=FAM129B PE=1 SV=3	FAM129B	61	50	53	0	0	0	-4.086	0.0	1.96422854608e-12
F1LRI7	AP2-associated protein kinase 1 OS=Rattus norvegicus GN=Aak1 PE=4 SV=2	Aak1	3	2	6	68	49	48	2.757	0.0	7.29765321872e-23
F1M0L7	Annexin (Fragment) OS=Rattus norvegicus GN=Anxa3 PE=3 SV=2	Anxa3	29	39	53	23	14	39	-0.427	0.0	0.00560046828991
Q9UQ80	Proliferation-associated protein 2G4 OS=Homo sapiens GN=PA2G4 PE=1 SV=3	PA2G4	52	26	30	5	7	8	-1.659	0.0	2.73827585005e-11
A0A024R4E5	High density lipoprotein binding protein (Vigilin), isoform CRA_a OS=Homo sapiens GN=HDLBP PE=1 SV=1	HDLBP	53	37	33	10	6	8	-1.598	0.0	1.15205312883e-11
P14046	Alpha-1-inhibitor 3 OS=Rattus norvegicus GN=A1i3 PE=1 SV=1	A1i3	98	70	84	1	0	1	-4.516	0.0	8.02661321761e-13
P31596	Excitatory amino acid transporter 2 OS=Rattus norvegicus GN=Slc1a2 PE=1 SV=2	Slc1a2	20	4	31	120	71	83	1.643	0.0	2.62639895273e-26
P06733	Alpha-enolase OS=Homo sapiens GN=ENO1 PE=1 SV=2	ENO1	115	98	105	74	87	74	-0.254	0.0	0.00317671091824
P32551	Cytochrome b-c1 complex subunit 2, mitochondrial OS=Rattus norvegicus GN=Uqcrc2 PE=1 SV=2	Uqcrc2	10	3	30	67	70	73	1.67	0.0	1.87029660992e-22
P09606	Glutamine synthetase OS=Rattus norvegicus GN=Glul PE=1 SV=3	Glul	9	6	22	48	48	50	1.447	0.0	4.43426366423e-15
Q5XI38	Lymphocyte cytosolic protein 1 OS=Rattus norvegicus GN=Lcp1 PE=2 SV=1	Lcp1	30	51	48	2	3	16	-1.787	0.0	7.25818987769e-15
P13797	Plastin-3 OS=Homo sapiens GN=PLS3 PE=1 SV=4	PLS3	44	42	38	14	9	11	-1.256	0.0	1.3377197114e-09
E9PFW3	AP-2 complex subunit mu OS=Homo sapiens GN=AP2M1 PE=1 SV=1	AP2M1	21	13	16	50	46	49	1.12	0.0	9.95857132217e-12
Q9ULU8-4	Isoform 4 of Calcium-dependent secretion activator 1 OS=Homo sapiens GN=CADPS	CADPS	8	2	13	54	51	57	2.025	0.0	9.80303775829e-16
P35998	26S protease regulatory subunit 7 OS=Homo sapiens GN=PSMC2 PE=1 SV=3	PSMC2	28	34	34	10	10	14	-0.994	0.0	3.2164765091e-07
Q15233	Non-POU domain-containing octamer-binding protein OS=Homo sapiens GN=NONO PE=1 SV=4	NONO	35	33	26	6	15	11	-1.045	0.0	2.24517729585e-07
P10687	1-phosphatidylinositol 4,5-bisphosphate phosphodiesterase beta-1 OS=Rattus norvegicus GN=Plcb1 PE=1 SV=1	Plcb1	0	0	2	53	41	51	3.857	0.0	3.91406390023e-13
O60313-2	Isoform 2 of Dynamin-like 120 kDa protein, mitochondrial OS=Homo sapiens GN=OPA1	OPA1	9	14	23	29	23	36	0.706	0.0	0.000130772086485
P08670	Vimentin OS=Homo sapiens GN=VIM PE=1 SV=4	VIM	967	1064	854	73	94	42	-2.58	0.0	1.33940257519e-288
F1LM42	Protein Ank2 OS=Rattus norvegicus GN=Ank2 PE=4 SV=2	Ank2	3	0	12	151	165	153	3.529	0.0	5.92168292333e-36
D4A133	Protein Atp6v1a OS=Rattus norvegicus GN=Atp6v1a PE=3 SV=1	Atp6v1a	30	28	46	88	92	110	1.087	0.0	4.27551881414e-19
Q6P6V0	Glucose-6-phosphate isomerase OS=Rattus norvegicus GN=Gpi PE=1 SV=1	Gpi	29	28	36	84	98	98	1.169	0.0	1.19563765724e-23
P07936	Neuromodulin OS=Rattus norvegicus GN=Gap43 PE=1 SV=1	Gap43	6	3	13	53	61	54	2.096	0.0	2.6094646364e-23
P09651	Heterogeneous nuclear ribonucleoprotein A1 OS=Homo sapiens GN=HNRNPA1 PE=1 SV=5	HNRNPA1	60	55	44	20	21	18	-0.943	0.0	5.39369387494e-10
P13489	Ribonuclease inhibitor OS=Homo sapiens GN=RNH1 PE=1 SV=2	RNH1	44	28	39	0	0	0	-3.721	0.0	3.61523990562e-09
G3V9R9	Afamin OS=Rattus norvegicus GN=Afm PE=4 SV=1	Afm	20	19	18	0	0	0	-3.037	0.0	3.90975371839e-07
Q9NZM1	Myoferlin OS=Homo sapiens GN=MYOF PE=1 SV=1	MYOF	40	43	39	0	0	0	-3.874	0.0	2.70280494279e-09
Q5XIH3	NADH dehydrogenase (Ubiquinone) flavoprotein 1 OS=Rattus norvegicus GN=Ndufv1 PE=2 SV=1	Ndufv1	12	5	16	25	23	18	0.75	0.0	0.000286511365749
G3V7T6	Protein Sf3b1 OS=Rattus norvegicus GN=Sf3b1 PE=4 SV=1	Sf3b1	39	34	36	4	10	7	-1.607	0.0	4.97106065734e-11
Q14152	Eukaryotic translation initiation factor 3 subunit A OS=Homo sapiens GN=EIF3A PE=1 SV=1	EIF3A	39	35	40	4	4	8	-1.93	0.0	1.18078180051e-12
G3V6P7	Myosin, heavy polypeptide 9, non-muscle OS=Rattus norvegicus GN=LOC100911597 PE=4 SV=1	LOC100911597	309	294	322	63	61	67	-1.524	0.0	2.5177020559e-84
Q9Y490	Talin-1 OS=Homo sapiens GN=TLN1 PE=1 SV=3	TLN1	199	179	187	21	20	26	-2.09	0.0	1.31208491132e-66
Q9UQM7-2	Isoform B of Calcium/calmodulin-dependent protein kinase type II subunit alpha OS=Homo sapiens GN=CAMK2A	CAMK2A	19	8	43	115	98	132	1.635	0.0	3.87657059243e-44
Q14764	Major vault protein OS=Homo sapiens GN=MVP PE=1 SV=4	MVP	121	99	101	3	0	1	-4.206	0.0	2.86717474746e-19
P00507	Aspartate aminotransferase, mitochondrial OS=Rattus norvegicus GN=Got2 PE=1 SV=2	Got2	18	7	32	82	70	63	1.377	0.0	1.41250631646e-17
P30101	Protein disulfide-isomerase A3 OS=Homo sapiens GN=PDIA3 PE=1 SV=4	PDIA3	71	53	72	8	11	14	-1.76	0.0	3.44546355847e-20
P63329	Serine/threonine-protein phosphatase 2B catalytic subunit alpha isoform OS=Rattus norvegicus GN=Ppp3ca PE=1 SV=1	Ppp3ca	23	6	32	46	44	40	0.804	0.0	8.37301818029e-08
P17475	Alpha-1-antiproteinase OS=Rattus norvegicus GN=Serpina1 PE=1 SV=2	Serpina1	51	40	35	0	0	3	-3.257	0.0	9.13821092535e-13
P63245	Guanine nucleotide-binding protein subunit beta-2-like 1 OS=Rattus norvegicus GN=Gnb2l1 PE=1 SV=3	Gnb2l1	39	25	34	11	8	6	-1.327	0.0	1.63250995017e-09
Q15063	Periostin OS=Homo sapiens GN=POSTN PE=1 SV=2	POSTN	43	0	17	0	0	0	-3.148	0.0	2.70547127774e-06
Q9Y3I0	tRNA-splicing ligase RtcB homolog OS=Homo sapiens GN=RTCB PE=1 SV=1	RTCB	35	16	25	10	11	11	-0.815	0.0	7.96336320375e-05
G3V624	Protein Coro1c OS=Rattus norvegicus GN=Coro1c PE=3 SV=1	Coro1c	27	16	29	9	11	11	-0.804	0.0	0.00026780799292
Q91ZN1	Coronin-1A OS=Rattus norvegicus GN=Coro1a PE=1 SV=3	Coro1a	14	13	29	16	15	18	-0.094	0.375959	0.629237750813
P46063	ATP-dependent DNA helicase Q1 OS=Homo sapiens GN=RECQL PE=1 SV=3	RECQL	27	32	30	0	0	0	-3.525	0.0	3.06819694579e-08
Q92896-2	Isoform 2 of Golgi apparatus protein 1 OS=Homo sapiens GN=GLG1	GLG1	30	23	20	2	2	2	-2.509	0.0	1.5422129714e-08
P38650	Cytoplasmic dynein 1 heavy chain 1 OS=Rattus norvegicus GN=Dync1h1 PE=1 SV=1	Dync1h1	180	165	217	217	183	199	0.116	0.0	0.0478385285075
Q14204	Cytoplasmic dynein 1 heavy chain 1 OS=Homo sapiens GN=DYNC1H1 PE=1 SV=5	DYNC1H1	211	185	244	181	155	181	-0.157	0.0	0.00967313324732
P07355-2	Isoform 2 of Annexin A2 OS=Homo sapiens GN=ANXA2	ANXA2	153	153	126	9	8	5	-2.944	0.0	5.43541627403e-36
P11505	Plasma membrane calcium-transporting ATPase 1 OS=Rattus norvegicus GN=Atp2b1 PE=2 SV=2	Atp2b1	20	6	26	80	84	104	1.696	0.0	3.14064426775e-29
Q7KZF4	Staphylococcal nuclease domain-containing protein 1 OS=Homo sapiens GN=SND1 PE=1 SV=1	SND1	105	71	92	6	7	7	-2.558	0.0	4.99260384109e-27
Q6P3V8	Eukaryotic translation initiation factor 4A1 OS=Rattus norvegicus GN=Eif4a1 PE=1 SV=1	Eif4a1	74	56	68	16	13	19	-1.377	0.0	2.74814659736e-17
Q68FY0	Cytochrome b-c1 complex subunit 1, mitochondrial OS=Rattus norvegicus GN=Uqcrc1 PE=1 SV=1	Uqcrc1	15	7	32	61	46	56	1.156	0.0	4.88426089742e-12
P19338	Nucleolin OS=Homo sapiens GN=NCL PE=1 SV=3	NCL	74	52	72	12	9	3	-2.061	0.0	2.31922490803e-21
Q64542-2	Isoform XA of Plasma membrane calcium-transporting ATPase 4 OS=Rattus norvegicus GN=Atp2b4	Atp2b4	10	5	20	65	63	81	1.847	0.0	2.21695835059e-21
P61266	Syntaxin-1B OS=Homo sapiens GN=STX1B PE=1 SV=1	STX1B	6	0	19	49	48	54	1.83	0.0	3.17398990942e-19
P21579	Synaptotagmin-1 OS=Homo sapiens GN=SYT1 PE=1 SV=1	SYT1	2	0	8	97	96	106	3.445	0.0	1.500073714e-35
P40939	Trifunctional enzyme subunit alpha, mitochondrial OS=Homo sapiens GN=HADHA PE=1 SV=2	HADHA	31	26	37	3	2	4	-2.331	0.0	4.15899040304e-11
P62703	40S ribosomal protein S4, X isoform OS=Rattus norvegicus GN=Rps4x PE=2 SV=2	Rps4x	43	24	37	14	11	12	-0.978	0.0	1.44447629324e-07
Q14980	Nuclear mitotic apparatus protein 1 OS=Homo sapiens GN=NUMA1 PE=1 SV=2	NUMA1	42	46	25	0	0	0	-3.743	0.0	1.83022322962e-09
P02651	Apolipoprotein A-IV OS=Rattus norvegicus GN=Apoa4 PE=2 SV=2	Apoa4	12	3	11	0	0	0	-2.258	0.0	0.000621166038376
G3V945	Aldehyde dehydrogenase family 5, subfamily A1 OS=Rattus norvegicus GN=Aldh5a1 PE=3 SV=1	Aldh5a1	2	0	8	25	44	31	2.331	0.0	4.44996921615e-12
Q12797	Aspartyl/asparaginyl beta-hydroxylase OS=Homo sapiens GN=ASPH PE=1 SV=3	ASPH	28	20	22	0	0	0	-3.212	0.0	1.38068410077e-07
P97685	Neurofascin OS=Rattus norvegicus GN=Nfasc PE=1 SV=2	Nfasc	0	0	6	59	52	60	3.133	0.0	6.12447866187e-18
G3V8A5	Protein Vps35 OS=Rattus norvegicus GN=Vps35 PE=4 SV=1	Vps35	22	15	25	32	27	34	0.469	0.0	0.00315416323952
Q99613	Eukaryotic translation initiation factor 3 subunit C OS=Homo sapiens GN=EIF3C PE=1 SV=1	EIF3C	36	18	21	2	4	1	-2.396	0.0	1.33206543369e-08
B5ME19	Eukaryotic translation initiation factor 3 subunit C-like protein OS=Homo sapiens GN=EIF3CL PE=3 SV=1	EIF3CL	35	17	21	2	4	1	-2.366	0.0	6.77131848501e-09
P22314	Ubiquitin-like modifier-activating enzyme 1 OS=Homo sapiens GN=UBA1 PE=1 SV=3	UBA1	105	73	82	39	57	57	-0.481	0.0	1.45004370874e-06
P05708	Hexokinase-1 OS=Rattus norvegicus GN=Hk1 PE=1 SV=4	Hk1	40	25	47	93	88	89	0.933	0.0	1.69637701152e-20
Q08163	Adenylyl cyclase-associated protein 1 OS=Rattus norvegicus GN=Cap1 PE=1 SV=3	Cap1	41	47	54	36	33	36	-0.251	0.0	0.0428673642283
E9PGC8	Microtubule-associated protein 1A OS=Homo sapiens GN=MAP1A PE=1 SV=1	MAP1A	62	36	70	63	61	57	0.137	6.7e-05	0.198827230959
P30153	Serine/threonine-protein phosphatase 2A 65 kDa regulatory subunit A alpha isoform OS=Homo sapiens GN=PPP2R1A PE=1 SV=4	PPP2R1A	43	45	53	40	41	44	-0.071	0.184541	0.550574147289
B1AK88	Capping protein (Actin filament) muscle Z-line, beta, isoform CRA_d OS=Homo sapiens GN=CAPZB PE=1 SV=1	CAPZB	26	27	34	15	14	19	-0.55	0.0	0.00202937060433
P85973	Purine nucleoside phosphorylase OS=Rattus norvegicus GN=Pnp PE=1 SV=1	Pnp	22	24	40	25	24	32	-0.021	0.986782	0.902265474261
P13221	Aspartate aminotransferase, cytoplasmic OS=Rattus norvegicus GN=Got1 PE=1 SV=3	Got1	7	2	19	75	61	68	2.055	0.0	3.23453627577e-23
P23396	40S ribosomal protein S3 OS=Homo sapiens GN=RPS3 PE=1 SV=2	RPS3	39	41	34	17	16	17	-0.78	0.0	3.11178600853e-06
Q6IRS6	Fetub protein OS=Rattus norvegicus GN=Fetub PE=2 SV=1	Fetub	23	24	26	0	0	1	-3.266	0.0	1.94101101039e-07
P61160	Actin-related protein 2 OS=Homo sapiens GN=ACTR2 PE=1 SV=1	ACTR2	34	24	30	25	17	28	-0.181	0.001179	0.281301604135
F1LPK7	Plastin 3 (T-isoform), isoform CRA_a OS=Rattus norvegicus GN=Pls3 PE=4 SV=2	Pls3	30	35	29	14	9	12	-0.934	0.0	2.62978751734e-06
P32851	Syntaxin-1A OS=Rattus norvegicus GN=Stx1a PE=1 SV=1	Stx1a	4	2	10	39	34	52	2.09	0.0	4.25767751821e-15
P16949-2	Isoform 2 of Stathmin OS=Homo sapiens GN=STMN1	STMN1	22	22	22	23	20	23	0.068	0.763555	0.696314723298
Q96PV0	Ras/Rap GTPase-activating protein SynGAP OS=Homo sapiens GN=SYNGAP1 PE=1 SV=4	SYNGAP1	0	0	1	46	40	58	3.964	0.0	8.34617459727e-10
P13668	Stathmin OS=Rattus norvegicus GN=Stmn1 PE=1 SV=2	Stmn1	24	24	24	23	20	23	-0.026	0.972703	0.878240557672
Q5XIH7	Prohibitin-2 OS=Rattus norvegicus GN=Phb2 PE=1 SV=1	Phb2	24	27	23	21	25	28	0.055	0.90825	0.748589330364
P62195	26S protease regulatory subunit 8 OS=Homo sapiens GN=PSMC5 PE=1 SV=1	PSMC5	29	25	29	12	14	10	-0.782	0.0	6.39609427101e-05
J9JID7	Lamin B2, isoform CRA_a OS=Homo sapiens GN=LMNB2 PE=1 SV=1	LMNB2	38	28	25	0	0	0	-3.511	0.0	3.34100771945e-09
Q63570	26S protease regulatory subunit 6B OS=Rattus norvegicus GN=Psmc4 PE=1 SV=1	Psmc4	24	27	32	14	16	10	-0.682	0.0	0.000467707665209
Q5M7T5	Protein Serpinc1 OS=Rattus norvegicus GN=Serpinc1 PE=2 SV=1	Serpinc1	13	17	14	0	0	1	-2.796	0.0	4.06560663515e-06
Q68FS2	COP9 signalosome complex subunit 4 OS=Rattus norvegicus GN=Cops4 PE=1 SV=1	Cops4	11	15	13	18	12	11	0.102	0.630827	0.659502602845
P55161	Nck-associated protein 1 OS=Rattus norvegicus GN=Nckap1 PE=2 SV=1	Nckap1	9	4	17	37	38	40	1.415	0.0	1.64268507921e-11
J3KQV8	Synaptojanin-1 OS=Homo sapiens GN=SYNJ1 PE=1 SV=1	SYNJ1	6	0	4	28	25	33	2.113	0.0	3.92716006479e-11
E9PT66	Protein Sf3b3 OS=Rattus norvegicus GN=Sf3b3 PE=4 SV=2	Sf3b3	33	25	25	0	3	4	-2.344	0.0	7.55050332928e-10
Q3KRF2	High density lipoprotein binding protein (Vigilin) OS=Rattus norvegicus GN=Hdlbp PE=2 SV=1	Hdlbp	38	22	27	10	7	10	-1.133	0.0	3.21511114612e-08
Q03001	Dystonin OS=Homo sapiens GN=DST PE=1 SV=4	DST	32	32	18	1	1	4	-2.621	0.0	2.45384269372e-09
E9PHM6	Dystonin OS=Homo sapiens GN=DST PE=1 SV=3	DST	32	32	18	1	1	4	-2.647	0.0	3.17465971154e-10
Q02952	A-kinase anchor protein 12 OS=Homo sapiens GN=AKAP12 PE=1 SV=4	AKAP12	35	23	32	0	0	0	-3.551	0.0	1.32106116126e-07
Q08211	ATP-dependent RNA helicase A OS=Homo sapiens GN=DHX9 PE=1 SV=4	DHX9	40	31	42	6	7	8	-1.663	0.0	1.44675499872e-12
Q8N163	Cell cycle and apoptosis regulator protein 2 OS=Homo sapiens GN=CCAR2 PE=1 SV=2	CCAR2	21	12	13	0	2	2	-2.289	0.0	2.10264526344e-06
P26639	Threonine--tRNA ligase, cytoplasmic OS=Homo sapiens GN=TARS PE=1 SV=3	TARS	25	16	23	5	5	3	-1.558	0.0	9.48175448713e-07
P60709	Actin, cytoplasmic 1 OS=Homo sapiens GN=ACTB PE=1 SV=1	ACTB	681	507	726	403	366	415	-0.431	0.0	3.39970357662e-35
V9GZ85	Actin, cytoplasmic 2 (Fragment) OS=Rattus norvegicus GN=LOC100361457 PE=3 SV=1	LOC100361457	681	507	726	403	366	415	-0.426	0.0	4.53866996175e-29
E9PSZ3	Spectrin alpha chain, non-erythrocytic 1 OS=Rattus norvegicus GN=Sptan1 PE=1 SV=2	Sptan1	86	46	87	361	349	358	1.648	0.0	3.53784819832e-124
Q03626	Murinoglobulin-1 OS=Rattus norvegicus GN=Mug1 PE=2 SV=1	Mug1	87	65	82	1	0	1	-4.509	0.0	1.69430037019e-11
P04083	Annexin A1 OS=Homo sapiens GN=ANXA1 PE=1 SV=2	ANXA1	102	84	80	1	1	1	-4.596	0.0	3.56044228048e-13
Q5U300	Ubiquitin-like modifier-activating enzyme 1 OS=Rattus norvegicus GN=Uba1 PE=1 SV=1	Uba1	68	58	67	74	94	97	0.367	0.0	0.000112785315288
G3V9G3	Calcium/calmodulin-dependent protein kinase II, beta, isoform CRA_a OS=Rattus norvegicus GN=Camk2b PE=4 SV=1	Camk2b	13	8	37	81	81	89	1.524	0.0	2.91466473422e-29
P50137	Transketolase OS=Rattus norvegicus GN=Tkt PE=1 SV=1	Tkt	49	38	55	51	46	57	0.127	0.002025	0.290602874325
Q01518	Adenylyl cyclase-associated protein 1 OS=Homo sapiens GN=CAP1 PE=1 SV=5	CAP1	70	54	77	15	15	12	-1.504	0.0	7.44342971618e-20
P29401-2	Isoform 2 of Transketolase OS=Homo sapiens GN=TKT	TKT	61	49	61	17	20	22	-1.02	0.0	1.19454413606e-12
P61981	14-3-3 protein gamma OS=Homo sapiens GN=YWHAG PE=1 SV=2	YWHAG	31	41	33	58	59	72	0.628	0.0	2.93926954918e-07
Q66HF1	NADH-ubiquinone oxidoreductase 75 kDa subunit, mitochondrial OS=Rattus norvegicus GN=Ndufs1 PE=1 SV=1	Ndufs1	7	4	21	59	58	60	1.765	0.0	1.07285669843e-19
P63241-2	Isoform 2 of Eukaryotic translation initiation factor 5A-1 OS=Homo sapiens GN=EIF5A	EIF5A	41	48	56	22	21	17	-0.848	0.0	4.35269734014e-09
Q9BSJ8-2	Isoform 2 of Extended synaptotagmin-1 OS=Homo sapiens GN=ESYT1	ESYT1	34	38	22	1	1	0	-3.516	0.0	1.11656088353e-08
Q5EBC0	Inter alpha-trypsin inhibitor, heavy chain 4 OS=Rattus norvegicus GN=Itih4 PE=2 SV=1	Itih4	16	50	21	0	0	0	-3.46	0.0	1.62766300502e-07
F1M5X1	Protein Rrbp1 OS=Rattus norvegicus GN=Rrbp1 PE=4 SV=2	Rrbp1	32	37	43	14	8	16	-1.031	0.0	6.79155662382e-08
H3BLZ8	Probable ATP-dependent RNA helicase DDX17 OS=Homo sapiens GN=DDX17 PE=1 SV=1	DDX17	37	22	35	17	17	10	-0.717	0.0	7.7274294033e-05
P43686	26S protease regulatory subunit 6B OS=Homo sapiens GN=PSMC4 PE=1 SV=2	PSMC4	25	29	32	13	15	10	-0.779	0.0	5.34739963228e-05
P49748-3	Isoform 3 of Very long-chain specific acyl-CoA dehydrogenase, mitochondrial OS=Homo sapiens GN=ACADVL	ACADVL	24	23	25	4	3	2	-2.083	0.0	5.63650484237e-09
G3V8G4	Brevican core protein OS=Rattus norvegicus GN=Bcan PE=4 SV=1	Bcan	0	0	7	29	28	29	2.374	0.0	2.96182810406e-09
D3ZQL7	Protein Tppp OS=Rattus norvegicus GN=Tppp PE=4 SV=1	Tppp	2	0	10	16	18	23	1.545	0.0	1.30672737898e-07
J3KQE5	GTP-binding nuclear protein Ran (Fragment) OS=Homo sapiens GN=RAN PE=1 SV=1	RAN	26	16	24	8	7	8	-1.018	0.0	3.21608508337e-05
P01892	HLA class I histocompatibility antigen, A-2 alpha chain OS=Homo sapiens GN=HLA-A PE=1 SV=1	HLA	39	28	36	0	0	0	-3.68	0.0	1.34694742031e-08
P05556	Integrin beta-1 OS=Homo sapiens GN=ITGB1 PE=1 SV=2	ITGB1	41	25	30	0	0	0	-3.566	0.0	2.79845450431e-08
F1LM66	Protein Eftud2 OS=Rattus norvegicus GN=Eftud2 PE=4 SV=1	Eftud2	31	21	30	4	3	4	-2.004	0.0	2.08042234947e-09
Q9BT78	COP9 signalosome complex subunit 4 OS=Homo sapiens GN=COPS4 PE=1 SV=1	COPS4	11	15	13	17	10	9	-0.039	0.969532	0.874141613779
Q9Y2A7-2	Isoform 2 of Nck-associated protein 1 OS=Homo sapiens GN=NCKAP1	NCKAP1	9	4	18	34	36	37	1.293	0.0	1.48508152438e-10
Q15746	Myosin light chain kinase, smooth muscle OS=Homo sapiens GN=MYLK PE=1 SV=4	MYLK	28	9	14	0	1	1	-2.923	0.0	2.95965495904e-06
O94856	Neurofascin OS=Homo sapiens GN=NFASC PE=1 SV=4	NFASC	0	0	6	26	22	34	2.437	0.0	1.21857933787e-10
P11387	DNA topoisomerase 1 OS=Homo sapiens GN=TOP1 PE=1 SV=2	TOP1	22	12	17	0	1	1	-2.929	0.0	1.56383997141e-06
G3V6H2	Pre-mRNA processing factor 8, isoform CRA_a OS=Rattus norvegicus GN=Prpf8 PE=4 SV=1	Prpf8	32	28	26	2	5	2	-2.265	0.0	1.99273170689e-10
B0YIW6	Archain 1, isoform CRA_a OS=Homo sapiens GN=ARCN1 PE=1 SV=1	ARCN1	19	16	22	5	4	4	-1.479	0.0	6.86303065268e-07
Q96AY3	Peptidyl-prolyl cis-trans isomerase FKBP10 OS=Homo sapiens GN=FKBP10 PE=1 SV=1	FKBP10	15	13	16	0	0	0	-2.747	0.0	4.06169878058e-06
P68366	Tubulin alpha-4A chain OS=Homo sapiens GN=TUBA4A PE=1 SV=1	TUBA4A	170	165	220	567	622	579	1.216	0.0	1.22492024154e-140
Q13509	Tubulin beta-3 chain OS=Homo sapiens GN=TUBB3 PE=1 SV=2	TUBB3	158	125	165	331	341	372	0.906	0.0	2.81635653519e-50
P06685	Sodium/potassium-transporting ATPase subunit alpha-1 OS=Rattus norvegicus GN=Atp1a1 PE=1 SV=1	Atp1a1	55	34	82	322	283	326	1.736	0.0	6.81367537615e-101
P38606	V-type proton ATPase catalytic subunit A OS=Homo sapiens GN=ATP6V1A PE=1 SV=2	ATP6V1A	27	31	38	74	73	86	0.94	0.0	1.26014028423e-13
P46940	Ras GTPase-activating-like protein IQGAP1 OS=Homo sapiens GN=IQGAP1 PE=1 SV=1	IQGAP1	77	78	62	0	0	0	-4.361	0.0	3.19529929831e-13
P18669	Phosphoglycerate mutase 1 OS=Homo sapiens GN=PGAM1 PE=1 SV=2	PGAM1	43	48	44	64	66	64	0.422	0.0	0.000281124133532
G3V826	Transketolase OS=Rattus norvegicus GN=Tkt PE=3 SV=1	Tkt	49	37	54	51	50	57	0.18	0.0	0.121069527343
P11598	Protein disulfide-isomerase A3 OS=Rattus norvegicus GN=Pdia3 PE=1 SV=2	Pdia3	31	32	47	39	48	49	0.258	0.0	0.0356760940513
Q920L2	Succinate dehydrogenase [ubiquinone] flavoprotein subunit, mitochondrial OS=Rattus norvegicus GN=Sdha PE=1 SV=1	Sdha	18	9	29	51	53	47	1.065	0.0	1.6124583949e-11
Q63028	Alpha-adducin OS=Rattus norvegicus GN=Add1 PE=2 SV=2	Add1	15	9	19	43	40	48	1.164	0.0	1.34318783688e-10
B0BMW0	RAB14, member RAS oncogene family OS=Rattus norvegicus GN=Rab14 PE=2 SV=1	Rab14	31	19	30	27	27	23	0.003	1.0	0.986516392768
P17655	Calpain-2 catalytic subunit OS=Homo sapiens GN=CAPN2 PE=1 SV=6	CAPN2	60	43	65	3	0	1	-3.59	0.0	2.18271528482e-13
P07340	Sodium/potassium-transporting ATPase subunit beta-1 OS=Rattus norvegicus GN=Atp1b1 PE=1 SV=1	Atp1b1	6	3	16	40	35	35	1.569	0.0	2.39268558876e-11
P05544	Serine protease inhibitor A3L OS=Rattus norvegicus GN=Serpina3l PE=1 SV=3	Serpina3l	23	26	31	0	0	2	-3.083	0.0	2.45829284741e-08
Q6NZI2	Polymerase I and transcript release factor OS=Homo sapiens GN=PTRF PE=1 SV=1	PTRF	36	35	32	5	3	5	-2.048	0.0	6.83323061457e-12
O60506	Heterogeneous nuclear ribonucleoprotein Q OS=Homo sapiens GN=SYNCRIP PE=1 SV=2	SYNCRIP	38	27	31	21	16	14	-0.586	0.0	0.00105437779212
D4A4P1	Myc box-dependent-interacting protein 1 OS=Rattus norvegicus GN=Bin1 PE=4 SV=2	Bin1	10	8	19	45	35	44	1.25	0.0	4.72506316433e-12
O35179	Endophilin-A1 OS=Rattus norvegicus GN=Sh3gl2 PE=1 SV=2	Sh3gl2	7	2	8	42	35	35	1.929	0.0	1.65831912641e-13
P08237-3	Isoform 3 of ATP-dependent 6-phosphofructokinase, muscle type OS=Homo sapiens GN=PFKM	PFKM	16	13	18	42	44	40	1.028	0.0	1.24297158882e-09
P62425	60S ribosomal protein L7a OS=Rattus norvegicus GN=Rpl7a PE=1 SV=2	Rpl7a	34	16	29	7	3	9	-1.393	0.0	1.37168964663e-07
Q99PD4	Actin-related protein 2/3 complex subunit 1A OS=Rattus norvegicus GN=Arpc1a PE=2 SV=1	Arpc1a	10	1	16	24	23	28	1.097	0.0	1.74078592389e-06
O08838	Amphiphysin OS=Rattus norvegicus GN=Amph PE=1 SV=1	Amph	3	1	12	56	50	64	2.412	0.0	9.45158249174e-26
Q1WIM2	Cell adhesion molecule 2 OS=Rattus norvegicus GN=Cadm2 PE=1 SV=2	Cadm2	0	0	6	26	28	34	2.437	0.0	1.42933805355e-11
K7ELL7	Glucosidase 2 subunit beta OS=Homo sapiens GN=PRKCSH PE=1 SV=1	PRKCSH	26	23	23	1	1	0	-3.298	0.0	5.24299802338e-07
P49327	Fatty acid synthase OS=Homo sapiens GN=FASN PE=1 SV=3	FASN	67	55	95	6	10	8	-2.166	0.0	2.64151228982e-24
F6U236	Protein kinase C and casein kinase substrate in neurons protein 1 OS=Homo sapiens GN=PACSIN1 PE=1 SV=1	PACSIN1	4	0	9	28	31	28	1.94	0.0	1.23294229697e-09
P62241	40S ribosomal protein S8 OS=Homo sapiens GN=RPS8 PE=1 SV=2	RPS8	28	9	25	8	11	7	-0.842	0.0	0.000688042754618
Q9Z214	Homer protein homolog 1 OS=Rattus norvegicus GN=Homer1 PE=1 SV=2	Homer1	0	0	0	24	20	27	3.266	0.0	6.05357743385e-07
Q02818	Nucleobindin-1 OS=Homo sapiens GN=NUCB1 PE=1 SV=4	NUCB1	21	12	21	2	3	4	-1.784	0.0	9.48175448713e-07
P31016	Disks large homolog 4 OS=Rattus norvegicus GN=Dlg4 PE=1 SV=1	Dlg4	1	0	4	36	28	40	3.0	0.0	6.19938692222e-14
F1LPB9	Rabphilin-3A OS=Rattus norvegicus GN=Rph3a PE=4 SV=1	Rph3a	1	0	4	33	25	29	2.813	0.0	5.60535107088e-11
Q6PST4	Atlastin-1 OS=Rattus norvegicus GN=Atl1 PE=1 SV=1	Atl1	5	1	2	26	26	28	2.41	0.0	1.1356026442e-10
P49821	NADH dehydrogenase [ubiquinone] flavoprotein 1, mitochondrial OS=Homo sapiens GN=NDUFV1 PE=1 SV=4	NDUFV1	14	8	15	20	19	15	0.45	0.0	0.0435600267269
Q5FVI6	V-type proton ATPase subunit C 1 OS=Rattus norvegicus GN=Atp6v1c1 PE=2 SV=1	Atp6v1c1	4	3	7	26	24	24	1.734	0.0	4.0071000333e-09
D3ZFH5	Protein Itih2 OS=Rattus norvegicus GN=Itih2 PE=4 SV=2	Itih2	16	14	11	0	0	0	-2.673	0.0	5.99402418323e-06
P10760	Adenosylhomocysteinase OS=Rattus norvegicus GN=Ahcy PE=1 SV=3	Ahcy	18	18	20	15	19	19	0.001	1.0	0.997526561823
F1LQN3	Reticulon OS=Rattus norvegicus GN=Rtn4 PE=1 SV=1	Rtn4	0	0	8	49	55	43	2.826	0.0	1.13949500415e-17
D4A0I5	DnaJ (Hsp40) homolog, subfamily C, member 6 (Predicted) OS=Rattus norvegicus GN=Dnajc6 PE=4 SV=1	Dnajc6	0	0	0	26	18	19	3.146	0.0	2.80498442677e-07
Q9Y3F4-2	Isoform 2 of Serine-threonine kinase receptor-associated protein OS=Homo sapiens GN=STRAP	STRAP	19	12	17	6	3	6	-1.135	0.0	8.05358135999e-05
O00469-2	Isoform 2 of Procollagen-lysine,2-oxoglutarate 5-dioxygenase 2 OS=Homo sapiens GN=PLOD2	PLOD2	14	17	19	0	0	0	-2.925	0.0	3.16978396426e-06
B5DFC8	Eukaryotic translation initiation factor 3 subunit C OS=Rattus norvegicus GN=Eif3c PE=2 SV=1	Eif3c	23	14	19	3	5	2	-1.708	0.0	6.23152939581e-07
P49736	DNA replication licensing factor MCM2 OS=Homo sapiens GN=MCM2 PE=1 SV=4	MCM2	26	33	27	0	0	0	-3.495	0.0	6.90598627284e-08
P12270	Nucleoprotein TPR OS=Homo sapiens GN=TPR PE=1 SV=3	TPR	18	27	20	3	0	1	-2.623	0.0	5.86069925777e-08
Q9BXP5	Serrate RNA effector molecule homolog OS=Homo sapiens GN=SRRT PE=1 SV=1	SRRT	17	21	21	2	1	0	-2.717	0.0	6.05044467319e-07
P07335	Creatine kinase B-type OS=Rattus norvegicus GN=Ckb PE=1 SV=2	Ckb	71	55	106	348	379	351	1.589	0.0	7.55264016162e-136
P62632	Elongation factor 1-alpha 2 OS=Rattus norvegicus GN=Eef1a2 PE=2 SV=1	Eef1a2	232	238	251	96	83	72	-1.002	0.0	4.61596174527e-42
G3V852	Protein Tln1 OS=Rattus norvegicus GN=Tln1 PE=1 SV=1	Tln1	167	148	180	24	24	35	-1.741	0.0	5.18184390494e-47
Q14247	Src substrate cortactin OS=Homo sapiens GN=CTTN PE=1 SV=2	CTTN	48	44	36	9	7	8	-1.64	0.0	1.26585440272e-13
P31044	Phosphatidylethanolamine-binding protein 1 OS=Rattus norvegicus GN=Pebp1 PE=1 SV=3	Pebp1	16	5	18	61	61	64	1.61	0.0	2.55645568524e-20
P04792	Heat shock protein beta-1 OS=Homo sapiens GN=HSPB1 PE=1 SV=2	HSPB1	45	39	48	0	0	0	-3.897	0.0	6.49598360616e-10
P07323	Gamma-enolase OS=Rattus norvegicus GN=Eno2 PE=1 SV=2	Eno2	14	8	20	110	122	133	2.242	0.0	6.20863977791e-47
P24090	Alpha-2-HS-glycoprotein OS=Rattus norvegicus GN=Ahsg PE=1 SV=2	Ahsg	27	23	26	0	0	1	-3.323	0.0	1.58415391986e-07
E7EMC6	Annexin OS=Homo sapiens GN=ANXA6 PE=1 SV=1	ANXA6	36	38	32	9	6	9	-1.448	0.0	2.84848266747e-09
Q15293	Reticulocalbin-1 OS=Homo sapiens GN=RCN1 PE=1 SV=1	RCN1	29	24	36	0	3	1	-2.95	0.0	8.49451858972e-10
G3V8V3	Glycogen phosphorylase, muscle form OS=Rattus norvegicus GN=Pygm PE=3 SV=1	Pygm	9	8	15	47	44	56	1.586	0.0	1.25620717012e-14
P15121	Aldose reductase OS=Homo sapiens GN=AKR1B1 PE=1 SV=3	AKR1B1	35	44	39	5	6	6	-1.891	0.0	4.63817139075e-13
P12369	cAMP-dependent protein kinase type II-beta regulatory subunit OS=Rattus norvegicus GN=Prkar2b PE=1 SV=3	Prkar2b	4	2	6	30	32	32	2.139	0.0	2.39595304177e-11
Q8VBU2	Protein NDRG2 OS=Rattus norvegicus GN=Ndrg2 PE=1 SV=1	Ndrg2	2	0	7	39	33	36	2.48	0.0	6.85104609974e-15
Q92747	Actin-related protein 2/3 complex subunit 1A OS=Homo sapiens GN=ARPC1A PE=1 SV=2	ARPC1A	9	2	18	20	20	25	0.865	0.0	0.000112278530022
Q5FVI4	Cell cycle exit and neuronal differentiation protein 1 OS=Rattus norvegicus GN=Cend1 PE=1 SV=1	Cend1	3	0	15	22	18	24	1.264	0.0	2.72271938714e-06
P54921	Alpha-soluble NSF attachment protein OS=Rattus norvegicus GN=Napa PE=1 SV=2	Napa	20	13	22	22	19	24	0.211	0.001046	0.269376303552
P37805	Transgelin-3 OS=Rattus norvegicus GN=Tagln3 PE=1 SV=2	Tagln3	5	4	14	17	19	29	1.109	0.0	9.61300443685e-06
P52481	Adenylyl cyclase-associated protein 2 OS=Rattus norvegicus GN=Cap2 PE=2 SV=1	Cap2	4	1	10	28	25	34	1.821	0.0	4.2955495499e-12
Q99PS8	Histidine-rich glycoprotein OS=Rattus norvegicus GN=Hrg PE=2 SV=1	Hrg	20	25	24	0	0	0	-3.248	0.0	3.53772191042e-08
Q6RJR6	Reticulon-3 OS=Rattus norvegicus GN=Rtn3 PE=1 SV=1	Rtn3	1	1	4	33	30	45	3.15	0.0	4.0216136744e-08
Q794F9	4F2 cell-surface antigen heavy chain OS=Rattus norvegicus GN=Slc3a2 PE=1 SV=1	Slc3a2	3	5	7	35	34	35	2.012	0.0	2.39791063097e-13
P06399	Fibrinogen alpha chain OS=Rattus norvegicus GN=Fga PE=1 SV=3	Fga	18	32	14	0	0	0	-3.191	0.0	5.48558755797e-07
P19511	ATP synthase F(0) complex subunit B1, mitochondrial OS=Rattus norvegicus GN=Atp5f1 PE=1 SV=1	Atp5f1	4	4	8	17	24	26	1.526	0.0	1.50318110271e-08
P04639	Apolipoprotein A-I OS=Rattus norvegicus GN=Apoa1 PE=1 SV=2	Apoa1	9	9	12	0	0	0	-2.378	0.0	0.000290193842309
B2RYM3	Inter-alpha trypsin inhibitor, heavy chain 1 (Predicted), isoform CRA_a OS=Rattus norvegicus GN=Itih1 PE=2 SV=1	Itih1	11	11	5	0	0	3	-1.704	0.0	0.00102526644736
O00159	Unconventional myosin-Ic OS=Homo sapiens GN=MYO1C PE=1 SV=4	MYO1C	24	9	18	0	0	0	-2.935	0.0	3.52307643891e-06
Q15436	Protein transport protein Sec23A OS=Homo sapiens GN=SEC23A PE=1 SV=2	SEC23A	23	15	20	8	4	9	-0.984	0.0	5.17233809675e-05
F1LM47	Succinyl-CoA ligase subunit beta OS=Rattus norvegicus GN=Sucla2 PE=3 SV=1	Sucla2	2	2	8	40	37	40	2.364	0.0	1.08676588209e-16
Q9Y4K1	Absent in melanoma 1 protein OS=Homo sapiens GN=AIM1 PE=1 SV=3	AIM1	28	25	20	0	0	0	-3.275	0.0	1.45788944698e-07
Q13347	Eukaryotic translation initiation factor 3 subunit I OS=Homo sapiens GN=EIF3I PE=1 SV=1	EIF3I	21	21	23	4	3	2	-1.973	0.0	8.87351815769e-08
Q5M7W5	Microtubule-associated protein 4 OS=Rattus norvegicus GN=Map4 PE=1 SV=1	Map4	8	6	18	22	25	31	0.936	0.0	8.09333277661e-06
O43242	26S proteasome non-ATPase regulatory subunit 3 OS=Homo sapiens GN=PSMD3 PE=1 SV=2	PSMD3	18	14	20	9	13	7	-0.55	0.0	0.0172048748306
Q13409	Cytoplasmic dynein 1 intermediate chain 2 OS=Homo sapiens GN=DYNC1I2 PE=1 SV=3	DYNC1I2	22	17	21	5	7	5	-1.223	0.0	2.25018182994e-05
D3ZMI4	Band 4.1-like protein 1 OS=Rattus norvegicus GN=Epb41l1 PE=1 SV=1	Epb41l1	2	0	4	42	45	39	2.996	0.0	6.58449782812e-14
F8WFS9	Beta-adducin OS=Rattus norvegicus GN=Add2 PE=4 SV=1	Add2	0	0	2	35	31	39	3.424	0.0	9.44359184655e-11
F8WFW5	cGMP-dependent 3',5'-cyclic phosphodiesterase OS=Rattus norvegicus GN=Pde2a PE=4 SV=1	Pde2a	0	0	0	39	28	29	3.66	0.0	2.61902039624e-10
O15460-2	Isoform IIa of Prolyl 4-hydroxylase subunit alpha-2 OS=Homo sapiens GN=P4HA2	P4HA2	21	16	29	0	0	0	-3.219	0.0	1.57217431537e-07
Q7Z6Z7	E3 ubiquitin-protein ligase HUWE1 OS=Homo sapiens GN=HUWE1 PE=1 SV=3	HUWE1	35	29	22	11	8	9	-1.084	0.0	4.43664065948e-07
P29590	Protein PML OS=Homo sapiens GN=PML PE=1 SV=3	PML	25	13	28	0	0	0	-3.141	0.0	7.17231677689e-08
D3ZMS1	Protein Sf3b2 OS=Rattus norvegicus GN=Sf3b2 PE=4 SV=2	Sf3b2	22	7	20	4	7	3	-1.22	0.0	8.43472826838e-05
P42704	Leucine-rich PPR motif-containing protein, mitochondrial OS=Homo sapiens GN=LRPPRC PE=1 SV=3	LRPPRC	31	18	27	0	1	1	-3.369	0.0	4.87928148151e-07
P00338-3	Isoform 3 of L-lactate dehydrogenase A chain OS=Homo sapiens GN=LDHA	LDHA	114	152	134	24	20	21	-1.775	0.0	1.23979715592e-40
O75083	WD repeat-containing protein 1 OS=Homo sapiens GN=WDR1 PE=1 SV=4	WDR1	55	37	63	17	19	16	-1.039	0.0	1.14172341762e-11
O88600	Heat shock 70 kDa protein 4 OS=Rattus norvegicus GN=Hspa4 PE=1 SV=1	Hspa4	41	29	43	58	66	69	0.588	0.0	1.35534680382e-07
Q99497	Protein deglycase DJ-1 OS=Homo sapiens GN=PARK7 PE=1 SV=2	PARK7	60	50	48	6	6	7	-2.073	0.0	4.90204856577e-16
P20336	Ras-related protein Rab-3A OS=Homo sapiens GN=RAB3A PE=1 SV=1	RAB3A	13	6	12	51	59	58	1.768	0.0	7.34787643479e-20
Q15365	Poly(rC)-binding protein 1 OS=Homo sapiens GN=PCBP1 PE=1 SV=2	PCBP1	37	27	33	23	24	23	-0.279	0.0	0.0870072971979
P62083	40S ribosomal protein S7 OS=Rattus norvegicus GN=Rps7 PE=1 SV=1	Rps7	49	20	39	5	6	11	-1.564	0.0	1.14462616294e-10
F1M5N4	Malic enzyme OS=Rattus norvegicus GN=Me3 PE=3 SV=2	Me3	0	0	5	30	24	27	2.524	0.0	9.43109018473e-11
P63331	Serine/threonine-protein phosphatase 2A catalytic subunit alpha isoform OS=Rattus norvegicus GN=Ppp2ca PE=1 SV=1	Ppp2ca	19	13	21	41	32	28	0.693	0.0	5.92444824874e-05
P04844	Dolichyl-diphosphooligosaccharide--protein glycosyltransferase subunit 2 OS=Homo sapiens GN=RPN2 PE=1 SV=3	RPN2	40	29	42	4	4	6	-2.066	0.0	5.37386174753e-14
P62762	Visinin-like protein 1 OS=Rattus norvegicus GN=Vsnl1 PE=1 SV=2	Vsnl1	2	1	6	32	21	37	2.488	0.0	2.43482266297e-12
P68403-2	Isoform Beta-II of Protein kinase C beta type OS=Rattus norvegicus GN=Prkcb	Prkcb	9	7	18	46	43	51	1.508	0.0	1.34392566864e-15
O94808	Glutamine--fructose-6-phosphate aminotransferase [isomerizing] 2 OS=Homo sapiens GN=GFPT2 PE=1 SV=3	GFPT2	23	41	28	0	0	0	-3.525	0.0	1.11656088353e-08
O00499	Myc box-dependent-interacting protein 1 OS=Homo sapiens GN=BIN1 PE=1 SV=1	BIN1	12	9	19	30	23	27	0.755	0.0	0.000126796030666
O43390-2	Isoform 2 of Heterogeneous nuclear ribonucleoprotein R OS=Homo sapiens GN=HNRNPR	HNRNPR	38	16	27	13	8	8	-0.973	0.0	4.16848486151e-06
O43390	Heterogeneous nuclear ribonucleoprotein R OS=Homo sapiens GN=HNRNPR PE=1 SV=1	HNRNPR	39	16	27	15	8	9	-0.869	0.0	1.55817222539e-05
P05712	Ras-related protein Rab-2A OS=Rattus norvegicus GN=Rab2a PE=1 SV=1	Rab2a	19	12	22	27	28	28	0.501	0.0	0.00635845198999
P49418	Amphiphysin OS=Homo sapiens GN=AMPH PE=1 SV=1	AMPH	3	1	6	32	29	32	2.31	0.0	3.44579421362e-15
P32736	Opioid-binding protein/cell adhesion molecule OS=Rattus norvegicus GN=Opcml PE=1 SV=2	Opcml	2	0	6	18	19	18	1.919	0.0	2.30241708029e-07
O60437	Periplakin OS=Homo sapiens GN=PPL PE=1 SV=4	PPL	15	4	2	0	0	1	-2.042	0.0	0.0020881488789
P49023-3	Isoform Gamma of Paxillin OS=Homo sapiens GN=PXN	PXN	26	12	25	0	1	0	-3.159	0.0	1.65044598112e-06
Q561S0	NADH dehydrogenase [ubiquinone] 1 alpha subcomplex subunit 10, mitochondrial OS=Rattus norvegicus GN=Ndufa10 PE=1 SV=1	Ndufa10	2	0	5	29	29	26	2.433	0.0	4.06195272261e-11
P21670	Proteasome subunit alpha type-4 OS=Rattus norvegicus GN=Psma4 PE=1 SV=1	Psma4	15	19	16	4	10	6	-0.883	0.0	0.00127165910591
Q9QZM5	Abl interactor 1 OS=Rattus norvegicus GN=Abi1 PE=1 SV=3	Abi1	4	3	7	16	14	12	1.186	0.0	0.00021373802163
Q02563	Synaptic vesicle glycoprotein 2A OS=Rattus norvegicus GN=Sv2a PE=1 SV=2	Sv2a	2	0	7	39	34	38	2.505	0.0	2.7622475174e-14
P07814	Bifunctional glutamate/proline--tRNA ligase OS=Homo sapiens GN=EPRS PE=1 SV=5	EPRS	53	33	38	1	4	4	-2.638	0.0	8.4963501283e-13
P30085	UMP-CMP kinase OS=Homo sapiens GN=CMPK1 PE=1 SV=3	CMPK1	17	18	16	9	10	9	-0.552	0.0	0.0192373189595
P08461	Dihydrolipoyllysine-residue acetyltransferase component of pyruvate dehydrogenase complex, mitochondrial OS=Rattus norvegicus GN=Dlat PE=1 SV=3	Dlat	5	1	11	48	37	51	2.163	0.0	4.57640293831e-17
F8W9U4	Microtubule-associated protein OS=Homo sapiens GN=MAP4 PE=1 SV=1	MAP4	26	14	17	1	5	1	-2.097	0.0	7.31531515385e-07
Q12906-7	Isoform 7 of Interleukin enhancer-binding factor 3 OS=Homo sapiens GN=ILF3	ILF3	39	27	35	4	5	5	-1.973	0.0	1.33001199348e-10
P60123	RuvB-like 1 OS=Rattus norvegicus GN=Ruvbl1 PE=1 SV=1	Ruvbl1	25	22	19	4	9	10	-1.01	0.0	3.98582151961e-05
P49915	GMP synthase [glutamine-hydrolyzing] OS=Homo sapiens GN=GMPS PE=1 SV=1	GMPS	33	22	31	4	5	5	-1.804	0.0	9.47570670151e-10
G3V7L8	ATPase, H+ transporting, V1 subunit E isoform 1, isoform CRA_a OS=Rattus norvegicus GN=Atp6v1e1 PE=3 SV=1	Atp6v1e1	13	5	8	29	36	36	1.41	0.0	1.30214340739e-11
G3V9Z3	Amine oxidase [flavin-containing] A OS=Rattus norvegicus GN=Maoa PE=4 SV=1	Maoa	1	0	2	23	21	22	2.899	0.0	2.51608483186e-07
F8WFM2	Beta-soluble NSF attachment protein OS=Rattus norvegicus GN=Napb PE=4 SV=1	Napb	5	3	14	35	37	42	1.716	0.0	6.08853684189e-15
P23526	Adenosylhomocysteinase OS=Homo sapiens GN=AHCY PE=1 SV=4	AHCY	23	20	20	10	15	15	-0.425	0.0	0.0282354095524
O00139-4	Isoform 4 of Kinesin-like protein KIF2A OS=Homo sapiens GN=KIF2A	KIF2A	4	4	4	10	14	9	1.025	0.0	0.00178046991634
B4F772	Heat shock 70 kDa protein 4L OS=Rattus norvegicus GN=Hspa4l PE=2 SV=1	Hspa4l	9	10	11	38	32	35	1.303	0.0	2.92315994374e-10
Q9C0C2	182 kDa tankyrase-1-binding protein OS=Homo sapiens GN=TNKS1BP1 PE=1 SV=4	TNKS1BP1	35	26	32	0	0	0	-3.565	0.0	1.91289324491e-08
Q9JHU0	Dihydropyrimidinase-related protein 5 OS=Rattus norvegicus GN=Dpysl5 PE=1 SV=1	Dpysl5	0	0	5	35	41	31	2.857	0.0	2.48933822889e-12
O15460	Prolyl 4-hydroxylase subunit alpha-2 OS=Homo sapiens GN=P4HA2 PE=1 SV=1	P4HA2	20	16	27	0	0	0	-3.111	0.0	3.18597086756e-07
Q9QYU4	Ketimine reductase mu-crystallin OS=Rattus norvegicus GN=Crym PE=1 SV=1	Crym	0	0	3	23	27	21	2.632	0.0	1.78248090006e-07
G3V9D7	Adducin 3 (Gamma), isoform CRA_a OS=Rattus norvegicus GN=Add3 PE=4 SV=1	Add3	9	1	7	18	15	14	1.088	0.0	0.000478163373623
Q63092	CaM kinase-like vesicle-associated protein OS=Rattus norvegicus GN=Camkv PE=1 SV=1	Camkv	1	0	2	37	40	28	3.426	0.0	8.67086956359e-12
Q63416	Inter-alpha-trypsin inhibitor heavy chain H3 OS=Rattus norvegicus GN=Itih3 PE=2 SV=1	Itih3	8	17	11	8	8	12	-0.198	0.044169	0.443795314218
P62333	26S protease regulatory subunit 10B OS=Homo sapiens GN=PSMC6 PE=1 SV=1	PSMC6	13	13	16	12	9	9	-0.305	5.1e-05	0.196253271974
Q13435	Splicing factor 3B subunit 2 OS=Homo sapiens GN=SF3B2 PE=1 SV=2	SF3B2	25	13	20	3	2	1	-2.27	0.0	3.30270131654e-07
Q63569	26S protease regulatory subunit 6A OS=Rattus norvegicus GN=Psmc3 PE=2 SV=1	Psmc3	11	21	17	13	11	13	-0.243	0.000359	0.244788932126
Q5XHY5	Threonine--tRNA ligase, cytoplasmic OS=Rattus norvegicus GN=Tars PE=2 SV=1	Tars	12	6	12	7	7	6	-0.345	0.000272	0.237126352654
Q8K4Y5	Leucine-rich glioma-inactivated protein 1 OS=Rattus norvegicus GN=Lgi1 PE=1 SV=1	Lgi1	0	0	2	11	10	16	2.47	0.0	5.73395841536e-05
O35095	Neurochondrin OS=Rattus norvegicus GN=Ncdn PE=1 SV=2	Ncdn	2	1	3	47	46	43	3.21	0.0	3.4982515137e-17
G3V8C3	Vimentin OS=Rattus norvegicus GN=Vim PE=3 SV=1	Vim	560	519	488	79	121	62	-1.739	0.0	6.20924730195e-165
P63039	60 kDa heat shock protein, mitochondrial OS=Rattus norvegicus GN=Hspd1 PE=1 SV=1	Hspd1	150	152	174	111	128	128	-0.208	0.0	0.00160443102863
P05065	Fructose-bisphosphate aldolase A OS=Rattus norvegicus GN=Aldoa PE=1 SV=2	Aldoa	104	84	126	215	199	214	0.743	0.0	4.7549288195e-30
P04075-2	Isoform 2 of Fructose-bisphosphate aldolase A OS=Homo sapiens GN=ALDOA	ALDOA	151	142	181	105	94	94	-0.428	0.0	8.95607051956e-09
P00558	Phosphoglycerate kinase 1 OS=Homo sapiens GN=PGK1 PE=1 SV=3	PGK1	92	86	101	74	66	70	-0.235	0.0	0.0128427615896
Q9QUL6	Vesicle-fusing ATPase OS=Rattus norvegicus GN=Nsf PE=1 SV=1	Nsf	28	22	42	111	108	107	1.317	0.0	3.66046097349e-32
P26038	Moesin OS=Homo sapiens GN=MSN PE=1 SV=3	MSN	119	113	121	8	5	7	-2.85	0.0	2.14229544062e-33
P07237	Protein disulfide-isomerase OS=Homo sapiens GN=P4HB PE=1 SV=3	P4HB	79	68	72	14	16	8	-1.703	0.0	1.96995982746e-21
P50399	Rab GDP dissociation inhibitor beta OS=Rattus norvegicus GN=Gdi2 PE=1 SV=2	Gdi2	56	40	65	59	63	63	0.198	0.0	0.0759309163541
P08758	Annexin A5 OS=Homo sapiens GN=ANXA5 PE=1 SV=2	ANXA5	48	47	55	10	7	6	-1.837	0.0	1.73813548221e-18
Q62667	Major vault protein OS=Rattus norvegicus GN=Mvp PE=1 SV=4	Mvp	62	51	57	0	1	5	-3.219	0.0	2.22667068745e-16
P52873	Pyruvate carboxylase, mitochondrial OS=Rattus norvegicus GN=Pc PE=1 SV=2	Pc	20	17	16	39	47	40	0.929	0.0	2.12907218824e-07
Q01986	Dual specificity mitogen-activated protein kinase kinase 1 OS=Rattus norvegicus GN=Map2k1 PE=1 SV=2	Map2k1	18	16	19	33	42	29	0.715	0.0	2.91893909219e-05
P36578	60S ribosomal protein L4 OS=Homo sapiens GN=RPL4 PE=1 SV=5	RPL4	56	14	43	14	11	12	-1.082	0.0	2.42044332701e-08
Q6P6R2	Dihydrolipoyl dehydrogenase, mitochondrial OS=Rattus norvegicus GN=Dld PE=1 SV=1	Dld	11	5	19	45	54	51	1.503	0.0	1.48630668267e-16
Q9EPH8	Polyadenylate-binding protein 1 OS=Rattus norvegicus GN=Pabpc1 PE=1 SV=1	Pabpc1	34	32	32	25	26	29	-0.145	0.005171	0.33625057151
P11940	Polyadenylate-binding protein 1 OS=Homo sapiens GN=PABPC1 PE=1 SV=2	PABPC1	36	34	34	21	24	24	-0.365	0.0	0.022330424636
Q3KR86	MICOS complex subunit Mic60 (Fragment) OS=Rattus norvegicus GN=Immt PE=1 SV=1	Immt	19	13	21	41	40	41	0.887	0.0	1.2186245713e-08
P60953	Cell division control protein 42 homolog OS=Homo sapiens GN=CDC42 PE=1 SV=2	CDC42	20	14	19	15	17	17	-0.023	0.991239	0.913916368155
P52925	High mobility group protein B2 OS=Rattus norvegicus GN=Hmgb2 PE=2 SV=2	Hmgb2	22	10	20	0	0	2	-2.593	0.0	3.35006504629e-06
Q06647	ATP synthase subunit O, mitochondrial OS=Rattus norvegicus GN=Atp5o PE=1 SV=1	Atp5o	7	2	24	33	32	26	1.1	0.0	1.28691259651e-07
P54920	Alpha-soluble NSF attachment protein OS=Homo sapiens GN=NAPA PE=1 SV=3	NAPA	22	14	22	17	16	21	-0.016	0.995683	0.93035356938
Q6QI09	ATP synthase subunit gamma, mitochondrial OS=Rattus norvegicus GN=Taf3 PE=2 SV=1	Taf3	8	4	13	36	36	37	1.542	0.0	6.22322867245e-13
P62805	Histone H4 OS=Homo sapiens GN=HIST1H4A PE=1 SV=2	HIST1H4A	30	12	25	25	24	27	0.193	0.000781	0.260589034274
Q6AYH5	Dynactin subunit 2 OS=Rattus norvegicus GN=Dctn2 PE=1 SV=1	Dctn2	9	12	14	25	23	22	0.764	0.0	0.000244646425453
Q9Z327	Synaptopodin OS=Rattus norvegicus GN=Synpo PE=2 SV=2	Synpo	0	1	1	24	15	32	3.259	0.0	2.57698450097e-10
P34897	Serine hydroxymethyltransferase, mitochondrial OS=Homo sapiens GN=SHMT2 PE=1 SV=3	SHMT2	18	16	18	0	0	0	-2.977	0.0	5.79318864007e-06
P17764	Acetyl-CoA acetyltransferase, mitochondrial OS=Rattus norvegicus GN=Acat1 PE=1 SV=1	Acat1	1	0	9	30	30	35	2.244	0.0	3.93768736935e-12
Q8IZP0	Abl interactor 1 OS=Homo sapiens GN=ABI1 PE=1 SV=4	ABI1	4	3	7	14	14	12	1.101	0.0	0.000519683813065
Q62636	Ras-related protein Rap-1b OS=Rattus norvegicus GN=Rap1b PE=2 SV=2	Rap1b	12	11	19	11	13	13	-0.084	0.644591	0.717426759941
D3ZM62	Tripartite motif-containing protein 2 (Fragment) OS=Rattus norvegicus GN=Trim2 PE=4 SV=2	Trim2	2	3	4	17	21	23	2.049	0.0	4.52326505091e-08
Q8IWE2	Protein NOXP20 OS=Homo sapiens GN=FAM114A1 PE=1 SV=2	FAM114A1	20	16	15	0	0	0	-2.93	0.0	4.53769204641e-06
O14979	Heterogeneous nuclear ribonucleoprotein D-like OS=Homo sapiens GN=HNRNPDL PE=1 SV=3	HNRNPDL	18	14	16	7	9	8	-0.637	0.0	0.0114160090381
G3V843	Coagulation factor II, isoform CRA_a OS=Rattus norvegicus GN=F2 PE=3 SV=1	F2	11	15	5	0	0	0	-2.449	0.0	0.000235531075874
A0A0C4DG17	40S ribosomal protein SA OS=Homo sapiens GN=RPSA PE=4 SV=1	RPSA	19	25	18	8	8	10	-0.839	0.0	0.000420614356032
P21283	V-type proton ATPase subunit C 1 OS=Homo sapiens GN=ATP6V1C1 PE=1 SV=4	ATP6V1C1	4	3	7	21	18	20	1.536	0.0	1.05442236269e-06
Q4V7C6	GMP synthase [glutamine-hydrolyzing] OS=Rattus norvegicus GN=Gmps PE=1 SV=1	Gmps	29	17	24	8	8	6	-1.121	0.0	1.33816585595e-06
M0RAP9	Acetyltransferase component of pyruvate dehydrogenase complex OS=Rattus norvegicus PE=3 SV=1	NOGENE	4	1	11	40	30	41	1.969	0.0	3.70077025758e-14
P10888	Cytochrome c oxidase subunit 4 isoform 1, mitochondrial OS=Rattus norvegicus GN=Cox4i1 PE=1 SV=1	Cox4i1	6	3	8	16	17	15	1.106	0.0	0.000117300671909
G3V6I9	60S ribosomal protein L26 OS=Rattus norvegicus GN=Rpl26 PE=3 SV=1	Rpl26	17	8	12	4	4	4	-1.085	0.0	0.00163214586198
H3BNV2	NAD(P)H dehydrogenase [quinone] 1 OS=Homo sapiens GN=NQO1 PE=1 SV=1	NQO1	12	6	18	0	0	0	-2.595	0.0	0.000103985070012
A0A087WZQ7	Beta-soluble NSF attachment protein OS=Homo sapiens GN=NAPB PE=1 SV=1	NAPB	5	3	14	34	35	41	1.663	0.0	4.22090177046e-14
P33991	DNA replication licensing factor MCM4 OS=Homo sapiens GN=MCM4 PE=1 SV=5	MCM4	24	23	33	0	0	0	-3.455	0.0	3.33957736383e-07
P22695	Cytochrome b-c1 complex subunit 2, mitochondrial OS=Homo sapiens GN=UQCRC2 PE=1 SV=3	UQCRC2	29	34	33	2	1	0	-3.236	0.0	1.79000463987e-09
P78417	Glutathione S-transferase omega-1 OS=Homo sapiens GN=GSTO1 PE=1 SV=2	GSTO1	14	24	23	0	0	0	-3.112	0.0	1.13591923575e-06
P02650	Apolipoprotein E OS=Rattus norvegicus GN=Apoe PE=1 SV=2	Apoe	12	19	12	20	18	26	0.447	0.0	0.0193250850941
B5DFC3	Protein Sec23a OS=Rattus norvegicus GN=Sec23a PE=2 SV=1	Sec23a	18	15	16	14	6	11	-0.404	0.0	0.0697239250918
Q86W92	Liprin-beta-1 OS=Homo sapiens GN=PPFIBP1 PE=1 SV=2	PPFIBP1	25	18	10	0	0	0	-3.04	0.0	6.64354824123e-06
Q62868	Rho-associated protein kinase 2 OS=Rattus norvegicus GN=Rock2 PE=1 SV=2	Rock2	5	1	10	20	23	25	1.525	0.0	1.20523545379e-07
F1LR80	CaM kinase-like vesicle-associated protein OS=Rattus norvegicus GN=Camkv PE=4 SV=2	Camkv	1	0	2	43	38	32	3.45	0.0	9.14486398418e-13
D3ZP96	DNA helicase OS=Rattus norvegicus GN=Mcm2 PE=3 SV=2	Mcm2	19	23	20	0	0	0	-3.087	0.0	6.316754667e-06
M0RAD1	Ketimine reductase mu-crystallin (Fragment) OS=Rattus norvegicus GN=Crym PE=4 SV=1	Crym	0	0	2	20	24	19	2.816	0.0	3.79145596535e-08
P41091	Eukaryotic translation initiation factor 2 subunit 3 OS=Homo sapiens GN=EIF2S3 PE=1 SV=3	EIF2S3	18	19	19	2	3	3	-1.942	0.0	9.06593163029e-07
Q14839-2	Isoform 2 of Chromodomain-helicase-DNA-binding protein 4 OS=Homo sapiens GN=CHD4	CHD4	28	15	22	0	0	0	-3.226	0.0	4.26565995125e-06
O14980	Exportin-1 OS=Homo sapiens GN=XPO1 PE=1 SV=1	XPO1	19	21	20	11	9	6	-0.804	0.0	0.000705327171891
Q6DD88	Atlastin-3 OS=Homo sapiens GN=ATL3 PE=1 SV=1	ATL3	31	16	22	1	1	1	-3.215	0.0	4.3446852038e-07
O60610	Protein diaphanous homolog 1 OS=Homo sapiens GN=DIAPH1 PE=1 SV=2	DIAPH1	22	19	19	2	1	0	-2.796	0.0	3.74663233802e-07
P17980	26S protease regulatory subunit 6A OS=Homo sapiens GN=PSMC3 PE=1 SV=3	PSMC3	12	21	17	12	11	13	-0.265	0.000108	0.213389171056
Q13596-3	Isoform 3 of Sorting nexin-1 OS=Homo sapiens GN=SNX1	SNX1	16	9	11	4	7	3	-0.918	0.0	0.00537261516581
Q9UBB6-3	Isoform 3 of Neurochondrin OS=Homo sapiens GN=NCDN	NCDN	2	1	2	35	36	33	3.211	0.0	3.9489323816e-13
Q01082	Spectrin beta chain, non-erythrocytic 1 OS=Homo sapiens GN=SPTBN1 PE=1 SV=2	SPTBN1	94	75	116	240	245	252	0.986	0.0	1.2899245589e-45
P16617	Phosphoglycerate kinase 1 OS=Rattus norvegicus GN=Pgk1 PE=1 SV=2	Pgk1	75	72	86	99	89	92	0.241	0.0	0.00445930128668
P11506	Plasma membrane calcium-transporting ATPase 2 OS=Rattus norvegicus GN=Atp2b2 PE=2 SV=2	Atp2b2	8	3	23	94	84	105	2.183	0.0	7.01200775002e-30
P11506-1	Isoform WB of Plasma membrane calcium-transporting ATPase 2 OS=Rattus norvegicus GN=Atp2b2	Atp2b2	8	3	24	86	81	101	2.109	0.0	1.75620136607e-34
P50395	Rab GDP dissociation inhibitor beta OS=Homo sapiens GN=GDI2 PE=1 SV=2	GDI2	61	51	75	50	53	52	-0.141	6.9e-05	0.202840672563
P67936	Tropomyosin alpha-4 chain OS=Homo sapiens GN=TPM4 PE=1 SV=3	TPM4	61	59	64	7	7	7	-2.133	0.0	1.38869398062e-20
P35565	Calnexin OS=Rattus norvegicus GN=Canx PE=1 SV=1	Canx	39	27	35	38	39	35	0.149	0.001572	0.282240436219
Q5RKI0	WD repeat-containing protein 1 OS=Rattus norvegicus GN=Wdr1 PE=1 SV=3	Wdr1	43	24	45	40	42	40	0.118	0.005552	0.327135482972
K4DIC6	ATPase, Ca++ transporting, plasma membrane 3, isoform CRA_b OS=Rattus norvegicus GN=Atp2b3 PE=3 SV=1	Atp2b3	5	3	16	63	56	71	2.124	0.0	6.34624333619e-19
P34932	Heat shock 70 kDa protein 4 OS=Homo sapiens GN=HSPA4 PE=1 SV=4	HSPA4	58	43	52	27	25	30	-0.576	0.0	1.51703691688e-05
Q09073	ADP/ATP translocase 2 OS=Rattus norvegicus GN=Slc25a5 PE=1 SV=3	Slc25a5	31	15	37	99	105	98	1.355	0.0	1.54231955256e-29
Q8WUM4-2	Isoform 2 of Programmed cell death 6-interacting protein OS=Homo sapiens GN=PDCD6IP	PDCD6IP	35	46	38	9	9	12	-1.338	0.0	1.14258501358e-09
P09104	Gamma-enolase OS=Homo sapiens GN=ENO2 PE=1 SV=3	ENO2	17	10	22	103	117	129	2.031	0.0	1.42113915487e-50
P07737	Profilin-1 OS=Homo sapiens GN=PFN1 PE=1 SV=2	PFN1	51	44	53	5	4	5	-2.332	0.0	1.58546023634e-15
Q499Q4	Phosphoglucomutase 1 OS=Rattus norvegicus GN=Pgm1 PE=2 SV=2	Pgm1	27	20	25	27	29	30	0.244	4e-06	0.147477265984
O88767	Protein deglycase DJ-1 OS=Rattus norvegicus GN=Park7 PE=1 SV=1	Park7	18	17	15	33	26	26	0.587	0.0	0.00121387357679
B5DFG5	Protein Sept6 OS=Rattus norvegicus GN=Sept6 PE=2 SV=1	Sept6	12	7	19	36	32	37	1.096	0.0	2.03616626907e-08
P38652	Phosphoglucomutase-1 OS=Rattus norvegicus GN=Pgm1 PE=1 SV=2	Pgm1	24	19	23	25	28	27	0.247	2e-06	0.139220512322
P14408	Fumarate hydratase, mitochondrial OS=Rattus norvegicus GN=Fh PE=1 SV=1	Fh	18	12	31	51	46	35	0.813	0.0	2.95805534283e-07
Q66HA8	Heat shock protein 105 kDa OS=Rattus norvegicus GN=Hsph1 PE=2 SV=1	Hsph1	12	9	16	51	50	49	1.462	0.0	2.876949129e-18
P40227	T-complex protein 1 subunit zeta OS=Homo sapiens GN=CCT6A PE=1 SV=3	CCT6A	47	36	40	14	12	14	-1.072	0.0	8.6488062726e-09
F1MA29	Protein LOC685520 OS=Rattus norvegicus GN=LOC681718 PE=4 SV=1	LOC681718	21	14	25	19	17	18	-0.072	0.598332	0.702461364634
P09211	Glutathione S-transferase P OS=Homo sapiens GN=GSTP1 PE=1 SV=2	GSTP1	49	36	34	2	2	3	-2.865	0.0	1.50096757114e-12
P81155	Voltage-dependent anion-selective channel protein 2 OS=Rattus norvegicus GN=Vdac2 PE=1 SV=2	Vdac2	18	9	21	46	32	44	0.992	0.0	3.87600259098e-09
P16070	CD44 antigen OS=Homo sapiens GN=CD44 PE=1 SV=3	CD44	25	22	21	1	1	1	-3.166	0.0	1.82729552112e-07
P45880-1	Isoform 1 of Voltage-dependent anion-selective channel protein 2 OS=Homo sapiens GN=VDAC2	VDAC2	16	9	18	36	28	38	0.924	0.0	1.66330006622e-07
Q02878	60S ribosomal protein L6 OS=Homo sapiens GN=RPL6 PE=1 SV=3	RPL6	34	18	30	5	4	6	-1.69	0.0	4.15252919349e-09
Q63754	Beta-synuclein OS=Rattus norvegicus GN=Sncb PE=1 SV=1	Sncb	8	5	10	22	19	20	1.037	0.0	1.09656294303e-05
G3V6L4	Kinesin-like protein (Fragment) OS=Rattus norvegicus GN=Kif5c PE=3 SV=2	Kif5c	9	8	10	23	19	23	0.924	0.0	1.89088854423e-05
B4DGU4	Catenin beta-1 OS=Homo sapiens GN=CTNNB1 PE=1 SV=1	CTNNB1	17	12	14	35	26	36	0.873	0.0	3.45387092603e-06
P37377-2	Isoform Syn2 of Alpha-synuclein OS=Rattus norvegicus GN=Snca	Snca	9	1	13	30	30	35	1.483	0.0	7.08720751106e-11
O43865	Putative adenosylhomocysteinase 2 OS=Homo sapiens GN=AHCYL1 PE=1 SV=2	AHCYL1	12	6	21	19	21	22	0.518	0.0	0.00686754102637
P63086	Mitogen-activated protein kinase 1 OS=Rattus norvegicus GN=Mapk1 PE=1 SV=3	Mapk1	13	8	13	24	26	24	0.842	0.0	7.12717198981e-05
M0R9I8	40S ribosomal protein S12 OS=Rattus norvegicus GN=LOC100364427 PE=3 SV=1	LOC100364427	27	22	24	4	4	3	-1.897	0.0	4.60563942578e-08
O15075	Serine/threonine-protein kinase DCLK1 OS=Homo sapiens GN=DCLK1 PE=1 SV=2	DCLK1	1	1	3	32	32	32	3.0	0.0	5.43517071882e-11
P36776	Lon protease homolog, mitochondrial OS=Homo sapiens GN=LONP1 PE=1 SV=2	LONP1	20	25	21	5	4	2	-1.776	0.0	9.24352564506e-08
P41565	Isocitrate dehydrogenase [NAD] subunit gamma 1, mitochondrial OS=Rattus norvegicus GN=Idh3g PE=2 SV=2	Idh3g	7	6	12	26	30	19	1.171	0.0	1.4257430962e-07
F8VRK7	60S acidic ribosomal protein P0 OS=Homo sapiens GN=RPLP0 PE=1 SV=1	RPLP0	13	19	17	7	7	7	-0.8	0.0	0.0026004604111
P07858	Cathepsin B OS=Homo sapiens GN=CTSB PE=1 SV=3	CTSB	26	14	14	0	0	0	-2.993	0.0	8.18935451187e-07
D3ZGK7	Carboxylesterase 1C OS=Rattus norvegicus GN=Ces1c PE=3 SV=2	Ces1c	10	7	15	0	0	0	-2.459	0.0	0.000136127796
P02680	Fibrinogen gamma chain OS=Rattus norvegicus GN=Fgg PE=1 SV=3	Fgg	11	32	6	0	0	0	-2.859	0.0	2.07171373376e-06
G3V964	Neurotrimin OS=Rattus norvegicus GN=Ntm PE=4 SV=1	Ntm	2	0	3	21	22	22	2.555	0.0	1.2515199943e-09
Q9Z327-2	Isoform 2 of Synaptopodin OS=Rattus norvegicus GN=Synpo	Synpo	0	1	1	25	15	32	3.432	0.0	2.43999784712e-08
Q9UHD8	Septin-9 OS=Homo sapiens GN=SEPT9 PE=1 SV=2	SEPT9	32	18	22	11	9	6	-0.987	0.0	2.57526903488e-05
Q6P6T6	Cathepsin D OS=Rattus norvegicus GN=Ctsd PE=2 SV=1	Ctsd	8	8	12	13	17	17	0.545	0.0	0.0223715309447
D4A6W6	Protein RGD1561333 OS=Rattus norvegicus GN=RGD1561333 PE=3 SV=1	RGD1561333	19	10	19	4	3	4	-1.466	0.0	1.38768967446e-05
P70566	Tropomodulin-2 OS=Rattus norvegicus GN=Tmod2 PE=1 SV=1	Tmod2	0	0	2	25	26	21	3.076	0.0	7.12893726718e-10
Q63083	Nucleobindin-1 OS=Rattus norvegicus GN=Nucb1 PE=1 SV=1	Nucb1	16	12	13	10	8	12	-0.263	0.000426	0.249691098014
Q9JKS6	Protein piccolo OS=Rattus norvegicus GN=Pclo PE=1 SV=1	Pclo	0	0	0	65	43	59	4.549	0.0	2.7966332361e-11
P35571	Glycerol-3-phosphate dehydrogenase, mitochondrial OS=Rattus norvegicus GN=Gpd2 PE=1 SV=1	Gpd2	7	2	8	16	19	23	1.347	0.0	3.52989893558e-06
P26006-1	Isoform 2 of Integrin alpha-3 OS=Homo sapiens GN=ITGA3	ITGA3	21	19	20	0	1	0	-3.033	0.0	4.15316580221e-07
P43490	Nicotinamide phosphoribosyltransferase OS=Homo sapiens GN=NAMPT PE=1 SV=1	NAMPT	20	27	27	2	2	2	-2.54	0.0	3.34913527439e-09
Q9NYL9	Tropomodulin-3 OS=Homo sapiens GN=TMOD3 PE=1 SV=1	TMOD3	17	20	20	1	0	0	-3.041	0.0	3.56932271633e-07
P04905	Glutathione S-transferase Mu 1 OS=Rattus norvegicus GN=Gstm1 PE=1 SV=2	Gstm1	5	2	7	27	22	21	1.734	0.0	1.64893459863e-08
Q32PX7	Far upstream element-binding protein 1 OS=Rattus norvegicus GN=Fubp1 PE=1 SV=1	Fubp1	18	10	13	4	7	4	-0.98	0.0	0.00144154905839
O76094	Signal recognition particle subunit SRP72 OS=Homo sapiens GN=SRP72 PE=1 SV=3	SRP72	15	14	16	1	2	1	-2.461	0.0	1.04329545282e-05
B0QY89	Eukaryotic translation initiation factor 3 subunit L OS=Homo sapiens GN=EIF3L PE=1 SV=1	EIF3L	17	16	21	5	5	4	-1.336	0.0	1.3477822583e-05
P61314	60S ribosomal protein L15 OS=Rattus norvegicus GN=Rpl15 PE=1 SV=2	Rpl15	15	9	18	3	5	4	-1.251	0.0	0.000102794199198
Q9BZZ5	Apoptosis inhibitor 5 OS=Homo sapiens GN=API5 PE=1 SV=3	API5	14	10	14	1	7	0	-1.428	0.0	0.000149740148393
F1M0Y4	Protein Dst (Fragment) OS=Rattus norvegicus GN=Dst PE=1 SV=2	Dst	10	9	10	10	3	12	-0.098	0.692625	0.733329438671
P27952	40S ribosomal protein S2 OS=Rattus norvegicus GN=Rps2 PE=1 SV=1	Rps2	17	16	14	3	7	4	-1.173	0.0	0.000196013224546
F1LNE4	Glutamate receptor 2 OS=Rattus norvegicus GN=Gria2 PE=4 SV=2	Gria2	0	0	0	45	38	49	4.139	0.0	8.54145790836e-08
Q5U5J2	CSNK2A1 protein OS=Homo sapiens GN=CSNK2A1 PE=1 SV=1	CSNK2A1	9	8	16	17	24	17	0.638	0.0	0.00560046828991
D4AE96	Importin 7 (Predicted), isoform CRA_c OS=Rattus norvegicus GN=Ipo7 PE=4 SV=1	Ipo7	18	21	28	11	13	8	-0.696	0.0	0.00129764533611
F1LQV4	Uncharacterized protein OS=Rattus norvegicus GN=Nrcam PE=1 SV=2	Nrcam	0	0	2	17	23	21	3.009	0.0	5.40333503596e-08
P51858	Hepatoma-derived growth factor OS=Homo sapiens GN=HDGF PE=1 SV=1	HDGF	16	11	17	1	3	1	-2.231	0.0	1.75957584863e-05
P31689	DnaJ homolog subfamily A member 1 OS=Homo sapiens GN=DNAJA1 PE=1 SV=2	DNAJA1	25	10	17	8	8	11	-0.631	0.0	0.00984860489756
P62755	40S ribosomal protein S6 OS=Rattus norvegicus GN=Rps6 PE=1 SV=1	Rps6	18	14	18	3	5	6	-1.247	0.0	2.02696148151e-05
G3V9V3	Cytoplasmic dynein 1 intermediate chain 2 OS=Rattus norvegicus GN=Dync1i2 PE=4 SV=2	Dync1i2	14	12	14	9	11	10	-0.248	0.00262	0.309486548608
F1LNT0	Dihydropyrimidinase-related protein 4 OS=Rattus norvegicus GN=Dpysl4 PE=4 SV=1	Dpysl4	2	0	7	28	26	23	2.107	0.0	2.6755344866e-10
D4A435	Protein Icam5 OS=Rattus norvegicus GN=Icam5 PE=4 SV=1	Icam5	0	0	0	16	16	11	2.861	0.0	7.03919184802e-06
Q92900	Regulator of nonsense transcripts 1 OS=Homo sapiens GN=UPF1 PE=1 SV=2	UPF1	26	10	27	5	5	4	-1.483	0.0	7.02034458877e-07
P38159	RNA-binding motif protein, X chromosome OS=Homo sapiens GN=RBMX PE=1 SV=3	RBMX	25	14	19	11	10	8	-0.645	0.0	0.0026523179432
B1H267	Sorting nexin-5 OS=Rattus norvegicus GN=Snx5 PE=1 SV=1	Snx5	13	7	11	4	4	5	-0.849	0.0	0.0121279290736
O60701	UDP-glucose 6-dehydrogenase OS=Homo sapiens GN=UGDH PE=1 SV=1	UGDH	32	28	31	0	0	0	-3.494	0.0	7.54433869593e-08
G3V9B3	Myelin-associated glycoprotein OS=Rattus norvegicus GN=Mag PE=4 SV=1	Mag	0	0	14	32	22	29	1.733	0.0	4.17022381352e-11
Q5BKC4	C9 protein OS=Rattus norvegicus GN=C9 PE=2 SV=1	C9	19	19	9	0	0	0	-2.878	0.0	1.34409758954e-05
P14480-2	Isoform 2 of Fibrinogen beta chain OS=Rattus norvegicus GN=Fgb	Fgb	10	39	8	0	0	0	-3.004	0.0	2.10520073965e-07
Q32P28	Prolyl 3-hydroxylase 1 OS=Homo sapiens GN=LEPRE1 PE=1 SV=2	LEPRE1	17	14	11	0	0	0	-2.718	0.0	3.20484474447e-05
Q62813-2	Isoform 2 of Limbic system-associated membrane protein OS=Rattus norvegicus GN=Lsamp	Lsamp	2	0	4	19	19	21	2.287	0.0	3.94899756442e-07
D4A3C2	Protein RGD1304884 OS=Rattus norvegicus GN=RGD1304884 PE=4 SV=1	RGD1304884	0	0	0	12	10	8	2.459	0.0	6.75073246992e-06
P25205-2	Isoform 2 of DNA replication licensing factor MCM3 OS=Homo sapiens GN=MCM3	MCM3	31	20	24	0	0	0	-3.337	0.0	3.27241072683e-08
P09527	Ras-related protein Rab-7a OS=Rattus norvegicus GN=Rab7a PE=1 SV=2	Rab7a	14	13	18	15	16	16	0.097	0.540729	0.635927829871
A0A0A0MY13	Probable G-protein-coupled receptor 158 OS=Rattus norvegicus GN=Gpr158 PE=4 SV=1	Gpr158	0	0	0	23	16	19	3.136	0.0	2.00420347995e-06
Q641X8	Eukaryotic translation initiation factor 3 subunit E OS=Rattus norvegicus GN=Eif3e PE=2 SV=1	Eif3e	20	13	21	2	2	6	-1.666	0.0	2.37940518547e-06
Q9UKM9	RNA-binding protein Raly OS=Homo sapiens GN=RALY PE=1 SV=1	RALY	17	15	20	0	0	0	-2.95	0.0	5.88442547698e-06
P09382	Galectin-1 OS=Homo sapiens GN=LGALS1 PE=1 SV=2	LGALS1	328	261	351	6	5	2	-4.26	0.0	6.70713230658e-56
P10809	60 kDa heat shock protein, mitochondrial OS=Homo sapiens GN=HSPD1 PE=1 SV=2	HSPD1	190	188	204	64	64	79	-0.982	0.0	6.27888874623e-37
F1LP05	ATP synthase subunit alpha OS=Rattus norvegicus GN=Atp5a1 PE=3 SV=1	Atp5a1	67	51	90	155	161	156	0.867	0.0	2.59579687158e-24
G3V6S0	Protein Sptbn1 OS=Rattus norvegicus GN=Sptbn1 PE=4 SV=2	Sptbn1	75	61	100	287	293	305	1.354	0.0	9.36753605376e-64
Q14195-2	Isoform LCRMP-4 of Dihydropyrimidinase-related protein 3 OS=Homo sapiens GN=DPYSL3	DPYSL3	72	60	69	71	88	91	0.274	0.0	0.00244715731084
P04642	L-lactate dehydrogenase A chain OS=Rattus norvegicus GN=Ldha PE=1 SV=1	Ldha	67	99	88	49	45	49	-0.524	0.0	5.39512695893e-07
G3V6Y6	Brain glycogen phosphorylase, isoform CRA_b OS=Rattus norvegicus GN=Pygb PE=3 SV=1	Pygb	43	32	48	92	75	92	0.806	0.0	1.8760465677e-12
P54311	Guanine nucleotide-binding protein G(I)/G(S)/G(T) subunit beta-1 OS=Rattus norvegicus GN=Gnb1 PE=1 SV=4	Gnb1	31	16	20	62	63	46	1.003	0.0	3.73664842029e-12
Q00981	Ubiquitin carboxyl-terminal hydrolase isozyme L1 OS=Rattus norvegicus GN=Uchl1 PE=1 SV=2	Uchl1	37	17	50	119	123	121	1.297	0.0	3.73513905989e-37
F1LX07	Protein Slc25a12 (Fragment) OS=Rattus norvegicus GN=Slc25a12 PE=3 SV=2	Slc25a12	13	1	28	75	75	79	1.736	0.0	1.20062207756e-29
P31948	Stress-induced-phosphoprotein 1 OS=Homo sapiens GN=STIP1 PE=1 SV=1	STIP1	58	58	65	14	16	14	-1.367	0.0	1.31801034545e-15
P31948-2	Isoform 2 of Stress-induced-phosphoprotein 1 OS=Homo sapiens GN=STIP1	STIP1	57	57	65	13	15	13	-1.419	0.0	3.26334702223e-15
Q5XI78	2-oxoglutarate dehydrogenase, mitochondrial OS=Rattus norvegicus GN=Ogdh PE=1 SV=1	Ogdh	32	20	30	62	53	62	0.821	0.0	3.51792127195e-09
P19367	Hexokinase-1 OS=Homo sapiens GN=HK1 PE=1 SV=3	HK1	51	40	54	56	52	52	0.148	6.9e-05	0.199386992694
P04636	Malate dehydrogenase, mitochondrial OS=Rattus norvegicus GN=Mdh2 PE=1 SV=2	Mdh2	29	21	26	80	85	83	1.257	0.0	2.19713032832e-20
P85834	Elongation factor Tu, mitochondrial OS=Rattus norvegicus GN=Tufm PE=1 SV=1	Tufm	28	21	31	31	29	31	0.187	0.000598	0.252872552495
P62879	Guanine nucleotide-binding protein G(I)/G(S)/G(T) subunit beta-2 OS=Homo sapiens GN=GNB2 PE=1 SV=3	GNB2	19	21	26	49	51	46	0.86	0.0	1.46938817049e-08
G3V936	Citrate synthase, mitochondrial OS=Rattus norvegicus GN=Cs PE=3 SV=1	Cs	21	19	28	44	51	46	0.789	0.0	1.04281810299e-07
Q14240-2	Isoform 2 of Eukaryotic initiation factor 4A-II OS=Homo sapiens GN=EIF4A2	EIF4A2	36	25	28	22	17	18	-0.396	0.0	0.018353904089
P36871	Phosphoglucomutase-1 OS=Homo sapiens GN=PGM1 PE=1 SV=3	PGM1	37	34	29	20	21	21	-0.426	0.0	0.00991728723135
P26599-3	Isoform 3 of Polypyrimidine tract-binding protein 1 OS=Homo sapiens GN=PTBP1	PTBP1	47	39	42	2	1	3	-3.071	0.0	3.84675772327e-12
P32119	Peroxiredoxin-2 OS=Homo sapiens GN=PRDX2 PE=1 SV=5	PRDX2	28	35	21	14	11	10	-0.83	0.0	1.84224435978e-05
Q16891	MICOS complex subunit MIC60 OS=Homo sapiens GN=IMMT PE=1 SV=1	IMMT	41	27	37	21	17	15	-0.633	0.0	0.00012530910636
P10824	Guanine nucleotide-binding protein G(i) subunit alpha-1 OS=Rattus norvegicus GN=Gnai1 PE=1 SV=3	Gnai1	22	18	26	66	77	74	1.225	0.0	3.94131715436e-19
Q04446	1,4-alpha-glucan-branching enzyme OS=Homo sapiens GN=GBE1 PE=1 SV=3	GBE1	25	23	25	2	2	2	-2.501	0.0	2.48955733317e-08
P60174	Triosephosphate isomerase OS=Homo sapiens GN=TPI1 PE=1 SV=3	TPI1	28	20	16	18	14	20	-0.156	0.02558	0.412216107172
D3ZAN3	Alpha glucosidase 2 alpha neutral subunit (Predicted) OS=Rattus norvegicus GN=Ganab PE=1 SV=1	Ganab	23	15	20	19	14	9	-0.285	3e-06	0.142185730755
O35567	Bifunctional purine biosynthesis protein PURH OS=Rattus norvegicus GN=Atic PE=1 SV=2	Atic	14	14	27	15	22	25	0.18	0.006767	0.334995792714
G3V846	Excitatory amino acid transporter 1 OS=Rattus norvegicus GN=Slc1a3 PE=3 SV=1	Slc1a3	7	2	17	53	56	42	1.816	0.0	2.1468024325e-18
P07895	Superoxide dismutase [Mn], mitochondrial OS=Rattus norvegicus GN=Sod2 PE=1 SV=2	Sod2	5	3	12	25	31	32	1.517	0.0	6.93781128506e-10
P49588	Alanine--tRNA ligase, cytoplasmic OS=Homo sapiens GN=AARS PE=1 SV=2	AARS	50	46	33	10	9	10	-1.457	0.0	4.10553911901e-12
Q9QXY2	SRC kinase signaling inhibitor 1 OS=Rattus norvegicus GN=Srcin1 PE=1 SV=1	Srcin1	0	0	2	50	34	52	3.543	0.0	6.77441617308e-20
O60282	Kinesin heavy chain isoform 5C OS=Homo sapiens GN=KIF5C PE=1 SV=1	KIF5C	9	8	11	19	14	17	0.648	0.0	0.00926548307768
Q6Q0N1	Cytosolic non-specific dipeptidase OS=Rattus norvegicus GN=Cndp2 PE=1 SV=1	Cndp2	21	16	29	23	19	18	-0.04	0.903249	0.820501502054
Q04637-9	Isoform 9 of Eukaryotic translation initiation factor 4 gamma 1 OS=Homo sapiens GN=EIF4G1	EIF4G1	43	39	47	7	6	7	-1.817	0.0	4.23714512415e-14
D3ZHB3	40S ribosomal protein S12 OS=Rattus norvegicus GN=LOC100360573 PE=3 SV=2	LOC100360573	27	22	24	4	4	3	-1.881	0.0	8.17547321399e-09
P39069	Adenylate kinase isoenzyme 1 OS=Rattus norvegicus GN=Ak1 PE=1 SV=3	Ak1	5	2	4	23	21	22	1.871	0.0	1.62344214723e-09
Q14982-4	Isoform 4 of Opioid-binding protein/cell adhesion molecule OS=Homo sapiens GN=OPCML	OPCML	1	0	6	18	19	18	2.012	0.0	4.54471100605e-07
P28482	Mitogen-activated protein kinase 1 OS=Homo sapiens GN=MAPK1 PE=1 SV=3	MAPK1	13	9	14	21	24	22	0.675	0.0	0.00165350305804
F1LN75	Septin-9 (Fragment) OS=Rattus norvegicus GN=Sept9 PE=1 SV=2	Sept9	12	7	12	16	15	12	0.421	0.0	0.063696252134
Q15700-2	Isoform 2 of Disks large homolog 2 OS=Homo sapiens GN=DLG2	DLG2	1	0	3	19	21	24	2.703	0.0	8.13087735369e-08
Q9JLJ3	4-trimethylaminobutyraldehyde dehydrogenase OS=Rattus norvegicus GN=Aldh9a1 PE=1 SV=1	Aldh9a1	5	5	7	10	15	8	0.712	0.0	0.0266641197015
Q8R2H0	ATPase, H+ transporting, V1 subunit G isoform 2 OS=Rattus norvegicus GN=Atp6v1g2 PE=4 SV=1	Atp6v1g2	2	0	5	14	17	17	1.874	0.0	3.45625390497e-07
Q1WIM3	Cell adhesion molecule 3 OS=Rattus norvegicus GN=Cadm3 PE=2 SV=1	Cadm3	1	0	7	19	23	28	2.134	0.0	3.02679498775e-10
D3ZG43	NADH dehydrogenase (Ubiquinone) Fe-S protein 3 (Predicted), isoform CRA_c OS=Rattus norvegicus GN=Ndufs3 PE=3 SV=1	Ndufs3	5	3	11	21	22	23	1.311	0.0	2.29380352267e-07
P17220	Proteasome subunit alpha type-2 OS=Rattus norvegicus GN=Psma2 PE=1 SV=3	Psma2	15	6	18	8	12	13	-0.12	0.323548	0.610191585692
O00487	26S proteasome non-ATPase regulatory subunit 14 OS=Homo sapiens GN=PSMD14 PE=1 SV=1	PSMD14	21	17	16	1	4	6	-1.569	0.0	2.46383294612e-06
P59998-3	Isoform 3 of Actin-related protein 2/3 complex subunit 4 OS=Homo sapiens GN=ARPC4	ARPC4	18	11	14	13	11	10	-0.18	0.033607	0.427544810754
P04906	Glutathione S-transferase P OS=Rattus norvegicus GN=Gstp1 PE=1 SV=2	Gstp1	9	12	17	50	44	43	1.345	0.0	3.13802339385e-12
P31939	Bifunctional purine biosynthesis protein PURH OS=Homo sapiens GN=ATIC PE=1 SV=3	ATIC	28	17	42	9	7	10	-1.164	0.0	9.64237300647e-07
Q01469	Fatty acid-binding protein, epidermal OS=Homo sapiens GN=FABP5 PE=1 SV=3	FABP5	24	14	15	1	2	2	-2.368	0.0	9.49141517085e-07
Q5T9B7	Adenylate kinase isoenzyme 1 OS=Homo sapiens GN=AK1 PE=1 SV=1	AK1	15	8	14	9	8	10	-0.276	0.001441	0.288099514417
P02452	Collagen alpha-1(I) chain OS=Homo sapiens GN=COL1A1 PE=1 SV=5	COL1A1	21	10	17	2	2	2	-2.107	0.0	2.63623109706e-06
Q99714	3-hydroxyacyl-CoA dehydrogenase type-2 OS=Homo sapiens GN=HSD17B10 PE=1 SV=3	HSD17B10	21	19	21	4	4	7	-1.369	0.0	1.35644434227e-06
Q5XIN6	LETM1 and EF-hand domain-containing protein 1, mitochondrial OS=Rattus norvegicus GN=Letm1 PE=1 SV=1	Letm1	4	3	12	31	33	33	1.694	0.0	9.23850747977e-13
P05545	Serine protease inhibitor A3K OS=Rattus norvegicus GN=Serpina3k PE=1 SV=3	Serpina3k	16	20	19	0	0	1	-3.028	0.0	1.15719658136e-05
Q9BR76	Coronin-1B OS=Homo sapiens GN=CORO1B PE=1 SV=1	CORO1B	19	13	14	4	3	5	-1.305	0.0	6.10797736547e-05
P97710	Tyrosine-protein phosphatase non-receptor type substrate 1 OS=Rattus norvegicus GN=Sirpa PE=1 SV=1	Sirpa	0	0	4	33	31	36	2.924	0.0	5.23330241607e-12
Q96FW1	Ubiquitin thioesterase OTUB1 OS=Homo sapiens GN=OTUB1 PE=1 SV=2	OTUB1	10	16	15	21	22	18	0.45	0.0	0.02215499771
Q8CFD0	Sideroflexin-5 OS=Rattus norvegicus GN=Sfxn5 PE=2 SV=1	Sfxn5	0	0	0	12	11	12	2.793	0.0	8.14476506875e-05
Q4V8B0	Oxidation resistance protein 1 OS=Rattus norvegicus GN=Oxr1 PE=2 SV=3	Oxr1	1	0	2	33	32	41	3.505	0.0	3.75591754408e-11
Q4KM74	Vesicle-trafficking protein SEC22b OS=Rattus norvegicus GN=Sec22b PE=1 SV=3	Sec22b	22	12	28	11	7	10	-0.755	0.0	0.000782250674143
Q9C040-2	Isoform 2 of Tripartite motif-containing protein 2 OS=Homo sapiens GN=TRIM2	TRIM2	2	3	4	13	18	21	1.88	0.0	2.6553290996e-07
D3ZCZ9	Protein LOC100912599 OS=Rattus norvegicus GN=LOC100912599 PE=4 SV=1	LOC100912599	2	0	4	14	10	13	1.75	0.0	1.8339788452e-05
P62193	26S protease regulatory subunit 4 OS=Rattus norvegicus GN=Psmc1 PE=2 SV=1	Psmc1	21	15	25	6	7	7	-1.062	0.0	6.92057409599e-05
P04040	Catalase OS=Homo sapiens GN=CAT PE=1 SV=3	CAT	23	12	9	1	3	0	-2.224	0.0	5.17660904454e-06
O00425	Insulin-like growth factor 2 mRNA-binding protein 3 OS=Homo sapiens GN=IGF2BP3 PE=1 SV=2	IGF2BP3	27	13	19	0	0	0	-3.102	0.0	7.14427927324e-07
Q96CX2	BTB/POZ domain-containing protein KCTD12 OS=Homo sapiens GN=KCTD12 PE=1 SV=1	KCTD12	22	9	9	5	4	6	-0.937	0.0	0.00118777346567
Q14157-5	Isoform 5 of Ubiquitin-associated protein 2-like OS=Homo sapiens GN=UBAP2L	UBAP2L	20	16	25	4	4	9	-1.234	0.0	3.73695806387e-06
Q9Y266	Nuclear migration protein nudC OS=Homo sapiens GN=NUDC PE=1 SV=1	NUDC	14	18	18	7	7	4	-0.982	0.0	0.000493794954267
G3V983	Glutathione S-transferase Mu 1 OS=Rattus norvegicus GN=Gstm1 PE=3 SV=1	Gstm1	5	2	7	26	22	21	1.688	0.0	5.54606013269e-09
P63208	S-phase kinase-associated protein 1 OS=Homo sapiens GN=SKP1 PE=1 SV=2	SKP1	17	12	13	14	15	11	0.002	1.0	0.991542582035
Q15555	Microtubule-associated protein RP/EB family member 2 OS=Homo sapiens GN=MAPRE2 PE=1 SV=1	MAPRE2	8	9	11	11	19	15	0.539	0.0	0.0324599726285
D3ZM33	Protein LOC100362298 (Fragment) OS=Rattus norvegicus GN=LOC100362298 PE=3 SV=2	LOC100362298	9	5	18	4	5	6	-0.741	0.0	0.022840025089
P62250	40S ribosomal protein S16 OS=Rattus norvegicus GN=Rps16 PE=1 SV=2	Rps16	18	11	19	6	4	6	-1.073	0.0	0.00027497681557
E9PSG1	Calpastatin (Fragment) OS=Homo sapiens GN=CAST PE=1 SV=1	CAST	16	15	16	0	0	0	-2.876	0.0	2.33691311894e-05
Q2M2I8	AP2-associated protein kinase 1 OS=Homo sapiens GN=AAK1 PE=1 SV=3	AAK1	3	2	6	13	11	15	1.303	0.0	0.00015370857849
Q9NVI7-2	Isoform 2 of ATPase family AAA domain-containing protein 3A OS=Homo sapiens GN=ATAD3A	ATAD3A	24	18	20	1	3	4	-2.039	0.0	8.9177411661e-08
P43034	Platelet-activating factor acetylhydrolase IB subunit alpha OS=Homo sapiens GN=PAFAH1B1 PE=1 SV=2	PAFAH1B1	8	5	11	14	14	12	0.561	0.0	0.0330150682286
Q9NVI7	ATPase family AAA domain-containing protein 3A OS=Homo sapiens GN=ATAD3A PE=1 SV=2	ATAD3A	23	17	18	1	2	3	-2.293	0.0	2.51205867624e-07
B7ZB78	Ras-related protein Rap-1b OS=Homo sapiens GN=RAP1B PE=1 SV=1	RAP1B	8	7	10	5	7	5	-0.365	0.000503	0.2545780484
O35274	Neurabin-2 OS=Rattus norvegicus GN=Ppp1r9b PE=1 SV=1	Ppp1r9b	7	1	5	25	25	25	1.827	0.0	4.7988862057e-09
D3ZPC4	Neural cell adhesion molecule L1 OS=Rattus norvegicus GN=L1cam PE=4 SV=2	L1cam	0	0	1	20	24	18	3.016	0.0	4.49528014003e-08
P15880	40S ribosomal protein S2 OS=Homo sapiens GN=RPS2 PE=1 SV=2	RPS2	18	18	16	3	6	4	-1.34	0.0	3.23160171973e-05
P27139	Carbonic anhydrase 2 OS=Rattus norvegicus GN=Ca2 PE=1 SV=2	Ca2	6	5	10	37	30	28	1.562	0.0	5.53443652255e-11
Q9ERH3	WD repeat-containing protein 7 OS=Rattus norvegicus GN=Wdr7 PE=2 SV=1	Wdr7	0	0	6	28	24	34	2.397	0.0	3.32956960494e-10
P17677-2	Isoform 2 of Neuromodulin OS=Homo sapiens GN=GAP43	GAP43	14	8	13	0	0	0	-2.6	0.0	0.000210475224215
A0A087WUT6	Eukaryotic translation initiation factor 5B OS=Homo sapiens GN=EIF5B PE=1 SV=1	EIF5B	13	16	17	1	0	0	-2.844	0.0	3.75684273544e-06
Q12905	Interleukin enhancer-binding factor 2 OS=Homo sapiens GN=ILF2 PE=1 SV=2	ILF2	22	20	22	6	5	8	-1.174	0.0	4.57186555379e-05
P51665	26S proteasome non-ATPase regulatory subunit 7 OS=Homo sapiens GN=PSMD7 PE=1 SV=2	PSMD7	15	18	10	11	10	11	-0.267	0.000956	0.274437708295
D3ZAA9	Membrane protein, palmitoylated 2 (MAGUK p55 subfamily member 2), isoform CRA_a OS=Rattus norvegicus GN=Mpp2 PE=4 SV=2	Mpp2	0	0	0	21	21	18	3.156	0.0	2.21896953536e-08
F1MAC0	Protein Ifi47 OS=Rattus norvegicus GN=Ifi47 PE=4 SV=1	Ifi47	5	8	10	0	0	4	-1.36	0.0	0.00417536296683
Q4FZT2	Protein phosphatase methylesterase 1 OS=Rattus norvegicus GN=Ppme1 PE=1 SV=2	Ppme1	2	3	5	10	9	10	1.152	0.0	0.00226414982626
Q5GFD9	Protein IMPACT OS=Rattus norvegicus GN=Impact PE=2 SV=1	Impact	0	0	2	24	36	26	3.413	0.0	3.7359434887e-08
P36876	Serine/threonine-protein phosphatase 2A 55 kDa regulatory subunit B alpha isoform OS=Rattus norvegicus GN=Ppp2r2a PE=2 SV=1	Ppp2r2a	8	8	11	13	15	16	0.545	0.0	0.02893286823
Q9UBG0	C-type mannose receptor 2 OS=Homo sapiens GN=MRC2 PE=1 SV=2	MRC2	7	5	12	0	0	0	-2.177	0.0	0.000990539866169
P26232	Catenin alpha-2 OS=Homo sapiens GN=CTNNA2 PE=1 SV=5	CTNNA2	3	5	6	30	28	37	1.99	0.0	1.66646837553e-10
Q920Q0	Paralemmin-1 OS=Rattus norvegicus GN=Palm PE=1 SV=1	Palm	0	0	1	36	29	34	3.739	0.0	2.21996521156e-14
D3ZAY7	Protein Epb41l2 OS=Rattus norvegicus GN=Epb41l2 PE=4 SV=2	Epb41l2	9	5	8	31	34	34	1.557	0.0	4.06743754868e-11
Q13363	C-terminal-binding protein 1 OS=Homo sapiens GN=CTBP1 PE=1 SV=2	CTBP1	3	3	7	10	13	13	1.071	0.0	0.000634549645176
B2RYP4	Protein Snx2 OS=Rattus norvegicus GN=Snx2 PE=2 SV=1	Snx2	17	13	16	8	6	11	-0.546	0.0	0.0310446437738
Q9QX69	LanC-like protein 1 OS=Rattus norvegicus GN=Lancl1 PE=2 SV=2	Lancl1	0	0	2	19	15	24	2.724	0.0	7.95070782913e-09
P11348	Dihydropteridine reductase OS=Rattus norvegicus GN=Qdpr PE=1 SV=1	Qdpr	4	1	8	30	33	23	1.938	0.0	6.4653506423e-12
Q9WV25-2	Isoform 2 of Poly(U)-binding-splicing factor PUF60 OS=Rattus norvegicus GN=Puf60	Puf60	11	13	11	1	4	3	-1.479	0.0	0.000171345327016
Q9UHB9	Signal recognition particle subunit SRP68 OS=Homo sapiens GN=SRP68 PE=1 SV=2	SRP68	17	15	18	0	1	0	-2.93	0.0	4.73497898691e-06
Q32P28-3	Isoform 3 of Prolyl 3-hydroxylase 1 OS=Homo sapiens GN=LEPRE1	LEPRE1	18	14	10	0	0	0	-2.725	0.0	3.68005962009e-05
D4A0T0	Protein Ndufb10 OS=Rattus norvegicus GN=Ndufb10 PE=4 SV=1	Ndufb10	2	1	3	13	15	14	2.056	0.0	5.90395476227e-06
O08815	STE20-like serine/threonine-protein kinase OS=Rattus norvegicus GN=Slk PE=2 SV=1	Slk	5	5	6	16	11	12	0.959	0.0	0.00298187742092
G3V8R2	Neurocan core protein OS=Rattus norvegicus GN=Ncan PE=4 SV=1	Ncan	2	0	3	15	13	20	2.207	0.0	4.38387564275e-06
P62994	Growth factor receptor-bound protein 2 OS=Rattus norvegicus GN=Grb2 PE=1 SV=1	Grb2	3	6	6	15	14	13	1.093	0.0	0.000356164445415
P49321-3	Isoform 3 of Nuclear autoantigenic sperm protein OS=Homo sapiens GN=NASP	NASP	19	21	22	0	0	0	-3.139	0.0	4.3333208804e-07
P49134	Integrin beta-1 OS=Rattus norvegicus GN=Itgb1 PE=2 SV=1	Itgb1	19	11	16	3	0	1	-2.278	0.0	1.69339738381e-05
O95425	Supervillin OS=Homo sapiens GN=SVIL PE=1 SV=2	SVIL	21	8	18	0	0	0	-2.887	0.0	1.2209939785e-06
Q9WVJ6	Protein Tgm2 OS=Rattus norvegicus GN=Tgm2 PE=2 SV=1	Tgm2	9	7	11	1	1	1	-2.288	0.0	0.000265216726431
P40121	Macrophage-capping protein OS=Homo sapiens GN=CAPG PE=1 SV=2	CAPG	17	13	22	0	0	1	-2.928	0.0	3.03406778031e-06
Q9Y5X3	Sorting nexin-5 OS=Homo sapiens GN=SNX5 PE=1 SV=1	SNX5	14	8	12	2	3	5	-1.219	0.0	0.0013450047008
Q5U2S7	Proteasome (Prosome, macropain) 26S subunit, non-ATPase, 3 OS=Rattus norvegicus GN=Psmd3 PE=2 SV=1	Psmd3	13	8	14	12	17	9	0.121	0.416085	0.602366771369
O00170	AH receptor-interacting protein OS=Homo sapiens GN=AIP PE=1 SV=2	AIP	14	15	17	2	1	1	-2.519	0.0	4.85633998219e-06
Q99N27	Sorting nexin-1 OS=Rattus norvegicus GN=Snx1 PE=1 SV=1	Snx1	14	7	10	7	9	4	-0.412	2e-06	0.136540042336
D3ZSN6	Kinesin-like protein (Fragment) OS=Rattus norvegicus GN=Kif21a PE=1 SV=2	Kif21a	0	0	0	18	19	18	3.095	0.0	7.32223199541e-06
D3ZD97	DEAH (Asp-Glu-Ala-His) box polypeptide 15 (Predicted), isoform CRA_b OS=Rattus norvegicus GN=Dhx15 PE=4 SV=1	Dhx15	20	17	22	1	4	5	-1.751	0.0	4.62863501006e-07
Q02809-2	Isoform 2 of Procollagen-lysine,2-oxoglutarate 5-dioxygenase 1 OS=Homo sapiens GN=PLOD1	PLOD1	20	15	18	0	0	0	-2.959	0.0	6.93414454005e-06
G3V836	Clusterin OS=Rattus norvegicus GN=Clu PE=3 SV=1	Clu	3	7	8	10	9	8	0.481	0.0	0.121069527343
G3V9R2	Protein Cfh OS=Rattus norvegicus GN=Cfh PE=4 SV=1	Cfh	7	10	4	0	0	1	-2.062	0.0	0.00177986480329
Q9P258	Protein RCC2 OS=Homo sapiens GN=RCC2 PE=1 SV=2	RCC2	24	13	15	0	0	0	-2.986	0.0	7.39120924705e-06
O00231-2	Isoform 2 of 26S proteasome non-ATPase regulatory subunit 11 OS=Homo sapiens GN=PSMD11	PSMD11	16	14	17	10	12	10	-0.331	1e-06	0.125177328751
Q12888-2	Isoform 2 of Tumor suppressor p53-binding protein 1 OS=Homo sapiens GN=TP53BP1	TP53BP1	24	15	15	1	0	1	-3.042	0.0	7.81626458079e-07
Q14643	Inositol 1,4,5-trisphosphate receptor type 1 OS=Homo sapiens GN=ITPR1 PE=1 SV=3	ITPR1	5	8	6	15	12	13	0.814	0.0	0.00176119980502
G3V949	CAP-Gly domain-containing linker protein 2 OS=Rattus norvegicus GN=Clip2 PE=4 SV=1	Clip2	9	2	9	21	16	22	1.114	0.0	2.6258691935e-05
Q16666	Gamma-interferon-inducible protein 16 OS=Homo sapiens GN=IFI16 PE=1 SV=3	IFI16	19	16	19	0	0	0	-3.049	0.0	2.16691290303e-06
P50416	Carnitine O-palmitoyltransferase 1, liver isoform OS=Homo sapiens GN=CPT1A PE=1 SV=2	CPT1A	20	18	18	0	0	0	-3.019	0.0	4.91227069589e-06
A0A0A6YYM0	Long-chain-fatty-acid--CoA ligase 6 OS=Rattus norvegicus GN=Acsl6 PE=4 SV=1	Acsl6	0	0	0	25	26	25	3.295	0.0	3.06509241646e-07
F1LPP6	A-kinase anchor protein 5 OS=Rattus norvegicus GN=Akap5 PE=4 SV=1	Akap5	0	0	0	20	17	17	2.891	0.0	4.84939167942e-06
A0A0A0MY09	Endoplasmin OS=Rattus norvegicus GN=Hsp90b1 PE=3 SV=1	Hsp90b1	113	101	137	42	40	41	-1.004	0.0	6.66645680395e-21
P59215	Guanine nucleotide-binding protein G(o) subunit alpha OS=Rattus norvegicus GN=Gnao1 PE=1 SV=2	Gnao1	19	10	29	79	96	87	1.578	0.0	1.84832046435e-22
P04785	Protein disulfide-isomerase OS=Rattus norvegicus GN=P4hb PE=1 SV=2	P4hb	63	49	56	17	23	13	-1.097	0.0	2.04183464445e-11
A2A274	Aconitate hydratase, mitochondrial OS=Homo sapiens GN=ACO2 PE=1 SV=1	ACO2	37	25	45	81	91	72	0.878	0.0	1.82195407997e-15
P10860	Glutamate dehydrogenase 1, mitochondrial OS=Rattus norvegicus GN=Glud1 PE=1 SV=2	Glud1	42	26	49	63	72	54	0.527	0.0	4.49741547191e-07
E7EMB3	Calmodulin OS=Homo sapiens GN=CALM2 PE=1 SV=1	CALM2	28	33	37	112	145	152	1.496	0.0	4.48812405126e-41
P48643	T-complex protein 1 subunit epsilon OS=Homo sapiens GN=CCT5 PE=1 SV=1	CCT5	67	78	72	16	18	18	-1.375	0.0	6.4905617536e-19
Q66HM2	AP-2 complex subunit alpha-2 OS=Rattus norvegicus GN=Ap2a2 PE=1 SV=1	Ap2a2	26	16	31	69	64	65	1.051	0.0	7.78523117267e-14
Q68FQ0	T-complex protein 1 subunit epsilon OS=Rattus norvegicus GN=Cct5 PE=1 SV=1	Cct5	51	53	52	26	24	26	-0.662	0.0	4.46014862411e-06
P18418	Calreticulin OS=Rattus norvegicus GN=Calr PE=1 SV=1	Calr	42	50	46	42	49	50	0.074	0.269286	0.556800811045
Q02218	2-oxoglutarate dehydrogenase, mitochondrial OS=Homo sapiens GN=OGDH PE=1 SV=3	OGDH	44	27	33	33	27	31	-0.085	0.200539	0.558480478864
E9PCR7	2-oxoglutarate dehydrogenase, mitochondrial OS=Homo sapiens GN=OGDH PE=1 SV=1	OGDH	43	27	33	33	27	31	-0.073	0.393659	0.635428598611
P09936	Ubiquitin carboxyl-terminal hydrolase isozyme L1 OS=Homo sapiens GN=UCHL1 PE=1 SV=2	UCHL1	42	24	61	78	82	89	0.733	0.0	1.31869517233e-10
P78371	T-complex protein 1 subunit beta OS=Homo sapiens GN=CCT2 PE=1 SV=4	CCT2	62	61	64	22	26	26	-0.878	0.0	1.48049090703e-11
P49411	Elongation factor Tu, mitochondrial OS=Homo sapiens GN=TUFM PE=1 SV=2	TUFM	48	36	44	19	17	21	-0.755	0.0	2.46504236269e-06
O88989	Malate dehydrogenase, cytoplasmic OS=Rattus norvegicus GN=Mdh1 PE=1 SV=3	Mdh1	18	15	26	77	80	84	1.429	0.0	1.52124880522e-24
P05204	Non-histone chromosomal protein HMG-17 OS=Homo sapiens GN=HMGN2 PE=1 SV=3	HMGN2	35	33	32	3	7	3	-2.019	0.0	9.93093108198e-12
Q9QYF3	Unconventional myosin-Va OS=Rattus norvegicus GN=Myo5a PE=1 SV=1	Myo5a	13	12	11	66	53	63	1.677	0.0	2.50678607484e-20
Q3MHS9	Chaperonin containing Tcp1, subunit 6A (Zeta 1) OS=Rattus norvegicus GN=Cct6a PE=2 SV=1	Cct6a	33	31	31	20	23	25	-0.281	0.0	0.0772114825266
Q92945	Far upstream element-binding protein 2 OS=Homo sapiens GN=KHSRP PE=1 SV=4	KHSRP	43	36	44	5	9	5	-1.833	0.0	2.85849146514e-13
A0A087WTP3	Far upstream element-binding protein 2 OS=Homo sapiens GN=KHSRP PE=1 SV=1	KHSRP	41	35	41	5	9	5	-1.81	0.0	1.99888183492e-14
P13611	Versican core protein OS=Homo sapiens GN=VCAN PE=1 SV=3	VCAN	27	20	15	12	9	12	-0.59	0.0	0.00433495244101
Q6P3V9	60S ribosomal protein L4 OS=Rattus norvegicus GN=Rpl4 PE=2 SV=1	Rpl4	39	5	30	16	13	14	-0.49	0.0	0.0105366948451
Q68FP1	Gelsolin OS=Rattus norvegicus GN=Gsn PE=1 SV=1	Gsn	23	29	23	25	19	20	-0.12	0.073516	0.47696030859
Q07266	Drebrin OS=Rattus norvegicus GN=Dbn1 PE=1 SV=3	Dbn1	7	3	9	44	33	42	1.925	0.0	5.96849248227e-13
P52209	6-phosphogluconate dehydrogenase, decarboxylating OS=Homo sapiens GN=PGD PE=1 SV=3	PGD	29	30	26	5	9	8	-1.287	0.0	1.90065848668e-07
P07954	Fumarate hydratase, mitochondrial OS=Homo sapiens GN=FH PE=1 SV=3	FH	21	18	31	40	37	29	0.47	0.0	0.00271134136459
B0BNF1	Septin-8 OS=Rattus norvegicus GN=Sept8 PE=1 SV=1	Sept8	9	7	11	35	26	29	1.271	0.0	1.66530726823e-08
G3V741	Phosphate carrier protein, mitochondrial OS=Rattus norvegicus GN=Slc25a3 PE=3 SV=1	Slc25a3	10	9	18	43	42	33	1.22	0.0	1.36184855452e-10
P48500	Triosephosphate isomerase OS=Rattus norvegicus GN=Tpi1 PE=1 SV=2	Tpi1	13	13	10	34	36	38	1.172	0.0	7.11446728476e-09
Q9R063	Peroxiredoxin-5, mitochondrial OS=Rattus norvegicus GN=Prdx5 PE=1 SV=1	Prdx5	11	15	16	26	25	25	0.671	0.0	0.000808115603728
F1LN88	Aldehyde dehydrogenase, mitochondrial OS=Rattus norvegicus GN=Aldh2 PE=3 SV=2	Aldh2	8	7	23	18	37	19	0.701	0.0	0.000355892573225
Q9NYU2	UDP-glucose:glycoprotein glucosyltransferase 1 OS=Homo sapiens GN=UGGT1 PE=1 SV=3	UGGT1	17	17	28	5	3	10	-1.221	0.0	4.63200648466e-06
Q01813	ATP-dependent 6-phosphofructokinase, platelet type OS=Homo sapiens GN=PFKP PE=1 SV=2	PFKP	38	37	42	27	26	31	-0.296	0.0	0.0426215219491
F1M2P8	Protein kinase C OS=Rattus norvegicus GN=Prkca PE=3 SV=2	Prkca	17	10	20	27	28	21	0.51	0.0	0.00933596784886
P12075	Cytochrome c oxidase subunit 5B, mitochondrial OS=Rattus norvegicus GN=Cox5b PE=1 SV=2	Cox5b	3	2	8	16	14	12	1.269	0.0	3.19504007529e-05
P00387-3	Isoform 3 of NADH-cytochrome b5 reductase 3 OS=Homo sapiens GN=CYB5R3	CYB5R3	15	10	17	2	5	2	-1.568	0.0	5.87440224309e-05
Q16543	Hsp90 co-chaperone Cdc37 OS=Homo sapiens GN=CDC37 PE=1 SV=1	CDC37	20	24	19	7	8	4	-1.175	0.0	3.11632753198e-06
P62907	60S ribosomal protein L10a OS=Rattus norvegicus GN=Rpl10a PE=1 SV=2	Rpl10a	23	17	22	8	6	9	-0.944	0.0	0.000167417713684
P01946	Hemoglobin subunit alpha-1/2 OS=Rattus norvegicus GN=Hba1 PE=1 SV=3	Hba1	36	30	47	6	4	1	-2.323	0.0	2.71551562577e-13
Q6AY18	Protein Sar1a OS=Rattus norvegicus GN=Sar1a PE=2 SV=1	Sar1a	26	8	23	1	4	6	-1.648	0.0	1.52067029006e-06
P30086	Phosphatidylethanolamine-binding protein 1 OS=Homo sapiens GN=PEBP1 PE=1 SV=3	PEBP1	23	12	15	13	9	12	-0.353	1e-06	0.130813930874
P31399	ATP synthase subunit d, mitochondrial OS=Rattus norvegicus GN=Atp5h PE=1 SV=3	Atp5h	1	0	4	24	26	21	2.607	0.0	2.78999752077e-09
P30041	Peroxiredoxin-6 OS=Homo sapiens GN=PRDX6 PE=1 SV=3	PRDX6	24	20	20	9	8	10	-0.846	0.0	0.000245412795088
O35264	Platelet-activating factor acetylhydrolase IB subunit beta OS=Rattus norvegicus GN=Pafah1b2 PE=1 SV=1	Pafah1b2	8	3	9	10	10	11	0.493	0.0	0.098168155982
B2GV06	Succinyl-CoA:3-ketoacid coenzyme A transferase 1, mitochondrial OS=Rattus norvegicus GN=Oxct1 PE=1 SV=1	Oxct1	7	3	10	21	28	22	1.301	0.0	2.08943035916e-07
Q15056	Eukaryotic translation initiation factor 4H OS=Homo sapiens GN=EIF4H PE=1 SV=5	EIF4H	8	5	11	4	2	3	-0.963	0.0	0.0192373189595
Q9QZR6	Septin-9 OS=Rattus norvegicus GN=Sept9 PE=1 SV=1	Sept9	13	8	12	16	15	11	0.283	0.000294	0.233575079559
P04904	Glutathione S-transferase alpha-3 OS=Rattus norvegicus GN=Gsta3 PE=1 SV=3	Gsta3	5	0	11	13	16	20	1.086	0.0	0.000119768260952
Q5BJU7	Wiskott-Aldrich syndrome protein family member 1 OS=Rattus norvegicus GN=Wasf1 PE=1 SV=1	Wasf1	1	0	3	11	16	17	2.232	0.0	2.89588297093e-07
P62890	60S ribosomal protein L30 OS=Rattus norvegicus GN=Rpl30 PE=3 SV=2	Rpl30	16	9	16	4	6	5	-0.962	0.0	0.00227776907402
P09456	cAMP-dependent protein kinase type I-alpha regulatory subunit OS=Rattus norvegicus GN=Prkar1a PE=2 SV=2	Prkar1a	15	8	14	9	9	9	-0.273	0.000678	0.263566993366
P00787	Cathepsin B OS=Rattus norvegicus GN=Ctsb PE=1 SV=2	Ctsb	6	8	5	15	10	14	0.793	0.0	0.00508183673898
Q15181	Inorganic pyrophosphatase OS=Homo sapiens GN=PPA1 PE=1 SV=2	PPA1	19	17	20	3	4	4	-1.621	0.0	1.25912068602e-06
G3V7J0	Aldehyde dehydrogenase family 6, subfamily A1, isoform CRA_b OS=Rattus norvegicus GN=Aldh6a1 PE=3 SV=1	Aldh6a1	14	9	12	35	27	25	0.952	0.0	6.28701172044e-06
P21291	Cysteine and glycine-rich protein 1 OS=Homo sapiens GN=CSRP1 PE=1 SV=3	CSRP1	12	4	15	15	15	17	0.48	0.0	0.0435496193958
Q64428	Trifunctional enzyme subunit alpha, mitochondrial OS=Rattus norvegicus GN=Hadha PE=1 SV=2	Hadha	12	5	18	24	27	33	0.947	0.0	2.75618588091e-06
F1LNI0	Glycerol-3-phosphate dehydrogenase OS=Rattus norvegicus GN=Gpd2 PE=3 SV=2	Gpd2	7	2	7	14	17	21	1.266	0.0	1.5142858879e-05
B5DFB2	Protein Rbbp4 OS=Rattus norvegicus GN=Rbbp4 PE=2 SV=1	Rbbp4	25	19	20	1	2	4	-2.19	0.0	2.23823154141e-08
Q9UHB6	LIM domain and actin-binding protein 1 OS=Homo sapiens GN=LIMA1 PE=1 SV=1	LIMA1	21	14	18	0	0	0	-2.942	0.0	2.3596061432e-06
P56571	ES1 protein homolog, mitochondrial OS=Rattus norvegicus PE=1 SV=2	NOGENE	5	1	9	25	21	23	1.554	0.0	4.16050012737e-08
P11240	Cytochrome c oxidase subunit 5A, mitochondrial OS=Rattus norvegicus GN=Cox5a PE=1 SV=1	Cox5a	10	5	14	14	17	16	0.555	0.0	0.0172750882372
P38919	Eukaryotic initiation factor 4A-III OS=Homo sapiens GN=EIF4A3 PE=1 SV=4	EIF4A3	18	21	25	5	5	6	-1.349	0.0	1.76607763194e-06
P20788	Cytochrome b-c1 complex subunit Rieske, mitochondrial OS=Rattus norvegicus GN=Uqcrfs1 PE=1 SV=2	Uqcrfs1	2	1	6	24	29	22	2.214	0.0	1.47196120888e-08
P51553	Isocitrate dehydrogenase [NAD] subunit gamma, mitochondrial OS=Homo sapiens GN=IDH3G PE=1 SV=1	IDH3G	7	6	11	20	19	17	0.893	0.0	0.000347294449482
F1LMH0	Neuronal-specific septin-3 (Fragment) OS=Rattus norvegicus GN=Sept3 PE=3 SV=1	Sept3	1	0	5	19	22	23	2.287	0.0	5.49642479792e-09
Q5BK63	NADH dehydrogenase [ubiquinone] 1 alpha subcomplex subunit 9, mitochondrial OS=Rattus norvegicus GN=Ndufa9 PE=1 SV=2	Ndufa9	5	2	7	16	19	22	1.495	0.0	1.7671437253e-07
P19234	NADH dehydrogenase [ubiquinone] flavoprotein 2, mitochondrial OS=Rattus norvegicus GN=Ndufv2 PE=1 SV=2	Ndufv2	2	1	2	19	24	18	2.6	0.0	3.03163294624e-08
P63319	Protein kinase C gamma type OS=Rattus norvegicus GN=Prkcg PE=1 SV=1	Prkcg	2	1	3	25	30	21	2.658	0.0	2.78319427963e-09
P28838	Cytosol aminopeptidase OS=Homo sapiens GN=LAP3 PE=1 SV=3	LAP3	18	11	20	2	3	4	-1.67	0.0	5.60943652784e-06
D4AE68	Guanine nucleotide binding protein, alpha q polypeptide, isoform CRA_a OS=Rattus norvegicus GN=Gnaq PE=4 SV=2	Gnaq	2	0	4	22	27	31	2.578	0.0	1.38530359988e-10
Q16576	Histone-binding protein RBBP7 OS=Homo sapiens GN=RBBP7 PE=1 SV=1	RBBP7	18	16	23	3	3	3	-1.811	0.0	2.33968761132e-07
D3DTX6	Neurabin-2 OS=Homo sapiens GN=PPP1R9B PE=1 SV=1	PPP1R9B	8	2	4	17	16	16	1.313	0.0	5.3451201439e-05
Q9UKG1	DCC-interacting protein 13-alpha OS=Homo sapiens GN=APPL1 PE=1 SV=1	APPL1	5	3	10	12	12	9	0.717	0.0	0.0125248956704
D3ZZ32	Prolyl endopeptidase-like OS=Rattus norvegicus GN=Prepl PE=4 SV=2	Prepl	4	1	7	10	8	5	0.758	0.0	0.0483249174405
E9PEB5	Far upstream element-binding protein 1 OS=Homo sapiens GN=FUBP1 PE=1 SV=1	FUBP1	20	11	13	3	5	4	-1.279	0.0	0.000134974754364
P27694	Replication protein A 70 kDa DNA-binding subunit OS=Homo sapiens GN=RPA1 PE=1 SV=2	RPA1	25	15	21	0	0	0	-3.101	0.0	6.94483434909e-07
O60493	Sorting nexin-3 OS=Homo sapiens GN=SNX3 PE=1 SV=3	SNX3	14	9	11	6	3	7	-0.717	0.0	0.0173032438929
P09006	Serine protease inhibitor A3N OS=Rattus norvegicus GN=Serpina3n PE=1 SV=3	Serpina3n	9	21	5	0	0	0	-2.594	0.0	5.44165572742e-05
Q9NYI0	PH and SEC7 domain-containing protein 3 OS=Homo sapiens GN=PSD3 PE=1 SV=2	PSD3	8	1	3	17	13	16	1.402	0.0	5.46490792329e-06
B0BMW2	3-hydroxyacyl-CoA dehydrogenase type-2 OS=Rattus norvegicus GN=Hsd17b10 PE=2 SV=1	Hsd17b10	5	2	9	26	25	24	1.606	0.0	1.76803445256e-09
Q13098-7	Isoform 2 of COP9 signalosome complex subunit 1 OS=Homo sapiens GN=GPS1	GPS1	7	14	11	9	7	8	-0.229	0.022148	0.404450058138
P62834	Ras-related protein Rap-1A OS=Homo sapiens GN=RAP1A PE=1 SV=1	RAP1A	10	7	12	10	10	9	0.039	1.0	0.881238011731
P08621	U1 small nuclear ribonucleoprotein 70 kDa OS=Homo sapiens GN=SNRNP70 PE=1 SV=2	SNRNP70	13	12	11	3	1	2	-1.83	0.0	0.000141861491363
P62882	Guanine nucleotide-binding protein subunit beta-5 OS=Rattus norvegicus GN=Gnb5 PE=2 SV=1	Gnb5	0	0	3	7	8	10	1.799	0.0	0.000991950090456
Q93009	Ubiquitin carboxyl-terminal hydrolase 7 OS=Homo sapiens GN=USP7 PE=1 SV=2	USP7	11	12	11	5	10	10	-0.267	0.003676	0.322467474543
P62282	40S ribosomal protein S11 OS=Rattus norvegicus GN=Rps11 PE=1 SV=3	Rps11	15	10	10	3	3	5	-1.131	0.0	0.00140900499072
Q86UE4	Protein LYRIC OS=Homo sapiens GN=MTDH PE=1 SV=2	MTDH	14	4	12	3	1	1	-1.833	0.0	0.000158792449001
B1WC61	Acad9 protein OS=Rattus norvegicus GN=Acad9 PE=2 SV=1	Acad9	3	2	1	19	15	15	2.182	0.0	1.19901674154e-06
Q8N1F7	Nuclear pore complex protein Nup93 OS=Homo sapiens GN=NUP93 PE=1 SV=2	NUP93	13	16	11	2	0	0	-2.334	0.0	1.97853012975e-05
F1LM09	Ubiquitin carboxyl-terminal hydrolase OS=Rattus norvegicus GN=Usp7 PE=3 SV=2	Usp7	11	11	10	6	10	12	-0.104	0.610079	0.706247921427
P61201-2	Isoform 2 of COP9 signalosome complex subunit 2 OS=Homo sapiens GN=COPS2	COPS2	16	8	11	5	8	7	-0.537	0.0	0.0677749812592
P33993	DNA replication licensing factor MCM7 OS=Homo sapiens GN=MCM7 PE=1 SV=4	MCM7	21	26	23	0	0	0	-3.279	0.0	7.12959003926e-07
B1WC34	Protein Prkcsh OS=Rattus norvegicus GN=Prkcsh PE=2 SV=1	Prkcsh	4	7	5	4	11	5	0.292	0.015701	0.371535946368
Q63362	NADH dehydrogenase [ubiquinone] 1 alpha subcomplex subunit 5 OS=Rattus norvegicus GN=Ndufa5 PE=1 SV=3	Ndufa5	2	1	5	6	13	9	1.323	0.0	0.00111451501526
D4ABK7	Heterogeneous nuclear ribonucleoprotein H3 (2H9) (Predicted), isoform CRA_c OS=Rattus norvegicus GN=Hnrnph3 PE=4 SV=1	Hnrnph3	18	10	15	4	2	3	-1.529	0.0	5.25244987217e-05
Q63355	Unconventional myosin-Ic OS=Rattus norvegicus GN=Myo1c PE=1 SV=2	Myo1c	11	6	11	1	0	0	-2.323	0.0	0.000401341658491
G3V6V1	Aminopeptidase B OS=Rattus norvegicus GN=Rnpep PE=4 SV=1	Rnpep	3	1	6	15	11	10	1.416	0.0	6.48309214695e-05
D3ZD09	Cytochrome c oxidase subunit 6B1 OS=Rattus norvegicus GN=Cox6b1 PE=4 SV=1	Cox6b1	3	2	7	14	11	13	1.258	0.0	0.000148838156496
P13638	Sodium/potassium-transporting ATPase subunit beta-2 OS=Rattus norvegicus GN=Atp1b2 PE=2 SV=1	Atp1b2	0	0	1	22	18	20	3.089	0.0	1.27262755445e-08
O60884	DnaJ homolog subfamily A member 2 OS=Homo sapiens GN=DNAJA2 PE=1 SV=1	DNAJA2	7	6	8	12	8	15	0.536	0.0	0.0492293434797
Q9BUQ8	Probable ATP-dependent RNA helicase DDX23 OS=Homo sapiens GN=DDX23 PE=1 SV=3	DDX23	17	8	7	0	0	0	-2.501	0.0	0.00014699022565
D3ZD23	ATP-binding cassette, sub-family E (OABP), member 1 OS=Rattus norvegicus GN=Abce1 PE=3 SV=1	Abce1	14	16	23	1	3	2	-2.175	0.0	9.04745397619e-07
Q9NQT8	Kinesin-like protein KIF13B OS=Homo sapiens GN=KIF13B PE=1 SV=2	KIF13B	16	6	7	0	0	0	-2.378	0.0	0.000191555780972
J3QRS3	Myosin regulatory light chain 12A OS=Homo sapiens GN=MYL12A PE=1 SV=1	MYL12A	17	15	19	8	11	9	-0.583	0.0	0.0172844689878
P08123	Collagen alpha-2(I) chain OS=Homo sapiens GN=COL1A2 PE=1 SV=7	COL1A2	8	11	9	0	1	1	-2.271	0.0	0.000171276881365
B0BN81	40S ribosomal protein S5 OS=Rattus norvegicus GN=Rps5 PE=2 SV=1	Rps5	25	26	21	12	6	5	-1.111	0.0	4.2411646579e-06
P12004	Proliferating cell nuclear antigen OS=Homo sapiens GN=PCNA PE=1 SV=1	PCNA	20	16	20	0	0	0	-3.038	0.0	5.71521753869e-07
Q68FW9	COP9 signalosome complex subunit 3 OS=Rattus norvegicus GN=Cops3 PE=2 SV=1	Cops3	11	4	9	4	4	5	-0.59	0.0	0.0899237625001
Q80ZA5	Sodium-driven chloride bicarbonate exchanger OS=Rattus norvegicus GN=Slc4a10 PE=1 SV=1	Slc4a10	0	0	0	25	18	22	3.073	0.0	2.36865576387e-07
P22307	Non-specific lipid-transfer protein OS=Homo sapiens GN=SCP2 PE=1 SV=2	SCP2	10	11	8	2	3	2	-1.417	0.0	0.00188103290786
Q5RJQ4	NAD-dependent protein deacetylase sirtuin-2 OS=Rattus norvegicus GN=Sirt2 PE=1 SV=1	Sirt2	0	1	10	41	33	30	2.281	0.0	9.56314245329e-14
Q9EQX9	Ubiquitin-conjugating enzyme E2 N OS=Rattus norvegicus GN=Ube2n PE=1 SV=1	Ube2n	7	7	7	12	9	12	0.525	0.0	0.0610407723366
P29373	Cellular retinoic acid-binding protein 2 OS=Homo sapiens GN=CRABP2 PE=1 SV=2	CRABP2	7	8	5	0	0	0	-1.993	0.0	0.00255964366733
P63151-2	Isoform 2 of Serine/threonine-protein phosphatase 2A 55 kDa regulatory subunit B alpha isoform OS=Homo sapiens GN=PPP2R2A	PPP2R2A	8	8	11	11	15	13	0.426	0.0	0.0724786144555
B2RYW9	Fumarylacetoacetate hydrolase domain-containing protein 2 OS=Rattus norvegicus GN=Fahd2 PE=1 SV=1	Fahd2	1	1	3	20	18	17	2.579	0.0	1.10470470808e-07
O43681	ATPase ASNA1 OS=Homo sapiens GN=ASNA1 PE=1 SV=2	ASNA1	15	8	7	6	6	8	-0.369	0.000128	0.217687711845
P22509	rRNA 2'-O-methyltransferase fibrillarin OS=Rattus norvegicus GN=Fbl PE=1 SV=2	Fbl	13	8	11	1	2	2	-1.909	0.0	0.000236826720128
Q8N766	ER membrane protein complex subunit 1 OS=Homo sapiens GN=EMC1 PE=1 SV=1	EMC1	15	9	6	1	2	3	-1.611	0.0	0.000330297586316
D3DQH8	SPARC OS=Homo sapiens GN=SPARC PE=1 SV=1	SPARC	15	10	8	0	0	0	-2.467	0.0	7.89715180749e-05
Q52NK0	PAK-interacting exchange factor OS=Rattus norvegicus GN=Arhgef7 PE=2 SV=1	Arhgef7	3	1	2	7	5	6	1.152	0.0	0.0152788944973
P53992	Protein transport protein Sec24C OS=Homo sapiens GN=SEC24C PE=1 SV=3	SEC24C	15	14	18	1	1	2	-2.523	0.0	4.91695933348e-06
Q9HB07	UPF0160 protein MYG1, mitochondrial OS=Homo sapiens GN=C12orf10 PE=1 SV=2	C12orf10	11	9	7	0	0	1	-2.265	0.0	0.000320304025105
O75955	Flotillin-1 OS=Homo sapiens GN=FLOT1 PE=1 SV=3	FLOT1	4	3	7	1	2	14	0.274	0.079207	0.461061539169
C9JNW5	60S ribosomal protein L24 OS=Homo sapiens GN=RPL24 PE=1 SV=1	RPL24	9	6	11	3	2	4	-1.033	0.0	0.0054325429003
P40307	Proteasome subunit beta type-2 OS=Rattus norvegicus GN=Psmb2 PE=1 SV=1	Psmb2	6	8	11	3	5	6	-0.545	0.0	0.115048850996
Q27J81	Inverted formin-2 OS=Homo sapiens GN=INF2 PE=1 SV=2	INF2	24	13	29	0	0	0	-3.195	0.0	3.72695531664e-07
P18031	Tyrosine-protein phosphatase non-receptor type 1 OS=Homo sapiens GN=PTPN1 PE=1 SV=1	PTPN1	14	10	10	0	0	0	-2.513	0.0	4.61133132598e-05
D3ZFD0	Uncharacterized protein OS=Rattus norvegicus GN=Myo18a PE=1 SV=2	Myo18a	7	8	8	21	14	15	0.811	0.0	0.00102054786565
P11717	Cation-independent mannose-6-phosphate receptor OS=Homo sapiens GN=IGF2R PE=1 SV=3	IGF2R	21	15	9	0	0	0	-2.832	0.0	1.12312699281e-05
P54578	Ubiquitin carboxyl-terminal hydrolase 14 OS=Homo sapiens GN=USP14 PE=1 SV=3	USP14	13	11	12	7	8	9	-0.372	3e-06	0.145061180613
F1MAA7	Protein Lamc1 OS=Rattus norvegicus GN=Lamc1 PE=4 SV=1	Lamc1	10	8	10	1	1	0	-2.349	0.0	0.000318584519795
G3V9T9	Protein tyrosine phosphatase, non-receptor type 6, isoform CRA_a OS=Rattus norvegicus GN=Ptpn6 PE=3 SV=1	Ptpn6	5	8	10	0	0	1	-2.124	0.0	0.000647725842431
Q9Z1E1	Flotillin-1 OS=Rattus norvegicus GN=Flot1 PE=2 SV=2	Flot1	4	3	6	1	2	15	0.369	0.005231	0.32482058968
Q5SSJ5	Heterochromatin protein 1-binding protein 3 OS=Homo sapiens GN=HP1BP3 PE=1 SV=1	HP1BP3	24	5	11	2	6	3	-1.27	0.0	0.000405773615137
A6PVH9	Copine-1 OS=Homo sapiens GN=CPNE1 PE=1 SV=1	CPNE1	16	9	15	0	0	0	-2.716	0.0	1.40934639333e-05
F7F4S8	Integrin beta OS=Rattus norvegicus GN=Itgb2 PE=3 SV=1	Itgb2	4	9	9	0	0	2	-1.739	0.0	0.00166883384688
Q8TCJ2	Dolichyl-diphosphooligosaccharide--protein glycosyltransferase subunit STT3B OS=Homo sapiens GN=STT3B PE=1 SV=1	STT3B	8	13	11	0	0	1	-2.476	0.0	0.000108123281996
Q12874	Splicing factor 3A subunit 3 OS=Homo sapiens GN=SF3A3 PE=1 SV=1	SF3A3	10	7	15	1	2	2	-1.924	0.0	7.69840675128e-05
Q96HJ9-2	Isoform 2 of UPF0562 protein C7orf55 OS=Homo sapiens GN=C7orf55	C7orf55	13	12	16	4	2	2	-1.665	0.0	1.48298900668e-05
F1LRW9	Phosphatidylinositol 4-kinase alpha OS=Rattus norvegicus GN=Pi4ka PE=4 SV=2	Pi4ka	1	0	1	17	15	16	2.917	0.0	3.51966993368e-06
B2RYP6	LUC7-like 2 (S. cerevisiae) OS=Rattus norvegicus GN=Luc7l2 PE=2 SV=1	Luc7l2	14	13	17	4	2	2	-1.693	0.0	9.18161970871e-06
P31153	S-adenosylmethionine synthase isoform type-2 OS=Homo sapiens GN=MAT2A PE=1 SV=1	MAT2A	13	6	8	5	4	4	-0.717	0.0	0.0394463650169
P53042	Serine/threonine-protein phosphatase 5 OS=Rattus norvegicus GN=Ppp5c PE=1 SV=1	Ppp5c	5	1	3	20	15	10	1.662	0.0	7.59121995527e-06
F5H3S6	TOM1-like protein 2 OS=Homo sapiens GN=TOM1L2 PE=1 SV=1	TOM1L2	1	1	2	8	4	8	1.716	0.0	0.00224236455151
Q9NR30	Nucleolar RNA helicase 2 OS=Homo sapiens GN=DDX21 PE=1 SV=5	DDX21	14	12	19	1	0	0	-2.828	0.0	9.45832807941e-06
F1LRB8	Protein LOC100363915 OS=Rattus norvegicus GN=LOC100363915 PE=3 SV=2	LOC100363915	9	5	8	5	4	4	-0.506	3.2e-05	0.186601414089
P18395	Cold shock domain-containing protein E1 OS=Rattus norvegicus GN=Csde1 PE=2 SV=1	Csde1	13	5	8	14	4	5	-0.074	0.847633	0.792165223549
P03994	Hyaluronan and proteoglycan link protein 1 OS=Rattus norvegicus GN=Hapln1 PE=1 SV=2	Hapln1	0	0	1	20	14	15	3.074	0.0	0.000101407198852
P17812	CTP synthase 1 OS=Homo sapiens GN=CTPS1 PE=1 SV=2	CTPS1	13	11	11	0	0	0	-2.469	0.0	6.08474530703e-05
E7EMK3	Flotillin-2 OS=Homo sapiens GN=FLOT2 PE=1 SV=1	FLOT2	9	6	5	3	2	11	-0.188	0.318714	0.608371090988
P69897	Tubulin beta-5 chain OS=Rattus norvegicus GN=Tubb5 PE=1 SV=1	Tubb5	309	182	302	412	400	453	0.518	0.0	4.30758313768e-34
B4F7C2	Protein Tubb4a OS=Rattus norvegicus GN=Tubb4a PE=2 SV=1	Tubb4a	283	176	281	402	407	466	0.598	0.0	3.31922987781e-45
G3V6D3	ATP synthase subunit beta, mitochondrial OS=Rattus norvegicus GN=Atp5b PE=3 SV=1	Atp5b	104	66	116	238	268	254	1.026	0.0	6.26734787958e-51
P47942	Dihydropyrimidinase-related protein 2 OS=Rattus norvegicus GN=Dpysl2 PE=1 SV=1	Dpysl2	69	52	97	319	341	335	1.572	0.0	1.14939393802e-116
P42123	L-lactate dehydrogenase B chain OS=Rattus norvegicus GN=Ldhb PE=1 SV=2	Ldhb	98	117	106	79	80	72	-0.288	0.0	0.000661156129608
A0A096MK30	Moesin OS=Rattus norvegicus GN=Msn PE=4 SV=1	Msn	97	99	106	9	7	14	-2.274	0.0	5.0668104612e-31
M0R9D5	Protein Ahnak OS=Rattus norvegicus GN=Ahnak PE=1 SV=1	Ahnak	119	98	100	8	9	10	-2.437	0.0	2.85459922827e-33
P49368	T-complex protein 1 subunit gamma OS=Homo sapiens GN=CCT3 PE=1 SV=4	CCT3	63	48	54	20	30	25	-0.741	0.0	4.27253200296e-08
P09495	Tropomyosin alpha-4 chain OS=Rattus norvegicus GN=Tpm4 PE=1 SV=3	Tpm4	53	49	61	9	9	9	-1.758	0.0	1.16140636964e-16
F1LPF6	Calcium-transporting ATPase OS=Rattus norvegicus GN=Atp2a2 PE=3 SV=2	Atp2a2	28	24	30	47	24	46	0.414	0.0	0.00457970052413
O35814	Stress-induced-phosphoprotein 1 OS=Rattus norvegicus GN=Stip1 PE=1 SV=1	Stip1	43	41	45	30	24	33	-0.34	0.0	0.0121073484396
R9PXW7	Stress-induced-phosphoprotein 1 OS=Rattus norvegicus GN=Stip1 PE=4 SV=1	Stip1	42	40	45	29	23	32	-0.369	0.0	0.00934140951802
Q66X93	Staphylococcal nuclease domain-containing protein 1 OS=Rattus norvegicus GN=Snd1 PE=2 SV=1	Snd1	60	42	56	11	12	14	-1.414	0.0	2.31661119356e-15
P27824-2	Isoform 2 of Calnexin OS=Homo sapiens GN=CANX	CANX	59	29	47	20	17	15	-0.91	0.0	3.92485497153e-08
P26641-2	Isoform 2 of Elongation factor 1-gamma OS=Homo sapiens GN=EEF1G	EEF1G	54	54	51	17	23	21	-0.913	0.0	1.98536358206e-09
O75390	Citrate synthase, mitochondrial OS=Homo sapiens GN=CS PE=1 SV=2	CS	38	26	26	18	22	20	-0.343	0.0	0.0421536559466
P40926	Malate dehydrogenase, mitochondrial OS=Homo sapiens GN=MDH2 PE=1 SV=3	MDH2	33	23	32	52	61	57	0.732	0.0	4.87673684665e-07
Q16658	Fascin OS=Homo sapiens GN=FSCN1 PE=1 SV=3	FSCN1	36	28	25	23	17	21	-0.316	0.0	0.0655190442169
P50454	Serpin H1 OS=Homo sapiens GN=SERPINH1 PE=1 SV=2	SERPINH1	53	42	51	4	3	2	-2.784	0.0	1.6096215834e-14
P16402	Histone H1.3 OS=Homo sapiens GN=HIST1H1D PE=1 SV=2	HIST1H1D	45	26	36	9	6	8	-1.503	0.0	7.79238401894e-10
P49432	Pyruvate dehydrogenase E1 component subunit beta, mitochondrial OS=Rattus norvegicus GN=Pdhb PE=1 SV=2	Pdhb	7	4	8	51	45	50	2.112	0.0	3.26153963638e-19
Q92598	Heat shock protein 105 kDa OS=Homo sapiens GN=HSPH1 PE=1 SV=1	HSPH1	28	26	21	16	19	14	-0.381	0.0	0.0405502019247
Q3ZAV2	Uncharacterized protein OS=Rattus norvegicus GN=Ybx1 PE=2 SV=1	Ybx1	35	24	28	3	12	8	-1.3	0.0	3.57612569437e-08
E7EQR4	Ezrin OS=Homo sapiens GN=EZR PE=1 SV=3	EZR	35	34	32	10	7	7	-1.402	0.0	6.98852976322e-09
Q5U328	Nucleolin OS=Rattus norvegicus GN=Ncl PE=1 SV=1	Ncl	29	27	36	18	18	8	-0.694	0.0	7.89715180749e-05
F1M9V7	Protein Npepps OS=Rattus norvegicus GN=Npepps PE=4 SV=1	Npepps	23	21	26	32	31	33	0.364	0.0	0.0195852519139
P01048	T-kininogen 1 OS=Rattus norvegicus GN=Map1 PE=1 SV=2	Map1	38	63	26	1	1	1	-3.87	0.0	1.13618119392e-09
P20700	Lamin-B1 OS=Homo sapiens GN=LMNB1 PE=1 SV=2	LMNB1	33	34	29	12	17	15	-0.737	0.0	3.21890101484e-05
P05387	60S acidic ribosomal protein P2 OS=Homo sapiens GN=RPLP2 PE=1 SV=1	RPLP2	26	19	25	4	5	5	-1.587	0.0	2.29380352267e-07
A0A0C4DGQ5	Calpain small subunit 1 OS=Homo sapiens GN=CAPNS1 PE=4 SV=1	CAPNS1	25	35	33	1	1	3	-2.958	0.0	4.07571796029e-10
G3V6P2	Dihydrolipoamide S-succinyltransferase (E2 component of 2-oxo-glutarate complex), isoform CRA_a OS=Rattus norvegicus GN=Dlst PE=3 SV=1	Dlst	7	1	11	31	36	26	1.631	0.0	1.88412943026e-10
G3V6T7	Protein disulfide isomerase associated 4 OS=Rattus norvegicus GN=Pdia4 PE=3 SV=1	Pdia4	23	17	23	4	5	5	-1.47	0.0	1.88105780536e-06
O75369-8	Isoform 8 of Filamin-B OS=Homo sapiens GN=FLNB	FLNB	45	40	60	0	3	2	-3.205	0.0	2.7665246487e-14
F1LMH3	Serine/threonine-protein phosphatase (Fragment) OS=Rattus norvegicus GN=Ppp3cb PE=3 SV=2	Ppp3cb	14	2	16	30	26	29	1.045	0.0	2.8440303069e-07
P85968	6-phosphogluconate dehydrogenase, decarboxylating OS=Rattus norvegicus GN=Pgd PE=1 SV=1	Pgd	18	28	26	9	13	11	-0.726	0.0	0.0009779311215
F1M7Y3	Protein Rap1gds1 OS=Rattus norvegicus GN=Rap1gds1 PE=4 SV=2	Rap1gds1	7	12	15	31	27	46	1.201	0.0	9.41860470408e-11
P55060	Exportin-2 OS=Homo sapiens GN=CSE1L PE=1 SV=3	CSE1L	41	37	37	7	6	5	-1.811	0.0	1.68430638943e-12
P85515	Alpha-centractin OS=Rattus norvegicus GN=Actr1a PE=1 SV=1	Actr1a	22	13	21	26	23	21	0.281	0.0	0.116647939016
Q6AY09	Heterogeneous nuclear ribonucleoprotein H2 OS=Rattus norvegicus GN=Hnrnph2 PE=1 SV=1	Hnrnph2	35	17	25	9	15	9	-0.803	0.0	0.000115257487226
P35332	Hippocalcin-like protein 4 OS=Rattus norvegicus GN=Hpcal4 PE=2 SV=2	Hpcal4	0	0	1	23	15	23	3.348	0.0	1.43589067963e-05
O35244	Peroxiredoxin-6 OS=Rattus norvegicus GN=Prdx6 PE=1 SV=3	Prdx6	12	11	14	40	36	38	1.206	0.0	2.02939264232e-10
P37837	Transaldolase OS=Homo sapiens GN=TALDO1 PE=1 SV=2	TALDO1	25	23	26	4	5	5	-1.655	0.0	2.27724366766e-08
P61604	10 kDa heat shock protein, mitochondrial OS=Homo sapiens GN=HSPE1 PE=1 SV=2	HSPE1	16	13	11	12	12	11	-0.094	0.545772	0.685624528795
G3V8Q6	Protein kinase, cAMP-dependent, regulatory, type 2, alpha, isoform CRA_a OS=Rattus norvegicus GN=Prkar2a PE=1 SV=1	Prkar2a	8	6	10	18	21	13	0.816	0.0	0.00162211816165
P36957	Dihydrolipoyllysine-residue succinyltransferase component of 2-oxoglutarate dehydrogenase complex, mitochondrial OS=Homo sapiens GN=DLST PE=1 SV=4	DLST	11	7	11	6	6	7	-0.386	3e-05	0.185204320873
P08574	Cytochrome c1, heme protein, mitochondrial OS=Homo sapiens GN=CYC1 PE=1 SV=3	CYC1	6	5	10	16	16	15	0.849	0.0	0.0010954139326
P30009	Myristoylated alanine-rich C-kinase substrate OS=Rattus norvegicus GN=Marcks PE=1 SV=2	Marcks	17	12	13	57	72	65	1.566	0.0	4.85914956435e-20
P15170-3	Isoform 3 of Eukaryotic peptide chain release factor GTP-binding subunit ERF3A OS=Homo sapiens GN=GSPT1	GSPT1	25	18	28	4	5	4	-1.671	0.0	1.33336436295e-07
P21708-2	Isoform 2 of Mitogen-activated protein kinase 3 OS=Rattus norvegicus GN=Mapk3	Mapk3	10	8	11	14	14	9	0.293	0.001004	0.26812102593
P21708	Mitogen-activated protein kinase 3 OS=Rattus norvegicus GN=Mapk3 PE=1 SV=5	Mapk3	11	8	11	14	14	10	0.282	0.000905	0.26497900103
P52597	Heterogeneous nuclear ribonucleoprotein F OS=Homo sapiens GN=HNRNPF PE=1 SV=3	HNRNPF	23	19	22	3	5	5	-1.543	0.0	1.3010360942e-07
Q63965	Sideroflexin-1 OS=Rattus norvegicus GN=Sfxn1 PE=2 SV=4	Sfxn1	9	6	13	19	20	14	0.688	0.0	0.00441195008509
Q5I0E7	Transmembrane emp24 domain-containing protein 9 OS=Rattus norvegicus GN=Tmed9 PE=1 SV=1	Tmed9	8	10	12	2	1	2	-1.826	0.0	0.000301276436506
P52788	Spermine synthase OS=Homo sapiens GN=SMS PE=1 SV=2	SMS	19	17	11	2	3	1	-2.078	0.0	6.86602393072e-06
P04182	Ornithine aminotransferase, mitochondrial OS=Rattus norvegicus GN=Oat PE=1 SV=1	Oat	11	6	10	14	12	16	0.495	0.0	0.0486781410619
O43399-7	Isoform 7 of Tumor protein D54 OS=Homo sapiens GN=TPD52L2	TPD52L2	15	12	14	1	0	0	-2.709	0.0	2.62819152061e-05
G3V7I0	Peroxiredoxin 3 OS=Rattus norvegicus GN=Prdx3 PE=4 SV=1	Prdx3	6	8	12	29	25	26	1.152	0.0	1.13416569956e-07
Q9JHL4	Drebrin-like protein OS=Rattus norvegicus GN=Dbnl PE=1 SV=1	Dbnl	8	8	10	16	10	14	0.487	0.0	0.0512238134052
Q6TXE9	LRRGT00050 OS=Rattus norvegicus GN=Eprs PE=1 SV=1	Eprs	18	11	21	12	14	19	-0.071	0.684145	0.730470296032
M0RBL8	Protein Tceal6 OS=Rattus norvegicus GN=Tceal6 PE=4 SV=1	Tceal6	1	0	2	11	9	8	2.058	0.0	0.00018674785313
P60201	Myelin proteolipid protein OS=Homo sapiens GN=PLP1 PE=1 SV=2	PLP1	2	4	9	53	49	46	2.371	0.0	2.24999454284e-18
O70511	Ankyrin-3 OS=Rattus norvegicus GN=Ank3 PE=1 SV=3	Ank3	2	0	3	44	34	41	3.228	0.0	1.03622914289e-13
P60903	Protein S100-A10 OS=Homo sapiens GN=S100A10 PE=1 SV=2	S100A10	16	13	12	0	0	0	-2.714	0.0	3.02733907183e-05
P40763	Signal transducer and activator of transcription 3 OS=Homo sapiens GN=STAT3 PE=1 SV=2	STAT3	30	27	30	0	0	2	-3.168	0.0	3.38614036067e-08
P26196	Probable ATP-dependent RNA helicase DDX6 OS=Homo sapiens GN=DDX6 PE=1 SV=2	DDX6	15	8	16	9	11	5	-0.41	0.0	0.101088363108
P31930	Cytochrome b-c1 complex subunit 1, mitochondrial OS=Homo sapiens GN=UQCRC1 PE=1 SV=3	UQCRC1	26	21	22	18	15	17	-0.28	3e-06	0.142893636684
Q80ZA3	Alpha-2 antiplasmin OS=Rattus norvegicus GN=Serpinf1 PE=2 SV=1	Serpinf1	13	9	5	0	0	0	-2.269	0.0	0.000261832234839
B2GUZ9	Fam49b protein OS=Rattus norvegicus GN=Fam49b PE=2 SV=1	Fam49b	7	5	13	27	17	31	1.148	0.0	2.65108791279e-07
P51674	Neuronal membrane glycoprotein M6-a OS=Homo sapiens GN=GPM6A PE=1 SV=2	GPM6A	2	0	7	14	15	21	1.675	0.0	1.32158693196e-05
P35465	Serine/threonine-protein kinase PAK 1 OS=Rattus norvegicus GN=Pak1 PE=1 SV=3	Pak1	4	4	6	27	28	33	1.902	0.0	2.17283177434e-10
Q1WIM1	Cell adhesion molecule 4 OS=Rattus norvegicus GN=Cadm4 PE=1 SV=1	Cadm4	0	0	1	9	5	14	2.338	0.0	5.0091424597e-05
P49189	4-trimethylaminobutyraldehyde dehydrogenase OS=Homo sapiens GN=ALDH9A1 PE=1 SV=3	ALDH9A1	14	13	12	5	5	4	-1.011	0.0	0.0025731836886
Q9NQC3-2	Isoform 2 of Reticulon-4 OS=Homo sapiens GN=RTN4	RTN4	22	20	22	1	1	1	-3.239	0.0	2.46988573043e-06
B4DR61	Protein transport protein Sec61 subunit alpha isoform 1 OS=Homo sapiens GN=SEC61A1 PE=1 SV=1	SEC61A1	11	10	17	2	1	0	-2.289	0.0	2.77605263228e-05
A0A0A0MY29	Voltage-dependent anion-selective channel protein 3 OS=Rattus norvegicus GN=Vdac3 PE=4 SV=1	Vdac3	5	2	8	27	32	27	1.805	0.0	4.82478317461e-10
D6RHZ5	Protein transport protein Sec31A OS=Homo sapiens GN=SEC31A PE=1 SV=1	SEC31A	20	1	22	1	0	1	-2.737	0.0	1.88919098223e-05
Q5XI77	Annexin A11 OS=Rattus norvegicus GN=Anxa11 PE=2 SV=1	Anxa11	5	13	8	9	4	12	0.017	1.0	0.952235279897
Q5RJK5	Chromobox homolog 3 (HP1 gamma homolog, Drosophila) OS=Rattus norvegicus GN=LOC100360260 PE=2 SV=1	LOC100360260	14	10	15	2	4	3	-1.448	0.0	0.000102414161024
P56603	Secretory carrier-associated membrane protein 1 OS=Rattus norvegicus GN=Scamp1 PE=1 SV=1	Scamp1	2	4	6	12	11	13	1.191	0.0	0.000539173233781
H3BPE7	RNA-binding protein FUS OS=Homo sapiens GN=FUS PE=1 SV=1	FUS	8	11	6	8	10	8	0.089	0.939893	0.765245265444
Q499P2	Leukotriene A-4 hydrolase OS=Rattus norvegicus GN=Lta4h PE=2 SV=1	Lta4h	9	18	13	10	11	7	-0.318	3.1e-05	0.185503044714
Q5I0M1	Apolipoprotein H OS=Rattus norvegicus GN=Apoh PE=2 SV=1	Apoh	9	5	5	0	0	0	-1.903	0.0	0.0029117896798
P21913	Succinate dehydrogenase [ubiquinone] iron-sulfur subunit, mitochondrial OS=Rattus norvegicus GN=Sdhb PE=2 SV=2	Sdhb	2	2	10	18	19	18	1.49	0.0	1.87919258365e-06
Q03135	Caveolin-1 OS=Homo sapiens GN=CAV1 PE=1 SV=4	CAV1	14	10	15	4	2	2	-1.602	0.0	4.08356595813e-05
Q9P2J5	Leucine--tRNA ligase, cytoplasmic OS=Homo sapiens GN=LARS PE=1 SV=2	LARS	25	20	23	1	3	2	-2.443	0.0	1.087862593e-07
Q4G009	Malignant T-cell-amplified sequence 1 OS=Rattus norvegicus GN=Mcts1 PE=2 SV=1	Mcts1	11	8	12	7	7	8	-0.279	0.008119	0.355642532118
G3V7I5	Aldehyde dehydrogenase X, mitochondrial OS=Rattus norvegicus GN=Aldh1b1 PE=3 SV=1	Aldh1b1	3	3	5	9	13	9	1.101	0.0	0.00101837684491
Q16576-2	Isoform 2 of Histone-binding protein RBBP7 OS=Homo sapiens GN=RBBP7	RBBP7	17	15	22	3	3	3	-1.792	0.0	2.71607304738e-06
D4A8G5	Protein Tgfbi OS=Rattus norvegicus GN=Tgfbi PE=4 SV=2	Tgfbi	15	19	17	0	0	0	-2.875	0.0	6.66234404696e-06
O55012	Phosphatidylinositol-binding clathrin assembly protein OS=Rattus norvegicus GN=Picalm PE=1 SV=1	Picalm	8	16	16	9	13	13	-0.092	0.537298	0.682906630545
F1LVX3	Protein LOC102554591 OS=Rattus norvegicus GN=LOC102554591 PE=4 SV=2	LOC102554591	2	0	3	9	14	10	1.81	0.0	0.00010732745674
O00303	Eukaryotic translation initiation factor 3 subunit F OS=Homo sapiens GN=EIF3F PE=1 SV=1	EIF3F	20	14	17	6	6	4	-1.124	0.0	0.000136127796
Q4J6C6	Prolyl endopeptidase-like OS=Homo sapiens GN=PREPL PE=1 SV=1	PREPL	5	2	8	4	3	1	-0.622	2e-05	0.177272734792
P18265	Glycogen synthase kinase-3 alpha OS=Rattus norvegicus GN=Gsk3a PE=1 SV=1	Gsk3a	2	0	0	17	8	14	2.459	0.0	3.00467483388e-06
O88339	Epsin-1 OS=Rattus norvegicus GN=Epn1 PE=1 SV=1	Epn1	3	4	6	6	10	13	0.884	0.0	0.00766228073505
Q9R1T3	Cathepsin Z OS=Rattus norvegicus GN=Ctsz PE=1 SV=2	Ctsz	9	12	16	0	0	4	-1.859	0.0	4.52103876574e-05
Q6PDV7	60S ribosomal protein L10 OS=Rattus norvegicus GN=Rpl10 PE=1 SV=3	Rpl10	19	11	14	5	6	3	-1.13	0.0	0.000310594039885
Q3ZAU6	Protein Rnf14 OS=Rattus norvegicus GN=Rnf14 PE=2 SV=1	Rnf14	0	0	4	11	11	8	1.762	0.0	0.000230414717808
Q9BZQ8	Protein Niban OS=Homo sapiens GN=FAM129A PE=1 SV=1	FAM129A	26	20	14	0	0	0	-3.082	0.0	8.21875352859e-07
Q641Y2	NADH dehydrogenase [ubiquinone] iron-sulfur protein 2, mitochondrial OS=Rattus norvegicus GN=Ndufs2 PE=1 SV=1	Ndufs2	2	3	3	17	28	25	2.287	0.0	4.26979092707e-11
Q62656	Receptor-type tyrosine-protein phosphatase zeta OS=Rattus norvegicus GN=Ptprz1 PE=1 SV=1	Ptprz1	0	0	4	30	38	35	2.995	0.0	5.36572338144e-13
Q9QXU9	ProSAAS OS=Rattus norvegicus GN=Pcsk1n PE=1 SV=1	Pcsk1n	0	0	5	12	12	10	1.621	0.0	0.000102625129311
O88321	Antisecretory factor OS=Rattus norvegicus GN=Psmd4 PE=2 SV=1	Psmd4	4	8	8	7	9	7	0.202	0.192782	0.526994887099
O15371	Eukaryotic translation initiation factor 3 subunit D OS=Homo sapiens GN=EIF3D PE=1 SV=1	EIF3D	16	7	19	2	0	2	-2.208	0.0	1.03849025239e-05
H3BVG0	Nuclear pore complex protein Nup93 OS=Homo sapiens GN=NUP93 PE=1 SV=1	NUP93	13	16	11	2	0	0	-2.358	0.0	3.74619894433e-05
P69682	Adaptin ear-binding coat-associated protein 1 OS=Rattus norvegicus GN=Necap1 PE=1 SV=1	Necap1	0	1	3	13	14	14	2.147	0.0	5.00924899983e-06
O95757	Heat shock 70 kDa protein 4L OS=Homo sapiens GN=HSPA4L PE=1 SV=3	HSPA4L	11	10	14	14	13	13	0.19	0.024221	0.392661878214
P31422	Metabotropic glutamate receptor 3 OS=Rattus norvegicus GN=Grm3 PE=1 SV=1	Grm3	0	0	0	8	5	10	2.177	0.0	0.000390088524447
P48047	ATP synthase subunit O, mitochondrial OS=Homo sapiens GN=ATP5O PE=1 SV=1	ATP5O	14	9	12	6	5	4	-0.827	0.0	0.00572552219452
M0R8N9	Protein Adam22 OS=Rattus norvegicus GN=Adam22 PE=4 SV=1	Adam22	0	0	5	21	14	15	2.032	0.0	9.44320633223e-07
Q13442	28 kDa heat- and acid-stable phosphoprotein OS=Homo sapiens GN=PDAP1 PE=1 SV=1	PDAP1	6	8	9	5	5	5	-0.386	0.000465	0.252250583992
Q66H76	Paxillin OS=Rattus norvegicus GN=Pxn PE=1 SV=1	Pxn	13	8	13	1	2	0	-2.193	0.0	2.25319007241e-05
F8WAR4	MICOS complex subunit MIC19 OS=Homo sapiens GN=CHCHD3 PE=1 SV=1	CHCHD3	8	4	8	1	1	3	-1.392	0.0	0.00650060496852
P62483	Voltage-gated potassium channel subunit beta-2 OS=Rattus norvegicus GN=Kcnab2 PE=1 SV=1	Kcnab2	0	0	4	20	15	23	2.309	0.0	6.39462243986e-08
P35221-2	Isoform 2 of Catenin alpha-1 OS=Homo sapiens GN=CTNNA1	CTNNA1	10	16	16	12	12	10	-0.139	0.153244	0.533810366044
Q08257	Quinone oxidoreductase OS=Homo sapiens GN=CRYZ PE=1 SV=1	CRYZ	17	7	10	0	0	0	-2.514	0.0	6.52700993757e-05
E9PB61	THO complex subunit 4 OS=Homo sapiens GN=ALYREF PE=1 SV=1	ALYREF	9	5	4	8	7	5	0.155	0.499172	0.624983298019
P36972	Adenine phosphoribosyltransferase OS=Rattus norvegicus GN=Aprt PE=1 SV=1	Aprt	4	7	9	4	2	2	-0.912	0.0	0.0391791830369
P04961	Proliferating cell nuclear antigen OS=Rattus norvegicus GN=Pcna PE=1 SV=1	Pcna	14	12	16	0	0	0	-2.727	0.0	1.08500577425e-05
P55009	Allograft inflammatory factor 1 OS=Rattus norvegicus GN=Aif1 PE=2 SV=1	Aif1	2	6	17	0	1	2	-1.894	0.0	0.00118070810679
Q96FQ6	Protein S100-A16 OS=Homo sapiens GN=S100A16 PE=1 SV=1	S100A16	13	9	16	2	2	2	-1.859	0.0	5.87440224309e-05
P17105	Inositol-trisphosphate 3-kinase A OS=Rattus norvegicus GN=Itpka PE=1 SV=3	Itpka	0	0	0	5	4	13	2.223	0.0	0.0026523179432
Q4V8H5	Aspartyl aminopeptidase OS=Rattus norvegicus GN=Dnpep PE=2 SV=1	Dnpep	2	3	7	5	10	6	0.633	0.0	0.0771947397106
D4A7R0	Signal recognition particle subunit SRP72 OS=Rattus norvegicus GN=LOC100910272 PE=3 SV=2	LOC100910272	8	8	10	1	1	0	-2.224	0.0	0.000923339872487
P26453	Basigin OS=Rattus norvegicus GN=Bsg PE=1 SV=2	Bsg	0	1	2	17	15	16	2.665	0.0	3.91397470765e-05
Q6DGG0	Peptidyl-prolyl cis-trans isomerase D OS=Rattus norvegicus GN=Ppid PE=1 SV=3	Ppid	3	2	8	26	34	26	2.026	0.0	2.4500236211e-10
A0A096MJE6	Tenascin R, isoform CRA_b OS=Rattus norvegicus GN=Tnr PE=4 SV=1	Tnr	0	0	1	53	46	64	3.971	0.0	3.3817594868e-14
Q6P503	ATPase, H+ transporting, V1 subunit D, isoform CRA_c OS=Rattus norvegicus GN=Atp6v1d PE=2 SV=1	Atp6v1d	3	0	3	12	13	12	1.762	0.0	1.06567417048e-05
Q5M7A7	CB1 cannabinoid receptor-interacting protein 1 OS=Rattus norvegicus GN=Cnrip1 PE=1 SV=1	Cnrip1	2	0	2	6	8	11	1.711	0.0	0.000336175246169
Q13501	Sequestosome-1 OS=Homo sapiens GN=SQSTM1 PE=1 SV=1	SQSTM1	7	10	12	2	0	1	-2.011	0.0	0.000487012226097
P84100	60S ribosomal protein L19 OS=Rattus norvegicus GN=Rpl19 PE=1 SV=1	Rpl19	16	9	15	0	0	0	-2.71	0.0	8.77076900593e-05
F8W727	60S ribosomal protein L32 OS=Homo sapiens GN=RPL32 PE=1 SV=1	RPL32	10	2	12	2	1	1	-1.833	0.0	0.00333010611362
Q96LD4	Tripartite motif-containing protein 47 OS=Homo sapiens GN=TRIM47 PE=1 SV=2	TRIM47	12	11	4	0	0	0	-2.322	0.0	0.00089599172382
Q92973-2	Isoform 2 of Transportin-1 OS=Homo sapiens GN=TNPO1	TNPO1	16	13	17	1	4	2	-1.921	0.0	8.58702893994e-06
P19627	Guanine nucleotide-binding protein G(z) subunit alpha OS=Rattus norvegicus GN=Gnaz PE=2 SV=3	Gnaz	0	0	0	10	10	12	2.552	0.0	1.47962458002e-05
Q15404	Ras suppressor protein 1 OS=Homo sapiens GN=RSU1 PE=1 SV=3	RSU1	14	8	17	0	2	2	-2.081	0.0	3.15887166582e-05
B4F774	Ganglioside-induced differentiation-associated protein 1-like 1 (Predicted) OS=Rattus norvegicus GN=Gdap1l1 PE=2 SV=1	Gdap1l1	0	0	0	12	10	12	2.669	0.0	0.000118552605446
Q9Z272	ARF GTPase-activating protein GIT1 OS=Rattus norvegicus GN=Git1 PE=1 SV=1	Git1	5	5	4	14	17	17	1.326	0.0	8.05187273719e-06
Q60587	Trifunctional enzyme subunit beta, mitochondrial OS=Rattus norvegicus GN=Hadhb PE=1 SV=1	Hadhb	2	1	3	14	15	11	1.999	0.0	1.18951921659e-05
Q9UEY8	Gamma-adducin OS=Homo sapiens GN=ADD3 PE=1 SV=1	ADD3	15	1	4	8	4	2	-0.322	0.006551	0.346243840136
F1M8G9	Protein Ncam2 (Fragment) OS=Rattus norvegicus GN=Ncam2 PE=4 SV=2	Ncam2	0	0	2	12	20	13	2.518	0.0	7.12064318386e-08
A0FGR8-2	Isoform 2 of Extended synaptotagmin-2 OS=Homo sapiens GN=ESYT2	ESYT2	10	11	8	0	0	1	-2.372	0.0	0.000480316465626
D4AE00	AP-3 complex subunit beta OS=Rattus norvegicus GN=Ap3b2 PE=3 SV=1	Ap3b2	0	0	1	18	25	23	3.217	0.0	7.83231436938e-07
G3V6F4	O-linked N-acetylglucosamine (GlcNAc) transferase (UDP-N-acetylglucosamine:polypeptide-N-acetylglucosaminyl transferase), isoform CRA_b OS=Rattus norvegicus GN=Ogt PE=4 SV=2	Ogt	2	0	3	19	12	18	2.179	0.0	6.45439806041e-07
Q5XI22	Acetyl-CoA acetyltransferase, cytosolic OS=Rattus norvegicus GN=Acat2 PE=1 SV=1	Acat2	2	3	6	7	10	5	0.752	0.0	0.0331881286968
F1M403	Protein Ube2o (Fragment) OS=Rattus norvegicus GN=Ube2o PE=4 SV=1	Ube2o	3	2	1	15	19	14	2.186	0.0	2.23677074579e-07
O43396	Thioredoxin-like protein 1 OS=Homo sapiens GN=TXNL1 PE=1 SV=3	TXNL1	6	6	8	12	14	13	0.715	0.0	0.00707061454513
O00151	PDZ and LIM domain protein 1 OS=Homo sapiens GN=PDLIM1 PE=1 SV=4	PDLIM1	27	7	25	0	0	0	-3.093	0.0	7.89912140242e-06
Q568Z9	Phytanoyl-CoA hydroxylase-interacting protein OS=Rattus norvegicus GN=Phyhip PE=2 SV=1	Phyhip	0	0	1	14	10	8	2.54	0.0	3.80850512e-05
P62870	Transcription elongation factor B polypeptide 2 OS=Rattus norvegicus GN=Tceb2 PE=1 SV=1	Tceb2	6	5	7	2	1	3	-1.14	0.0	0.0226373599703
O75844	CAAX prenyl protease 1 homolog OS=Homo sapiens GN=ZMPSTE24 PE=1 SV=2	ZMPSTE24	8	6	9	0	0	0	-2.082	0.0	0.0015929205074
Q9WUW3	Complement factor I OS=Rattus norvegicus GN=Cfi PE=2 SV=1	Cfi	4	8	4	0	0	0	-1.768	0.0	0.0080682568907
O35112	CD166 antigen OS=Rattus norvegicus GN=Alcam PE=1 SV=1	Alcam	1	3	6	9	11	11	1.218	0.0	0.00069182130039
Q13045	Protein flightless-1 homolog OS=Homo sapiens GN=FLII PE=1 SV=2	FLII	11	10	16	0	0	2	-2.267	0.0	2.66797118935e-05
Q8TAT6-2	Isoform 2 of Nuclear protein localization protein 4 homolog OS=Homo sapiens GN=NPLOC4	NPLOC4	13	9	12	1	3	1	-1.967	0.0	0.000180969461194
Q7L099-3	Isoform 3 of Protein RUFY3 OS=Homo sapiens GN=RUFY3	RUFY3	2	1	7	16	9	14	1.422	0.0	2.10925576613e-05
P51570-2	Isoform 2 of Galactokinase OS=Homo sapiens GN=GALK1	GALK1	8	8	12	0	0	0	-2.321	0.0	0.0003565726179
Q15113	Procollagen C-endopeptidase enhancer 1 OS=Homo sapiens GN=PCOLCE PE=1 SV=2	PCOLCE	15	9	14	0	0	0	-2.635	0.0	1.03322894462e-05
D4A4Z9	Protein Ktn1 OS=Rattus norvegicus GN=Ktn1 PE=4 SV=2	Ktn1	16	12	10	10	6	5	-0.563	0.0	0.0411019594249
B5DFK6	Adaptor-related protein complex 3, delta 1 subunit, isoform CRA_b OS=Rattus norvegicus GN=Ap3d1 PE=2 SV=1	Ap3d1	10	2	6	12	11	14	0.781	0.0	0.012307597249
G3V9T7	ArsA arsenite transporter, ATP-binding, homolog 1 (Bacterial) OS=Rattus norvegicus GN=Asna1 PE=3 SV=1	Asna1	12	8	6	7	7	10	-0.024	0.99557	0.929797196381
F1M6V1	Heterochromatin protein 1-binding protein 3 OS=Rattus norvegicus GN=Hp1bp3 PE=3 SV=2	Hp1bp3	16	5	7	5	13	9	-0.005	1.0	0.984761331431
D4A7N1	MICOS complex subunit Mic25 OS=Rattus norvegicus GN=Chchd6 PE=3 SV=1	Chchd6	0	0	0	10	8	7	2.387	0.0	0.000554183521132
D4A5I9	Protein Myo6 OS=Rattus norvegicus GN=Myo6 PE=4 SV=2	Myo6	0	0	0	11	28	15	3.243	0.0	4.30472162474e-06
P51571	Translocon-associated protein subunit delta OS=Homo sapiens GN=SSR4 PE=1 SV=1	SSR4	4	2	5	0	0	1	-1.389	0.0	0.052282541028
G3V3I1	Proteasome subunit alpha type OS=Homo sapiens GN=PSMA6 PE=1 SV=1	PSMA6	12	11	13	6	6	8	-0.552	0.0	0.0603401365676
B4DUT8	Calponin-2 OS=Homo sapiens GN=CNN2 PE=1 SV=1	CNN2	15	6	9	0	0	0	-2.381	0.0	0.000293353090795
Q8VI04	Isoaspartyl peptidase/L-asparaginase OS=Rattus norvegicus GN=Asrgl1 PE=1 SV=1	Asrgl1	2	0	1	10	13	14	2.41	0.0	2.81604792519e-06
Q96PK6	RNA-binding protein 14 OS=Homo sapiens GN=RBM14 PE=1 SV=2	RBM14	7	8	8	3	3	2	-1.037	0.0	0.0149825741202
P46781	40S ribosomal protein S9 OS=Homo sapiens GN=RPS9 PE=1 SV=3	RPS9	15	14	10	8	5	10	-0.497	0.0	0.0642847289738
O94874	E3 UFM1-protein ligase 1 OS=Homo sapiens GN=UFL1 PE=1 SV=2	UFL1	16	9	9	0	0	0	-2.501	0.0	0.000123989989963
Q01844-5	Isoform 5 of RNA-binding protein EWS OS=Homo sapiens GN=EWSR1	EWSR1	3	2	3	7	4	13	1.165	0.0	0.00432405279012
D4A129	Calpastatin OS=Rattus norvegicus GN=Cast PE=4 SV=1	Cast	0	1	0	6	2	7	1.677	0.0	0.00582452133106
Q9Y3Z3	Deoxynucleoside triphosphate triphosphohydrolase SAMHD1 OS=Homo sapiens GN=SAMHD1 PE=1 SV=2	SAMHD1	12	10	12	0	0	0	-2.503	0.0	5.55400436901e-05
P97608	5-oxoprolinase OS=Rattus norvegicus GN=Oplah PE=1 SV=2	Oplah	1	1	8	2	1	2	-0.672	0.000112	0.214384181779
Q14789-2	Isoform 2 of Golgin subfamily B member 1 OS=Homo sapiens GN=GOLGB1	GOLGB1	10	11	10	0	0	0	-2.406	0.0	0.000173272282911
G3V6L8	RCG61894, isoform CRA_a OS=Rattus norvegicus GN=Strn PE=4 SV=1	Strn	3	0	4	10	7	7	1.205	0.0	0.00287121210519
Q9BZF9	Uveal autoantigen with coiled-coil domains and ankyrin repeats OS=Homo sapiens GN=UACA PE=1 SV=2	UACA	17	9	8	0	0	0	-2.535	0.0	8.69100593754e-05
Q5PQW8	Guanylate binding protein 2 OS=Rattus norvegicus GN=Gbp2 PE=2 SV=1	Gbp2	1	18	12	0	0	3	-1.936	0.0	0.000179891463855
Q569C9	Golgi phosphoprotein 3 OS=Rattus norvegicus GN=Golph3 PE=2 SV=1	Golph3	7	3	7	0	0	0	-1.796	0.0	0.00413598075194
O75534-4	Isoform 4 of Cold shock domain-containing protein E1 OS=Homo sapiens GN=CSDE1	CSDE1	17	7	10	11	3	4	-0.579	0.0	0.0526842533783
A9UMV9	Ndufa7 protein OS=Rattus norvegicus GN=Ndufa7l PE=2 SV=1	Ndufa7l	1	0	2	6	5	10	1.824	0.0	0.00218034174394
F1LM33	Leucine-rich PPR motif-containing protein, mitochondrial OS=Rattus norvegicus GN=Lrpprc PE=4 SV=2	Lrpprc	2	1	4	20	18	21	2.202	0.0	3.47088317866e-07
B2GUZ3	Mthfd1l protein OS=Rattus norvegicus GN=Mthfd1l PE=2 SV=1	Mthfd1l	1	0	3	8	5	6	1.418	0.0	0.00635267039274
P53041	Serine/threonine-protein phosphatase 5 OS=Homo sapiens GN=PPP5C PE=1 SV=1	PPP5C	5	1	5	18	13	8	1.335	0.0	0.000126384192069
O95970	Leucine-rich glioma-inactivated protein 1 OS=Homo sapiens GN=LGI1 PE=1 SV=1	LGI1	0	0	2	11	8	14	2.174	0.0	4.89467670958e-05
B2RZ37	Receptor expression-enhancing protein 5 OS=Rattus norvegicus GN=Reep5 PE=1 SV=1	Reep5	2	1	2	6	6	5	1.312	0.0	0.0166975819641
O75116	Rho-associated protein kinase 2 OS=Homo sapiens GN=ROCK2 PE=1 SV=4	ROCK2	6	2	11	12	19	17	0.991	0.0	0.000223374137585
P33992	DNA replication licensing factor MCM5 OS=Homo sapiens GN=MCM5 PE=1 SV=5	MCM5	27	27	23	0	0	0	-3.345	0.0	1.61799297021e-07
P18422	Proteasome subunit alpha type-3 OS=Rattus norvegicus GN=Psma3 PE=1 SV=3	Psma3	9	7	11	7	7	11	-0.028	0.993316	0.920503108052
Q15149	Plectin OS=Homo sapiens GN=PLEC PE=1 SV=3	PLEC	427	323	348	76	58	75	-1.602	0.0	9.24096141572e-108
P25705	ATP synthase subunit alpha, mitochondrial OS=Homo sapiens GN=ATP5A1 PE=1 SV=1	ATP5A1	66	53	84	132	139	134	0.738	0.0	1.14459721265e-18
C0JPT7	Filamin alpha OS=Rattus norvegicus GN=Flna PE=2 SV=1	Flna	127	114	141	9	16	14	-2.216	0.0	1.20795643153e-37
Q07954	Prolow-density lipoprotein receptor-related protein 1 OS=Homo sapiens GN=LRP1 PE=1 SV=2	LRP1	93	46	94	15	19	22	-1.39	0.0	2.94946209464e-23
P50398	Rab GDP dissociation inhibitor alpha OS=Rattus norvegicus GN=Gdi1 PE=1 SV=1	Gdi1	31	23	43	112	131	107	1.352	0.0	1.24350947185e-39
Q00839	Heterogeneous nuclear ribonucleoprotein U OS=Homo sapiens GN=HNRNPU PE=1 SV=6	HNRNPU	59	44	70	7	13	9	-1.738	0.0	2.22451726357e-19
Q6IMY8	Heterogeneous nuclear ribonucleoprotein U OS=Rattus norvegicus GN=Hnrnpu PE=2 SV=1	Hnrnpu	55	35	67	13	21	16	-1.099	0.0	7.48895655548e-12
O35303	Dynamin-1-like protein OS=Rattus norvegicus GN=Dnm1l PE=1 SV=1	Dnm1l	21	20	27	62	57	55	1.001	0.0	1.70598431278e-11
P53396	ATP-citrate synthase OS=Homo sapiens GN=ACLY PE=1 SV=3	ACLY	59	69	75	19	22	25	-1.083	0.0	2.77266742689e-13
Q13200	26S proteasome non-ATPase regulatory subunit 2 OS=Homo sapiens GN=PSMD2 PE=1 SV=3	PSMD2	47	40	64	17	19	21	-0.921	0.0	2.26448923218e-09
P13264	Glutaminase kidney isoform, mitochondrial OS=Rattus norvegicus GN=Gls PE=1 SV=2	Gls	11	4	29	55	39	51	1.258	0.0	6.59454662897e-14
Q68FR6	Elongation factor 1-gamma OS=Rattus norvegicus GN=Eef1g PE=1 SV=3	Eef1g	42	48	46	20	25	27	-0.577	0.0	0.000129978149527
P27797	Calreticulin OS=Homo sapiens GN=CALR PE=1 SV=1	CALR	46	59	49	26	34	34	-0.45	0.0	0.000496755220767
F1M953	Stress-70 protein, mitochondrial OS=Rattus norvegicus GN=Hspa9 PE=3 SV=1	Hspa9	40	37	36	61	61	71	0.577	0.0	5.3643646359e-07
P50991	T-complex protein 1 subunit delta OS=Homo sapiens GN=CCT4 PE=1 SV=4	CCT4	45	39	49	25	17	22	-0.689	0.0	2.79816274278e-05
Q5XIM9	T-complex protein 1 subunit beta OS=Rattus norvegicus GN=Cct2 PE=1 SV=3	Cct2	47	46	52	27	33	31	-0.42	0.0	0.00174687325768
P23246	Splicing factor, proline- and glutamine-rich OS=Homo sapiens GN=SFPQ PE=1 SV=2	SFPQ	54	24	38	12	15	13	-1.034	0.0	1.00897515829e-07
P04897	Guanine nucleotide-binding protein G(i) subunit alpha-2 OS=Rattus norvegicus GN=Gnai2 PE=1 SV=3	Gnai2	35	32	35	56	64	70	0.675	0.0	5.70209705589e-08
P50990	T-complex protein 1 subunit theta OS=Homo sapiens GN=CCT8 PE=1 SV=4	CCT8	58	48	51	20	24	22	-0.821	0.0	1.16479773883e-08
P85845	Fascin OS=Rattus norvegicus GN=Fscn1 PE=1 SV=2	Fscn1	27	24	22	39	30	40	0.449	0.0	0.00305747067008
P28331-2	Isoform 2 of NADH-ubiquinone oxidoreductase 75 kDa subunit, mitochondrial OS=Homo sapiens GN=NDUFS1	NDUFS1	12	7	20	29	28	28	0.844	0.0	9.07143092519e-06
P84085	ADP-ribosylation factor 5 OS=Homo sapiens GN=ARF5 PE=1 SV=2	ARF5	20	19	21	39	40	48	0.815	0.0	7.98228758164e-07
P35704	Peroxiredoxin-2 OS=Rattus norvegicus GN=Prdx2 PE=1 SV=3	Prdx2	18	23	22	23	20	18	0.021	1.0	0.905513036549
O00571	ATP-dependent RNA helicase DDX3X OS=Homo sapiens GN=DDX3X PE=1 SV=3	DDX3X	44	24	32	12	13	13	-0.937	0.0	1.31680914789e-06
D3ZCV0	Protein Actn2 OS=Rattus norvegicus GN=Actn2 PE=4 SV=1	Actn2	18	28	17	36	33	45	0.631	0.0	4.93466598349e-05
P23284	Peptidyl-prolyl cis-trans isomerase B OS=Homo sapiens GN=PPIB PE=1 SV=2	PPIB	33	29	29	5	3	3	-2.101	0.0	1.67959496204e-10
Q75Q39	Mitochondrial import receptor subunit TOM70 OS=Rattus norvegicus GN=Tomm70a PE=1 SV=1	Tomm70a	10	5	12	45	44	30	1.539	0.0	6.47152405304e-15
P62963	Profilin-1 OS=Rattus norvegicus GN=Pfn1 PE=1 SV=2	Pfn1	25	24	33	24	20	30	-0.055	0.696631	0.734685064444
Q68FX0	Isocitrate dehydrogenase [NAD] subunit beta, mitochondrial OS=Rattus norvegicus GN=Idh3B PE=1 SV=1	Idh3B	7	5	12	49	54	53	1.935	0.0	1.24736499023e-16
P62136	Serine/threonine-protein phosphatase PP1-alpha catalytic subunit OS=Homo sapiens GN=PPP1CA PE=1 SV=1	PPP1CA	21	18	25	15	19	17	-0.181	0.007211	0.350407069525
Q6P7A7	Dolichyl-diphosphooligosaccharide--protein glycosyltransferase subunit 1 OS=Rattus norvegicus GN=Rpn1 PE=2 SV=1	Rpn1	30	19	29	16	20	26	-0.174	0.003599	0.321636753007
Q99961	Endophilin-A2 OS=Homo sapiens GN=SH3GL1 PE=1 SV=1	SH3GL1	19	13	16	10	5	8	-0.675	0.0	0.0082078006743
P35241-5	Isoform 5 of Radixin OS=Homo sapiens GN=RDX	RDX	30	24	32	10	6	8	-1.237	0.0	3.22428672576e-08
O43175	D-3-phosphoglycerate dehydrogenase OS=Homo sapiens GN=PHGDH PE=1 SV=4	PHGDH	31	23	31	10	10	13	-0.892	0.0	1.62150774508e-05
P16989	Y-box-binding protein 3 OS=Homo sapiens GN=YBX3 PE=1 SV=4	YBX3	20	15	13	0	1	1	-2.887	0.0	1.5273957752e-05
P14668	Annexin A5 OS=Rattus norvegicus GN=Anxa5 PE=1 SV=3	Anxa5	17	10	14	19	15	20	0.334	0.0	0.0966331378081
P30044	Peroxiredoxin-5, mitochondrial OS=Homo sapiens GN=PRDX5 PE=1 SV=4	PRDX5	12	14	17	11	10	10	-0.286	0.000131	0.218098540949
Q78P75	Dynein light chain 2, cytoplasmic OS=Rattus norvegicus GN=Dynll2 PE=1 SV=1	Dynll2	7	3	6	27	24	21	1.568	0.0	1.24972746559e-08
P13674	Prolyl 4-hydroxylase subunit alpha-1 OS=Homo sapiens GN=P4HA1 PE=1 SV=2	P4HA1	15	27	10	0	0	0	-2.939	0.0	1.32677896372e-06
Q15691	Microtubule-associated protein RP/EB family member 1 OS=Homo sapiens GN=MAPRE1 PE=1 SV=3	MAPRE1	28	19	23	4	8	8	-1.228	0.0	2.70150586213e-06
Q9EQS0	Transaldolase OS=Rattus norvegicus GN=Taldo1 PE=1 SV=2	Taldo1	21	19	22	9	11	13	-0.586	0.0	0.00652424424408
P31949	Protein S100-A11 OS=Homo sapiens GN=S100A11 PE=1 SV=2	S100A11	26	16	25	1	0	0	-3.182	0.0	9.50108533036e-07
P52907	F-actin-capping protein subunit alpha-1 OS=Homo sapiens GN=CAPZA1 PE=1 SV=3	CAPZA1	23	14	21	9	11	8	-0.692	0.0	0.00188932476337
Q9JHY2	Sideroflexin-3 OS=Rattus norvegicus GN=Sfxn3 PE=2 SV=1	Sfxn3	12	3	9	20	19	19	0.941	0.0	8.04350961466e-05
Q63081	Protein disulfide-isomerase A6 OS=Rattus norvegicus GN=Pdia6 PE=1 SV=2	Pdia6	16	21	26	9	11	17	-0.483	0.0	0.0218480049529
Q07009	Calpain-2 catalytic subunit OS=Rattus norvegicus GN=Capn2 PE=1 SV=3	Capn2	22	14	24	16	15	13	-0.261	2.4e-05	0.180635790802
I6L9G6	Protein Tardbp OS=Rattus norvegicus GN=Tardbp PE=2 SV=1	Tardbp	10	11	12	9	8	7	-0.277	0.003116	0.316053895816
P25786-2	Isoform Long of Proteasome subunit alpha type-1 OS=Homo sapiens GN=PSMA1	PSMA1	23	16	27	7	11	9	-0.865	0.0	0.000241225461313
M0RC65	Cofilin 2, muscle (Predicted), isoform CRA_b OS=Rattus norvegicus GN=Cfl2 PE=4 SV=1	Cfl2	17	10	22	17	16	17	0.066	0.902772	0.746089456196
P41542	General vesicular transport factor p115 OS=Rattus norvegicus GN=Uso1 PE=1 SV=1	Uso1	13	14	16	15	11	8	-0.18	0.051262	0.453074042622
Q9Z270	Vesicle-associated membrane protein-associated protein A OS=Rattus norvegicus GN=Vapa PE=1 SV=3	Vapa	10	8	17	20	18	18	0.537	0.0	0.0118190969539
P55795	Heterogeneous nuclear ribonucleoprotein H2 OS=Homo sapiens GN=HNRNPH2 PE=1 SV=1	HNRNPH2	32	13	23	8	10	9	-0.889	0.0	0.000187342579606
Q14444	Caprin-1 OS=Homo sapiens GN=CAPRIN1 PE=1 SV=2	CAPRIN1	23	25	23	4	2	3	-2.071	0.0	1.14714976251e-08
O95433	Activator of 90 kDa heat shock protein ATPase homolog 1 OS=Homo sapiens GN=AHSA1 PE=1 SV=1	AHSA1	20	18	15	2	5	4	-1.595	0.0	6.89838209497e-06
P07825	Synaptophysin OS=Rattus norvegicus GN=Syp PE=1 SV=1	Syp	1	1	4	10	10	11	1.681	0.0	0.000143532727294
Q92616	Translational activator GCN1 OS=Homo sapiens GN=GCN1L1 PE=1 SV=6	GCN1L1	24	38	26	0	1	2	-3.136	0.0	2.95641829447e-09
Q15286	Ras-related protein Rab-35 OS=Homo sapiens GN=RAB35 PE=1 SV=1	RAB35	9	9	6	20	22	21	1.043	0.0	8.31921504388e-06
P63167	Dynein light chain 1, cytoplasmic OS=Homo sapiens GN=DYNLL1 PE=1 SV=1	DYNLL1	24	15	17	16	16	15	-0.147	0.058746	0.461852421232
P18124	60S ribosomal protein L7 OS=Homo sapiens GN=RPL7 PE=1 SV=1	RPL7	21	15	19	3	4	1	-1.95	0.0	8.5358255392e-07
P28070	Proteasome subunit beta type-4 OS=Homo sapiens GN=PSMB4 PE=1 SV=4	PSMB4	8	7	8	5	7	3	-0.396	0.000528	0.256040277079
B0BNA5	Coactosin-like protein OS=Rattus norvegicus GN=Cotl1 PE=1 SV=1	Cotl1	14	9	16	5	9	5	-0.682	0.0	0.0136098229866
D4A4D5	Protein LOC100362751 OS=Rattus norvegicus GN=LOC498555 PE=3 SV=1	LOC498555	10	15	15	11	14	15	0.028	1.0	0.897199396211
B2RYS2	Protein LOC685596 OS=Rattus norvegicus GN=LOC685596 PE=2 SV=1	LOC685596	3	0	4	10	11	8	1.391	0.0	0.000566638802575
P10768	S-formylglutathione hydrolase OS=Homo sapiens GN=ESD PE=1 SV=2	ESD	22	19	22	8	5	5	-1.233	0.0	2.29775882972e-06
P36507	Dual specificity mitogen-activated protein kinase kinase 2 OS=Homo sapiens GN=MAP2K2 PE=1 SV=1	MAP2K2	10	10	10	2	6	3	-0.991	0.0	0.0101229775597
Q9UJZ1	Stomatin-like protein 2, mitochondrial OS=Homo sapiens GN=STOML2 PE=1 SV=1	STOML2	17	24	15	6	4	2	-1.528	0.0	1.73646061355e-06
M9MMM9	Microtubule-actin cross-linking factor 1 OS=Rattus norvegicus GN=Macf1 PE=1 SV=1	Macf1	8	3	13	58	44	56	1.944	0.0	1.58641788348e-22
P30835	ATP-dependent 6-phosphofructokinase, liver type OS=Rattus norvegicus GN=Pfkl PE=2 SV=3	Pfkl	12	12	13	22	31	28	0.848	0.0	1.82903650658e-05
P51635	Alcohol dehydrogenase [NADP(+)] OS=Rattus norvegicus GN=Akr1a1 PE=1 SV=2	Akr1a1	7	7	8	15	19	24	1.056	0.0	4.31187241401e-05
P13086	Succinyl-CoA ligase [ADP/GDP-forming] subunit alpha, mitochondrial OS=Rattus norvegicus GN=Suclg1 PE=2 SV=2	Suclg1	3	3	5	28	26	34	2.176	0.0	2.43716660452e-11
Q794E4	Heterogeneous nuclear ribonucleoprotein F OS=Rattus norvegicus GN=Hnrnpf PE=1 SV=3	Hnrnpf	20	18	24	3	6	5	-1.46	0.0	7.12225633884e-07
Q924S5	Lon protease homolog, mitochondrial OS=Rattus norvegicus GN=Lonp1 PE=2 SV=1	Lonp1	8	6	8	14	9	10	0.445	0.0	0.0968742246645
F1LQS3	60S ribosomal protein L6 OS=Rattus norvegicus GN=Rpl6 PE=3 SV=1	Rpl6	18	8	21	12	9	12	-0.312	8e-06	0.160199770895
Q68FR9-2	Isoform 2 of Elongation factor 1-delta OS=Rattus norvegicus GN=Eef1d	Eef1d	11	8	15	16	13	16	0.336	1e-06	0.132607117031
Q3MIE4	Synaptic vesicle membrane protein VAT-1 homolog OS=Rattus norvegicus GN=Vat1 PE=1 SV=1	Vat1	7	9	17	11	12	9	0.013	1.0	0.960520837201
P43304	Glycerol-3-phosphate dehydrogenase, mitochondrial OS=Homo sapiens GN=GPD2 PE=1 SV=3	GPD2	17	10	12	6	5	6	-0.81	0.0	0.00689652327577
P80723	Brain acid soluble protein 1 OS=Homo sapiens GN=BASP1 PE=1 SV=2	BASP1	15	5	18	6	7	8	-0.571	0.0	0.0415099463039
P27361	Mitogen-activated protein kinase 3 OS=Homo sapiens GN=MAPK3 PE=1 SV=4	MAPK3	11	7	10	12	12	7	0.14	0.31411	0.571869728709
B0BNL2	PDZ domain-containing protein 2 OS=Rattus norvegicus GN=LOC364561 PE=2 SV=1	LOC364561	6	8	4	11	9	10	0.58	0.0	0.0477147664239
P16446	Phosphatidylinositol transfer protein alpha isoform OS=Rattus norvegicus GN=Pitpna PE=1 SV=2	Pitpna	4	1	8	19	16	16	1.483	0.0	1.43990603648e-06
Q13151	Heterogeneous nuclear ribonucleoprotein A0 OS=Homo sapiens GN=HNRNPA0 PE=1 SV=1	HNRNPA0	15	3	10	1	2	1	-2.001	0.0	0.000742460095259
Q9JJ19	Na(+)/H(+) exchange regulatory cofactor NHE-RF1 OS=Rattus norvegicus GN=Slc9a3r1 PE=1 SV=3	Slc9a3r1	2	5	3	12	12	12	1.344	0.0	0.0003546715484
D3ZQD3	2-oxoglutarate dehydrogenase, mitochondrial OS=Rattus norvegicus GN=Ogdhl PE=4 SV=1	Ogdhl	4	3	5	25	20	23	1.822	0.0	2.65480092853e-08
P20073	Annexin A7 OS=Homo sapiens GN=ANXA7 PE=1 SV=3	ANXA7	19	13	14	3	5	5	-1.237	0.0	3.93949200834e-05
Q63803	Guanine nucleotide-binding protein G(s) subunit alpha isoforms XLas OS=Rattus norvegicus GN=Gnas PE=1 SV=3	Gnas	5	7	5	19	19	14	1.179	0.0	1.10263933436e-05
M0RBD0	Protein Iqsec1 OS=Rattus norvegicus GN=Iqsec1 PE=4 SV=1	Iqsec1	1	0	4	15	12	23	2.224	0.0	3.04726617256e-07
A0A096MJY6	Protein Gbe1 OS=Rattus norvegicus GN=Gbe1 PE=4 SV=1	Gbe1	2	2	3	2	2	0	-0.341	0.25473	0.58286820442
Q13561-2	Isoform 2 of Dynactin subunit 2 OS=Homo sapiens GN=DCTN2	DCTN2	20	17	19	3	2	1	-2.213	0.0	1.40707416682e-06
P32969	60S ribosomal protein L9 OS=Homo sapiens GN=RPL9 PE=1 SV=1	RPL9	16	22	19	5	4	3	-1.543	0.0	1.95811215304e-06
Q99733-2	Isoform 2 of Nucleosome assembly protein 1-like 4 OS=Homo sapiens GN=NAP1L4	NAP1L4	21	14	15	5	5	4	-1.242	0.0	6.85682235708e-05
P52292	Importin subunit alpha-1 OS=Homo sapiens GN=KPNA2 PE=1 SV=1	KPNA2	16	9	11	0	0	0	-2.606	0.0	2.24817845897e-05
F1LTJ5	Protein Hspg2 OS=Rattus norvegicus GN=Hspg2 PE=4 SV=2	Hspg2	13	10	17	5	5	7	-0.826	0.0	0.00694228885718
O43399-3	Isoform 3 of Tumor protein D54 OS=Homo sapiens GN=TPD52L2	TPD52L2	14	9	11	1	0	0	-2.515	0.0	0.000100120366817
Q15185	Prostaglandin E synthase 3 OS=Homo sapiens GN=PTGES3 PE=1 SV=1	PTGES3	15	7	13	2	8	5	-0.809	0.0	0.0130317665501
Q9UHB6-4	Isoform 4 of LIM domain and actin-binding protein 1 OS=Homo sapiens GN=LIMA1	LIMA1	19	13	17	0	0	0	-2.907	0.0	8.3658888296e-06
P41350	Caveolin-1 OS=Rattus norvegicus GN=Cav1 PE=1 SV=3	Cav1	11	10	15	4	2	2	-1.537	0.0	0.000257382542116
Q63345	Myelin-oligodendrocyte glycoprotein OS=Rattus norvegicus GN=Mog PE=1 SV=1	Mog	0	0	8	18	16	19	1.725	0.0	3.60716554707e-07
P50995	Annexin A11 OS=Homo sapiens GN=ANXA11 PE=1 SV=1	ANXA11	11	10	14	3	1	5	-1.349	0.0	0.000330297586316
P01835	Ig kappa chain C region, B allele OS=Rattus norvegicus PE=1 SV=1	NOGENE	5	4	5	0	0	0	-1.639	0.0	0.0178073388443
Q00577	Transcriptional activator protein Pur-alpha OS=Homo sapiens GN=PURA PE=1 SV=2	PURA	0	2	6	16	18	19	1.859	0.0	1.37843015356e-07
Q15785	Mitochondrial import receptor subunit TOM34 OS=Homo sapiens GN=TOMM34 PE=1 SV=2	TOMM34	11	1	9	2	0	0	-1.654	0.0	0.0040956401654
P20674	Cytochrome c oxidase subunit 5A, mitochondrial OS=Homo sapiens GN=COX5A PE=1 SV=2	COX5A	11	6	13	12	13	13	0.267	0.001133	0.271855312222
Q9HB71	Calcyclin-binding protein OS=Homo sapiens GN=CACYBP PE=1 SV=2	CACYBP	15	11	8	4	1	4	-1.329	0.0	0.000685284022007
Q15637-5	Isoform 5 of Splicing factor 1 OS=Homo sapiens GN=SF1	SF1	11	16	11	3	3	4	-1.329	0.0	0.000343725721466
P14604	Enoyl-CoA hydratase, mitochondrial OS=Rattus norvegicus GN=Echs1 PE=1 SV=1	Echs1	2	4	9	18	14	9	1.08	0.0	0.000945030756153
Q13492	Phosphatidylinositol-binding clathrin assembly protein OS=Homo sapiens GN=PICALM PE=1 SV=2	PICALM	9	16	18	8	12	12	-0.248	0.00187	0.297179925469
Q02790	Peptidyl-prolyl cis-trans isomerase FKBP4 OS=Homo sapiens GN=FKBP4 PE=1 SV=3	FKBP4	18	18	13	0	1	2	-2.523	0.0	1.77135430759e-06
Q99ML5	Prenylcysteine oxidase OS=Rattus norvegicus GN=Pcyox1 PE=1 SV=1	Pcyox1	3	0	3	20	14	19	2.165	0.0	7.21231266748e-08
P41252	Isoleucine--tRNA ligase, cytoplasmic OS=Homo sapiens GN=IARS PE=1 SV=2	IARS	19	24	18	0	0	0	-3.144	0.0	8.30838629869e-08
D4A3T3	Protein Cbx1 OS=Rattus norvegicus GN=Cbx1 PE=4 SV=1	Cbx1	12	13	6	1	2	1	-2.118	0.0	0.000108034582796
F1LND7	Farnesyl pyrophosphate synthase OS=Rattus norvegicus GN=Fdps PE=3 SV=2	Fdps	2	1	5	5	3	4	0.471	0.005238	0.324869731455
Q80Z29	Nicotinamide phosphoribosyltransferase OS=Rattus norvegicus GN=Nampt PE=1 SV=1	Nampt	8	11	16	4	3	2	-1.371	0.0	0.000494903121212
A0A0A6YYL6	Protein RPL17-C18orf32 OS=Homo sapiens GN=RPL17-C18orf32 PE=1 SV=1	RPL17	20	9	8	7	6	9	-0.494	0.0	0.065900479029
P09874	Poly [ADP-ribose] polymerase 1 OS=Homo sapiens GN=PARP1 PE=1 SV=4	PARP1	21	10	27	0	0	0	-3.067	0.0	1.54133923093e-06
Q5VWC4	26S proteasome non-ATPase regulatory subunit 4 OS=Homo sapiens GN=PSMD4 PE=1 SV=1	PSMD4	5	8	8	6	8	7	0.037	1.0	0.905196130744
G3V8D5	6-phosphogluconolactonase OS=Rattus norvegicus GN=Pgls PE=4 SV=1	Pgls	6	4	6	6	13	7	0.551	0.0	0.0689114300786
P47875	Cysteine and glycine-rich protein 1 OS=Rattus norvegicus GN=Csrp1 PE=2 SV=2	Csrp1	10	2	12	17	16	19	0.808	0.0	0.000986320323061
P54727	UV excision repair protein RAD23 homolog B OS=Homo sapiens GN=RAD23B PE=1 SV=1	RAD23B	10	11	8	8	7	7	-0.196	0.098011	0.497708290739
Q3KR94	Protein Vtn OS=Rattus norvegicus GN=Vtn PE=2 SV=1	Vtn	6	9	5	0	0	0	-1.941	0.0	0.00322537389358
P62832	60S ribosomal protein L23 OS=Rattus norvegicus GN=Rpl23 PE=2 SV=1	Rpl23	14	11	15	6	5	8	-0.709	0.0	0.0151071566283
M0R916	Oxysterol-binding protein OS=Rattus norvegicus GN=Osbpl1a PE=3 SV=1	Osbpl1a	0	0	1	4	0	5	1.276	0.0	0.0643712228256
O08557	N(G),N(G)-dimethylarginine dimethylaminohydrolase 1 OS=Rattus norvegicus GN=Ddah1 PE=1 SV=3	Ddah1	0	0	1	17	18	19	3.11	0.0	1.64387575588e-06
Q96EP5	DAZ-associated protein 1 OS=Homo sapiens GN=DAZAP1 PE=1 SV=1	DAZAP1	9	4	5	1	1	1	-1.897	0.0	0.00299646827071
P20290	Transcription factor BTF3 OS=Homo sapiens GN=BTF3 PE=1 SV=1	BTF3	20	24	16	3	0	4	-2.005	0.0	9.01677980287e-08
P18445	60S ribosomal protein L27a OS=Rattus norvegicus GN=Rpl27a PE=1 SV=3	Rpl27a	12	6	14	6	5	4	-0.707	0.0	0.0161062040246
Q9Y6I3-1	Isoform 2 of Epsin-1 OS=Homo sapiens GN=EPN1	EPN1	3	3	5	3	6	6	0.37	0.012823	0.362242686458
P19784	Casein kinase II subunit alpha' OS=Homo sapiens GN=CSNK2A2 PE=1 SV=1	CSNK2A2	4	5	7	4	4	6	-0.084	0.913807	0.826883748985
D3ZD73	Protein Ddx6 OS=Rattus norvegicus GN=Ddx6 PE=3 SV=1	Ddx6	14	7	15	12	12	8	-0.081	0.747942	0.752533885002
B4F7A9	Casein kinase 2, alpha prime polypeptide OS=Rattus norvegicus GN=Csnk2a2 PE=2 SV=1	Csnk2a2	4	4	6	6	5	7	0.278	0.046694	0.428360676233
E2RUH2	Ribonuclease inhibitor OS=Rattus norvegicus GN=Rnh1 PE=2 SV=1	Rnh1	1	1	6	7	5	5	0.848	0.0	0.052282541028
E9PST1	Protein RGD1310507 OS=Rattus norvegicus GN=RGD1310507 PE=4 SV=2	RGD1310507	4	8	7	0	0	1	-1.941	0.0	0.00494184941679
Q05683	Glutamate decarboxylase 2 OS=Rattus norvegicus GN=Gad2 PE=1 SV=1	Gad2	1	0	4	17	22	16	2.335	0.0	1.76959373459e-06
Q96I24	Far upstream element-binding protein 3 OS=Homo sapiens GN=FUBP3 PE=1 SV=2	FUBP3	18	10	7	0	0	0	-2.572	0.0	3.81181149155e-05
Q9UG63-2	Isoform 2 of ATP-binding cassette sub-family F member 2 OS=Homo sapiens GN=ABCF2	ABCF2	13	7	10	1	0	1	-2.458	0.0	0.00023050515951
Q8TCT9	Minor histocompatibility antigen H13 OS=Homo sapiens GN=HM13 PE=1 SV=1	HM13	6	10	6	0	0	0	-2.018	0.0	0.0018569864629
P97829-2	Isoform 2 of Leukocyte surface antigen CD47 OS=Rattus norvegicus GN=Cd47	Cd47	1	1	0	10	8	12	2.4	0.0	0.000166149607007
Q7L5N1	COP9 signalosome complex subunit 6 OS=Homo sapiens GN=COPS6 PE=1 SV=1	COPS6	11	7	7	0	3	2	-1.431	0.0	0.00378072856214
D3ZUX5	Coiled-coil-helix-coiled-coil-helix domain containing 3 (Predicted), isoform CRA_a OS=Rattus norvegicus GN=Chchd3 PE=4 SV=1	Chchd3	2	1	5	4	6	6	0.775	0.0	0.0788155933576
B5DF60	Eukaryotic translation initiation factor 1A, Y-linked OS=Rattus norvegicus GN=Eif1ax PE=2 SV=1	Eif1ax	6	6	7	1	0	0	-1.924	0.0	0.00236264135298
P09110	3-ketoacyl-CoA thiolase, peroxisomal OS=Homo sapiens GN=ACAA1 PE=1 SV=2	ACAA1	5	5	10	1	1	1	-1.991	0.0	0.00152596400034
P07203	Glutathione peroxidase 1 OS=Homo sapiens GN=GPX1 PE=1 SV=4	GPX1	8	8	9	0	0	0	-2.233	0.0	0.000685284022007
D3ZRE7	Protein Swap70 OS=Rattus norvegicus GN=Swap70 PE=4 SV=1	Swap70	5	5	7	0	0	0	-1.861	0.0	0.00864455939931
P55010	Eukaryotic translation initiation factor 5 OS=Homo sapiens GN=EIF5 PE=1 SV=2	EIF5	12	8	12	3	1	4	-1.39	0.0	0.000654888756949
P06302	Prothymosin alpha OS=Rattus norvegicus GN=Ptma PE=1 SV=2	Ptma	7	6	9	7	5	10	0.05	1.0	0.855111884343
P35613	Basigin OS=Homo sapiens GN=BSG PE=1 SV=2	BSG	8	6	8	0	0	0	-2.072	0.0	0.0014803921812
P42263	Glutamate receptor 3 OS=Homo sapiens GN=GRIA3 PE=1 SV=2	GRIA3	0	0	0	14	8	16	2.806	0.0	1.19389345593e-05
H0YCH5	Eukaryotic translation initiation factor 4 gamma 2 (Fragment) OS=Homo sapiens GN=EIF4G2 PE=1 SV=1	EIF4G2	6	11	5	4	4	1	-0.887	0.0	0.0310602472783
Q9NZL9	Methionine adenosyltransferase 2 subunit beta OS=Homo sapiens GN=MAT2B PE=1 SV=1	MAT2B	9	3	6	1	0	0	-1.874	0.0	0.00376749755399
Q9Y5M8	Signal recognition particle receptor subunit beta OS=Homo sapiens GN=SRPRB PE=1 SV=3	SRPRB	8	6	10	1	1	0	-2.152	0.0	0.00131539347294
Q32PX6	Protein Rhog OS=Rattus norvegicus GN=Rhog PE=2 SV=1	Rhog	11	8	15	9	10	15	0.055	1.0	0.830781011342
Q96S52	GPI transamidase component PIG-S OS=Homo sapiens GN=PIGS PE=1 SV=3	PIGS	8	3	8	0	0	0	-1.932	0.0	0.00301504350911
Q92614	Unconventional myosin-XVIIIa OS=Homo sapiens GN=MYO18A PE=1 SV=3	MYO18A	14	10	7	11	9	7	-0.098	0.646196	0.717949942134
Q07205	Eukaryotic translation initiation factor 5 OS=Rattus norvegicus GN=Eif5 PE=1 SV=1	Eif5	9	7	11	3	1	4	-1.222	0.0	0.00261161689649
Q6AXR6	Glutathione S-transferase omega 1 OS=Rattus norvegicus GN=Gsto1 PE=2 SV=1	Gsto1	1	1	3	7	11	9	1.829	0.0	0.000234425820484
D4A5X7	Ganglioside-induced differentiation-associated-protein 1 (Predicted) OS=Rattus norvegicus GN=Gdap1 PE=4 SV=1	Gdap1	0	0	0	8	12	13	2.597	0.0	5.55646236098e-06
D3ZMS0	Protein Grcc10 OS=Rattus norvegicus GN=LOC100911713 PE=4 SV=1	LOC100911713	10	4	7	3	1	1	-1.514	0.0	0.004565384679
F8VV71	Ubiquitin-conjugating enzyme E2 N OS=Homo sapiens GN=UBE2N PE=1 SV=1	UBE2N	5	6	6	5	6	8	0.152	0.674358	0.671128293015
Q9Y2X7-3	Isoform 3 of ARF GTPase-activating protein GIT1 OS=Homo sapiens GN=GIT1	GIT1	6	5	4	12	13	12	0.949	0.0	0.00158365819852
Q96I99	Succinyl-CoA ligase [GDP-forming] subunit beta, mitochondrial OS=Homo sapiens GN=SUCLG2 PE=1 SV=2	SUCLG2	15	11	14	5	5	3	-1.101	0.0	0.000600253130273
Q9H2G2-2	Isoform 2 of STE20-like serine/threonine-protein kinase OS=Homo sapiens GN=SLK	SLK	13	6	7	5	2	3	-0.95	0.0	0.011461636789
O15498	Synaptobrevin homolog YKT6 OS=Homo sapiens GN=YKT6 PE=1 SV=1	YKT6	4	5	9	3	4	3	-0.588	3e-06	0.143988000236
Q62634	Vesicular glutamate transporter 1 OS=Rattus norvegicus GN=Slc17a7 PE=1 SV=1	Slc17a7	2	0	3	14	10	11	1.848	0.0	3.42791945327e-05
Q9JI66-3	Isoform 3 of Electrogenic sodium bicarbonate cotransporter 1 OS=Rattus norvegicus GN=Slc4a4	Slc4a4	1	0	2	23	35	28	3.263	0.0	9.98481637492e-08
P13697	NADP-dependent malic enzyme OS=Rattus norvegicus GN=Me1 PE=1 SV=2	Me1	0	0	2	8	9	14	2.152	0.0	8.44526237941e-05
B2RZD6	Ndufa4 protein OS=Rattus norvegicus GN=Ndufa4 PE=2 SV=1	Ndufa4	3	0	2	7	9	7	1.451	0.0	0.005277319638
A0A0A0MT60	FK506-binding protein 15 (Fragment) OS=Homo sapiens GN=FKBP15 PE=1 SV=1	FKBP15	3	3	0	0	0	2	-0.56	0.012835	0.376858180338
F7ELI0	Protein Drg1 OS=Rattus norvegicus GN=Drg1 PE=4 SV=1	Drg1	9	10	10	1	0	0	-2.41	0.0	0.000819272795935
P07384	Calpain-1 catalytic subunit OS=Homo sapiens GN=CAPN1 PE=1 SV=1	CAPN1	12	11	17	0	0	0	-2.75	0.0	1.36946894659e-05
O15294	UDP-N-acetylglucosamine--peptide N-acetylglucosaminyltransferase 110 kDa subunit OS=Homo sapiens GN=OGT PE=1 SV=3	OGT	2	0	3	19	12	18	2.214	0.0	9.83816805639e-06
P38117-2	Isoform 2 of Electron transfer flavoprotein subunit beta OS=Homo sapiens GN=ETFB	ETFB	16	9	12	6	6	5	-0.736	0.0	0.0156705262339
Q6AY30	Saccharopine dehydrogenase-like oxidoreductase OS=Rattus norvegicus GN=Sccpdh PE=2 SV=1	Sccpdh	0	0	2	8	13	11	2.202	0.0	4.57776493051e-05
Q14498	RNA-binding protein 39 OS=Homo sapiens GN=RBM39 PE=1 SV=2	RBM39	7	11	7	1	2	0	-1.859	0.0	0.000725649895862
Q14155-5	Isoform 5 of Rho guanine nucleotide exchange factor 7 OS=Homo sapiens GN=ARHGEF7	ARHGEF7	5	2	2	6	4	4	0.504	0.000547	0.250349866752
Q6AYT7	Monoacylglycerol lipase ABHD12 OS=Rattus norvegicus GN=Abhd12 PE=2 SV=1	Abhd12	0	0	2	8	6	9	1.886	0.0	0.000799984914418
Q14566	DNA replication licensing factor MCM6 OS=Homo sapiens GN=MCM6 PE=1 SV=1	MCM6	27	27	22	0	0	0	-3.34	0.0	1.93683448049e-07
M0RBF0	Scaffold attachment factor B1 OS=Rattus norvegicus GN=Safb PE=4 SV=1	Safb	1	2	2	4	3	4	0.844	0.0	0.1176767289
Q9P2R3-4	Isoform 4 of Rabankyrin-5 OS=Homo sapiens GN=ANKFY1	ANKFY1	13	15	9	3	0	1	-2.041	0.0	2.66326168134e-05
B0BN65	Family with sequence similarity 49, member A OS=Rattus norvegicus GN=Fam49a PE=2 SV=1	Fam49a	4	0	4	11	11	15	1.51	0.0	0.000517752131343
Q4KLH5	Arf-GAP domain and FG repeat-containing protein 1 OS=Rattus norvegicus GN=Agfg1 PE=1 SV=1	Agfg1	2	2	4	5	4	7	0.764	0.0	0.0785435442755
P53634	Dipeptidyl peptidase 1 OS=Homo sapiens GN=CTSC PE=1 SV=2	CTSC	9	8	0	0	0	0	-1.939	0.0	0.00340930663872
G3V856	Neuronal guanine nucleotide exchange factor (Predicted) OS=Rattus norvegicus GN=LOC100912512 PE=4 SV=1	LOC100912512	0	0	0	12	8	15	2.663	0.0	3.01351182999e-07
P15927-3	Isoform 3 of Replication protein A 32 kDa subunit OS=Homo sapiens GN=RPA2	RPA2	13	11	9	0	0	0	-2.542	0.0	0.000187640610012
P51648-2	Isoform 2 of Fatty aldehyde dehydrogenase OS=Homo sapiens GN=ALDH3A2	ALDH3A2	13	5	7	1	2	2	-1.673	0.0	0.00135203321304
P30043	Flavin reductase (NADPH) OS=Homo sapiens GN=BLVRB PE=1 SV=3	BLVRB	13	5	9	4	4	2	-0.99	0.0	0.0135264206614
Q9H2G2	STE20-like serine/threonine-protein kinase OS=Homo sapiens GN=SLK PE=1 SV=1	SLK	13	6	7	5	2	3	-0.915	0.0	0.0109121363849
Q15370-2	Isoform 2 of Transcription elongation factor B polypeptide 2 OS=Homo sapiens GN=TCEB2	TCEB2	6	5	7	2	1	1	-1.528	0.0	0.00740190061109
P17931	Galectin-3 OS=Homo sapiens GN=LGALS3 PE=1 SV=5	LGALS3	7	7	6	0	0	0	-1.999	0.0	0.00150509168028
Q6QI16	LRRGT00192 OS=Rattus norvegicus GN=RGD1304704 PE=2 SV=1	RGD1304704	9	12	8	8	8	8	-0.136	0.356279	0.622224577649
Q99471	Prefoldin subunit 5 OS=Homo sapiens GN=PFDN5 PE=1 SV=2	PFDN5	18	9	7	2	2	1	-1.936	0.0	9.58753346436e-05
O95819-3	Isoform 3 of Mitogen-activated protein kinase kinase kinase kinase 4 OS=Homo sapiens GN=MAP4K4	MAP4K4	11	7	11	6	9	7	-0.238	0.018824	0.395936938868
Q5PQZ9	Protein Ndufc2 OS=Rattus norvegicus GN=Ndufc2 PE=2 SV=1	Ndufc2	0	0	5	4	5	4	0.666	1e-05	0.16280485432
D3ZSA9	Protein Nomo1 OS=Rattus norvegicus GN=Nomo1 PE=4 SV=1	Nomo1	5	4	8	6	6	5	0.046	1.0	0.894826101122
F6S8M0	N-acetylglucosamine-6-sulfatase OS=Homo sapiens GN=GNS PE=1 SV=1	GNS	6	5	6	0	0	0	-1.788	0.0	0.00434587699505
O60502	Protein O-GlcNAcase OS=Homo sapiens GN=MGEA5 PE=1 SV=2	MGEA5	7	3	8	2	2	3	-0.947	0.0	0.0382840966992
Q15459	Splicing factor 3A subunit 1 OS=Homo sapiens GN=SF3A1 PE=1 SV=1	SF3A1	8	13	9	2	1	6	-1.2	0.0	0.00307339601371
P20417	Tyrosine-protein phosphatase non-receptor type 1 OS=Rattus norvegicus GN=Ptpn1 PE=1 SV=1	Ptpn1	8	6	5	0	0	0	-1.919	0.0	0.00290514856154
Q08752	Peptidyl-prolyl cis-trans isomerase D OS=Homo sapiens GN=PPID PE=1 SV=3	PPID	4	4	9	18	23	20	1.332	0.0	1.00426967358e-06
B1AHD1	NHP2-like protein 1 OS=Homo sapiens GN=NHP2L1 PE=1 SV=1	NHP2L1	9	5	8	0	1	1	-2.13	0.0	0.00120793411755
P62913	60S ribosomal protein L11 OS=Homo sapiens GN=RPL11 PE=1 SV=2	RPL11	10	7	6	3	2	2	-1.178	0.0	0.0114388027199
Q9Y2Q3	Glutathione S-transferase kappa 1 OS=Homo sapiens GN=GSTK1 PE=1 SV=3	GSTK1	16	8	16	0	0	0	-2.686	0.0	1.84805132131e-05
P09417	Dihydropteridine reductase OS=Homo sapiens GN=QDPR PE=1 SV=2	QDPR	4	2	7	15	15	14	1.291	0.0	4.78269355372e-05
Q9UQE7	Structural maintenance of chromosomes protein 3 OS=Homo sapiens GN=SMC3 PE=1 SV=2	SMC3	16	8	8	2	2	1	-1.87	0.0	0.00012218511884
D3ZEI4	Protein Hepacam OS=Rattus norvegicus GN=Hepacam PE=4 SV=2	Hepacam	0	0	1	13	9	10	2.443	0.0	1.50401183202e-05
B5DFE0	Mpp6 protein OS=Rattus norvegicus GN=Mpp6 PE=2 SV=1	Mpp6	1	0	0	10	10	13	2.568	0.0	9.79727028164e-06
A0A0A0MRI2	Sorting nexin 6, isoform CRA_b OS=Homo sapiens GN=SNX6 PE=1 SV=1	SNX6	8	7	7	3	4	2	-0.871	0.0	0.0318969211933
A0A0A0MY17	SH3 and multiple ankyrin repeat domains protein 3 OS=Rattus norvegicus GN=Shank3 PE=4 SV=1	Shank3	0	0	0	19	18	22	3.229	0.0	5.46750360406e-06
B5DFN4	Prefoldin 5 (Predicted), isoform CRA_a OS=Rattus norvegicus GN=Pfdn5 PE=2 SV=1	Pfdn5	15	9	7	2	2	1	-1.843	0.0	0.000343725721466
Q62634-2	Isoform 2 of Vesicular glutamate transporter 1 OS=Rattus norvegicus GN=Slc17a7	Slc17a7	1	0	2	14	9	10	2.225	0.0	8.06702889875e-05
P18754-2	Isoform 2 of Regulator of chromosome condensation OS=Homo sapiens GN=RCC1	RCC1	11	5	8	1	0	0	-2.179	0.0	0.000814851676899
P29266	3-hydroxyisobutyrate dehydrogenase, mitochondrial OS=Rattus norvegicus GN=Hibadh PE=1 SV=3	Hibadh	5	2	3	8	10	7	0.96	0.0	0.00972378728168
J3KN10	Phosphatidylinositol 4-kinase alpha OS=Homo sapiens GN=PI4KA PE=1 SV=1	PI4KA	1	0	1	15	14	14	2.85	0.0	5.97236571181e-05
E9PF19	Transducin beta-like protein 2 OS=Homo sapiens GN=TBL2 PE=1 SV=1	TBL2	2	1	12	0	0	0	-1.707	0.0	0.0111806954145
O00233	26S proteasome non-ATPase regulatory subunit 9 OS=Homo sapiens GN=PSMD9 PE=1 SV=3	PSMD9	8	7	8	0	0	1	-2.149	0.0	0.00121472426968
Q16401	26S proteasome non-ATPase regulatory subunit 5 OS=Homo sapiens GN=PSMD5 PE=1 SV=3	PSMD5	3	10	4	2	2	2	-1.036	0.0	0.0366807263991
D4A0X3	Protein Btbd8 OS=Rattus norvegicus GN=Btbd8 PE=4 SV=2	Btbd8	0	0	0	13	11	16	2.758	0.0	5.79867938251e-06
F1LSE6	Liprin-alpha-3 OS=Rattus norvegicus GN=Ppfia3 PE=4 SV=1	Ppfia3	0	0	0	20	18	26	3.101	0.0	4.85884707922e-08
Q9UDT6	CAP-Gly domain-containing linker protein 2 OS=Homo sapiens GN=CLIP2 PE=1 SV=1	CLIP2	11	2	8	11	11	11	0.509	0.0	0.073824421745
Q5EB77	Ras-related protein Rab-18 OS=Rattus norvegicus GN=Rab18 PE=2 SV=1	Rab18	5	5	7	7	7	9	0.344	0.001361	0.277611740699
Q13573	SNW domain-containing protein 1 OS=Homo sapiens GN=SNW1 PE=1 SV=1	SNW1	6	2	6	1	2	0	-1.281	0.0	0.0316343999457
Q16630-2	Isoform 2 of Cleavage and polyadenylation specificity factor subunit 6 OS=Homo sapiens GN=CPSF6	CPSF6	5	6	9	3	4	4	-0.556	7e-06	0.158569212689
O60861	Growth arrest-specific protein 7 OS=Homo sapiens GN=GAS7 PE=1 SV=3	GAS7	0	0	2	3	5	5	1.269	0.0	0.0435080110721
Q13428-4	Isoform 4 of Treacle protein OS=Homo sapiens GN=TCOF1	TCOF1	10	11	13	0	0	0	-2.573	0.0	7.9268822713e-05
Q92520	Protein FAM3C OS=Homo sapiens GN=FAM3C PE=1 SV=1	FAM3C	9	5	5	0	0	0	-1.915	0.0	0.00411771798657
Q9UNF1	Melanoma-associated antigen D2 OS=Homo sapiens GN=MAGED2 PE=1 SV=2	MAGED2	5	4	6	0	0	0	-1.713	0.0	0.00723130888144
Q9H0A0	N-acetyltransferase 10 OS=Homo sapiens GN=NAT10 PE=1 SV=2	NAT10	14	11	10	1	0	0	-2.573	0.0	0.000106144075055
Q9HCJ6	Synaptic vesicle membrane protein VAT-1 homolog-like OS=Homo sapiens GN=VAT1L PE=1 SV=2	VAT1L	12	16	17	8	11	7	-0.495	0.0	0.0609855780507
Q92890-1	Isoform Long of Ubiquitin fusion degradation protein 1 homolog OS=Homo sapiens GN=UFD1L	UFD1L	11	4	5	2	3	2	-1.042	0.0	0.0160094517953
P55263	Adenosine kinase OS=Homo sapiens GN=ADK PE=1 SV=2	ADK	8	3	4	2	0	1	-1.344	0.0	0.0256811290144
Q9H2D6	TRIO and F-actin-binding protein OS=Homo sapiens GN=TRIOBP PE=1 SV=3	TRIOBP	9	2	8	0	0	0	-1.95	0.0	0.00292130102934
P49257	Protein ERGIC-53 OS=Homo sapiens GN=LMAN1 PE=1 SV=2	LMAN1	23	9	16	1	0	0	-2.901	0.0	1.02124495421e-06
Q3ZB98-5	Isoform 5 of Breast carcinoma-amplified sequence 1 homolog OS=Rattus norvegicus GN=Bcas1	Bcas1	1	3	5	20	13	14	1.726	0.0	1.9282706631e-06
P35612	Beta-adducin OS=Homo sapiens GN=ADD2 PE=1 SV=3	ADD2	0	0	2	18	14	19	2.802	0.0	1.95780434914e-07
O15212	Prefoldin subunit 6 OS=Homo sapiens GN=PFDN6 PE=1 SV=1	PFDN6	8	4	10	2	3	2	-1.188	0.0	0.00583878934645
P70600	Protein-tyrosine kinase 2-beta OS=Rattus norvegicus GN=Ptk2b PE=1 SV=1	Ptk2b	0	0	1	11	8	7	2.27	0.0	0.000183800747659
P62854	40S ribosomal protein S26 OS=Homo sapiens GN=RPS26 PE=1 SV=3	RPS26	5	2	6	2	2	0	-0.981	0.0	0.073245166142
P06132	Uroporphyrinogen decarboxylase OS=Homo sapiens GN=UROD PE=1 SV=2	UROD	9	6	16	0	0	0	-2.447	0.0	0.00019663563835
O35828	Coronin-7 OS=Rattus norvegicus GN=Coro7 PE=2 SV=2	Coro7	0	6	5	5	6	3	0.228	0.31096	0.570850070593
Q9NP72-2	Isoform 2 of Ras-related protein Rab-18 OS=Homo sapiens GN=RAB18	RAB18	4	5	6	6	6	8	0.325	0.007915	0.341401360339
P20042	Eukaryotic translation initiation factor 2 subunit 2 OS=Homo sapiens GN=EIF2S2 PE=1 SV=2	EIF2S2	12	11	7	2	4	5	-0.983	0.0	0.00845098357231
Q3ZB99	Protein Tjp2 OS=Rattus norvegicus GN=Tjp2 PE=1 SV=1	Tjp2	3	3	3	3	3	3	0.044	1.0	0.924394256521
Q93052	Lipoma-preferred partner OS=Homo sapiens GN=LPP PE=1 SV=1	LPP	13	6	12	0	0	0	-2.48	0.0	0.000197886041228
Q9BTV4	Transmembrane protein 43 OS=Homo sapiens GN=TMEM43 PE=1 SV=1	TMEM43	8	6	5	0	1	1	-1.898	0.0	0.00398053738074
Q5HZE4	Methylthioribose-1-phosphate isomerase OS=Rattus norvegicus GN=Mri1 PE=2 SV=1	Mri1	0	1	1	3	5	3	1.327	0.0	0.049588104481
Q9QUR2	Dynactin subunit 4 OS=Rattus norvegicus GN=Dctn4 PE=1 SV=1	Dctn4	4	0	1	13	14	10	1.94	0.0	7.87081325487e-05
O14776	Transcription elongation regulator 1 OS=Homo sapiens GN=TCERG1 PE=1 SV=2	TCERG1	10	1	5	0	0	0	-1.769	0.0	0.00831019384309
B2RYI2	Protein Srp68 OS=Rattus norvegicus GN=Srp68 PE=2 SV=1	Srp68	13	8	9	1	1	0	-2.49	0.0	0.000168021568533
Q499N5	Acyl-CoA synthetase family member 2, mitochondrial OS=Rattus norvegicus GN=Acsf2 PE=2 SV=1	Acsf2	1	0	6	10	11	11	1.436	0.0	0.000190040946982
Q8WW12	PEST proteolytic signal-containing nuclear protein OS=Homo sapiens GN=PCNP PE=1 SV=2	PCNP	7	4	7	5	1	3	-0.675	0.0	0.107922812231
O60268	Uncharacterized protein KIAA0513 OS=Homo sapiens GN=KIAA0513 PE=2 SV=1	KIAA0513	0	0	0	9	7	5	2.144	0.0	0.00106487798576
O75131	Copine-3 OS=Homo sapiens GN=CPNE3 PE=1 SV=1	CPNE3	12	13	16	2	3	2	-1.786	0.0	2.41285915839e-05
B2GV01	Metastasis-associated gene family, member 2 OS=Rattus norvegicus GN=Mta2 PE=2 SV=1	Mta2	9	2	7	0	0	0	-1.836	0.0	0.00531164542794
P49721	Proteasome subunit beta type-2 OS=Homo sapiens GN=PSMB2 PE=1 SV=1	PSMB2	5	11	8	2	4	5	-0.75	0.0	0.0338881552697
Q9Z1N4	3'(2'),5'-bisphosphate nucleotidase 1 OS=Rattus norvegicus GN=Bpnt1 PE=1 SV=1	Bpnt1	1	0	4	7	14	11	1.772	0.0	4.56990069757e-05
D3Z941	Protein Mars OS=Rattus norvegicus GN=Mars PE=3 SV=1	Mars	8	4	8	6	3	3	-0.484	7e-05	0.203373119269
U3KQ56	Glyoxylate reductase/hydroxypyruvate reductase OS=Homo sapiens GN=GRHPR PE=1 SV=1	GRHPR	10	7	9	0	0	0	-2.259	0.0	0.000471757990813
M0RCY2	Protein LOC683961 OS=Rattus norvegicus GN=LOC683961 PE=3 SV=1	LOC683961	11	9	12	4	5	6	-0.706	0.0	0.0333702622367
P13639	Elongation factor 2 OS=Homo sapiens GN=EEF2 PE=1 SV=4	EEF2	291	258	278	37	36	44	-1.913	0.0	5.85954083717e-83
P06576	ATP synthase subunit beta, mitochondrial OS=Homo sapiens GN=ATP5B PE=1 SV=3	ATP5B	100	67	109	202	224	215	0.893	0.0	2.0532804396e-33
Q16555	Dihydropyrimidinase-related protein 2 OS=Homo sapiens GN=DPYSL2 PE=1 SV=1	DPYSL2	70	50	93	251	265	271	1.364	0.0	2.28504672284e-62
Q13813-2	Isoform 2 of Spectrin alpha chain, non-erythrocytic 1 OS=Homo sapiens GN=SPTAN1	SPTAN1	87	51	94	325	315	323	1.474	0.0	3.31509763602e-89
Q9QXQ0	Alpha-actinin-4 OS=Rattus norvegicus GN=Actn4 PE=1 SV=2	Actn4	108	95	112	80	79	101	-0.14	0.0	0.0882503898624
P07195	L-lactate dehydrogenase B chain OS=Homo sapiens GN=LDHB PE=1 SV=2	LDHB	109	129	110	49	51	47	-0.81	0.0	3.2518450339e-16
P62937	Peptidyl-prolyl cis-trans isomerase A OS=Homo sapiens GN=PPIA PE=1 SV=2	PPIA	68	58	77	58	66	48	-0.107	0.001183	0.281435593086
Q01484	Ankyrin-2 OS=Homo sapiens GN=ANK2 PE=1 SV=4	ANK2	3	0	9	84	96	102	3.283	0.0	2.45359869364e-22
P11216	Glycogen phosphorylase, brain form OS=Homo sapiens GN=PYGB PE=1 SV=5	PYGB	61	38	45	69	61	73	0.387	0.0	0.000371278686599
Q9Y696	Chloride intracellular channel protein 4 OS=Homo sapiens GN=CLIC4 PE=1 SV=4	CLIC4	47	38	43	11	10	10	-1.362	0.0	3.67363436215e-12
G3V888	ATP citrate lyase, isoform CRA_a OS=Rattus norvegicus GN=Acly PE=1 SV=1	Acly	48	55	64	26	30	34	-0.575	0.0	1.44572060055e-05
P68511	14-3-3 protein eta OS=Rattus norvegicus GN=Ywhah PE=1 SV=2	Ywhah	25	24	28	60	56	65	0.913	0.0	5.66196336937e-11
D3ZVQ0	Protein LOC100911959 OS=Rattus norvegicus GN=Usp5 PE=3 SV=1	Usp5	29	28	34	24	30	36	0.025	1.0	0.866740622499
P00367	Glutamate dehydrogenase 1, mitochondrial OS=Homo sapiens GN=GLUD1 PE=1 SV=2	GLUD1	45	32	45	49	52	43	0.217	0.0	0.0814384759257
P23634	Plasma membrane calcium-transporting ATPase 4 OS=Homo sapiens GN=ATP2B4 PE=1 SV=2	ATP2B4	10	5	19	40	50	55	1.494	0.0	1.80370353101e-14
P52272	Heterogeneous nuclear ribonucleoprotein M OS=Homo sapiens GN=HNRNPM PE=1 SV=3	HNRNPM	56	40	51	12	19	14	-1.135	0.0	7.046939949e-12
D3ZUY8	Adaptor protein complex AP-2, alpha 1 subunit (Predicted) OS=Rattus norvegicus GN=Ap2a1 PE=1 SV=1	Ap2a1	24	21	33	66	55	64	0.906	0.0	2.38779258672e-11
P28480	T-complex protein 1 subunit alpha OS=Rattus norvegicus GN=Tcp1 PE=1 SV=1	Tcp1	33	31	38	23	19	23	-0.395	0.0	0.0113835165759
P38646	Stress-70 protein, mitochondrial OS=Homo sapiens GN=HSPA9 PE=1 SV=2	HSPA9	46	42	35	55	57	64	0.422	0.0	0.000788501272235
Q63716	Peroxiredoxin-1 OS=Rattus norvegicus GN=Prdx1 PE=1 SV=1	Prdx1	45	35	40	21	20	21	-0.603	0.0	0.000102161539406
R9PY00	Vesicle-associated membrane protein 2 (Fragment) OS=Rattus norvegicus GN=Vamp2 PE=4 SV=1	Vamp2	5	3	8	42	48	51	2.212	0.0	4.6273271298e-17
P29457	Serpin H1 OS=Rattus norvegicus GN=Serpinh1 PE=1 SV=1	Serpinh1	46	33	44	7	8	3	-1.896	0.0	1.43985135246e-13
Q5RJR9	Serine (Or cysteine) proteinase inhibitor, clade H, member 1, isoform CRA_b OS=Rattus norvegicus GN=Serpinh1 PE=2 SV=1	Serpinh1	49	34	46	7	8	3	-1.949	0.0	1.10283706911e-14
P33176	Kinesin-1 heavy chain OS=Homo sapiens GN=KIF5B PE=1 SV=1	KIF5B	63	47	48	5	13	7	-1.823	0.0	7.74981929232e-17
P31040	Succinate dehydrogenase [ubiquinone] flavoprotein subunit, mitochondrial OS=Homo sapiens GN=SDHA PE=1 SV=2	SDHA	23	17	27	32	29	24	0.292	0.0	0.0688809228514
D4ACB8	Chaperonin subunit 8 (Theta) (Predicted), isoform CRA_a OS=Rattus norvegicus GN=Cct8 PE=3 SV=1	Cct8	39	30	34	28	30	27	-0.14	0.007001	0.34911874817
P35606	Coatomer subunit beta' OS=Homo sapiens GN=COPB2 PE=1 SV=2	COPB2	46	25	32	5	8	11	-1.435	0.0	9.75916588203e-10
E9PTU4	Myosin-11 OS=Rattus norvegicus GN=Myh11 PE=4 SV=2	Myh11	28	27	33	39	40	40	0.356	0.0	0.0122347570339
G3V9N8	AP-1 complex subunit beta-1 OS=Rattus norvegicus GN=Ap1b1 PE=3 SV=2	Ap1b1	19	9	26	49	45	50	1.036	0.0	1.63195227208e-10
P18085	ADP-ribosylation factor 4 OS=Homo sapiens GN=ARF4 PE=1 SV=3	ARF4	17	23	22	24	28	32	0.351	0.0	0.0361709924803
D3ZMH6	Dynamin-3 OS=Rattus norvegicus GN=Dnm3 PE=3 SV=2	Dnm3	17	7	17	39	39	44	1.157	0.0	6.13134972864e-11
G3V7U4	Lamin-B1 OS=Rattus norvegicus GN=Lmnb1 PE=3 SV=1	Lmnb1	25	27	27	17	21	22	-0.231	2.6e-05	0.181909077792
P35611-3	Isoform 3 of Alpha-adducin OS=Homo sapiens GN=ADD1	ADD1	16	11	16	19	17	23	0.384	0.0	0.069462461093
P35611-4	Isoform 4 of Alpha-adducin OS=Homo sapiens GN=ADD1	ADD1	16	10	15	18	15	22	0.344	0.0	0.0887178827815
P61586	Transforming protein RhoA OS=Homo sapiens GN=RHOA PE=1 SV=1	RHOA	22	17	29	20	22	25	0.035	1.0	0.844531896259
O35964	Endophilin-A2 OS=Rattus norvegicus GN=Sh3gl1 PE=1 SV=1	Sh3gl1	10	7	9	19	9	13	0.528	0.0	0.0399273233807
Q5T5C7	Serine--tRNA ligase, cytoplasmic OS=Homo sapiens GN=SARS PE=1 SV=1	SARS	18	15	23	10	9	10	-0.631	0.0	0.00844103443953
Q9UMS4	Pre-mRNA-processing factor 19 OS=Homo sapiens GN=PRPF19 PE=1 SV=1	PRPF19	25	20	23	4	7	6	-1.339	0.0	1.9378488859e-06
Q1KMD3	Heterogeneous nuclear ribonucleoprotein U-like protein 2 OS=Homo sapiens GN=HNRNPUL2 PE=1 SV=1	HNRNPUL2	22	20	20	5	7	5	-1.287	0.0	1.31020267775e-06
F1M164	Protein Dmxl2 (Fragment) OS=Rattus norvegicus GN=Dmxl2 PE=4 SV=2	Dmxl2	0	0	0	41	40	44	3.932	0.0	4.19357000682e-08
P62820	Ras-related protein Rab-1A OS=Homo sapiens GN=RAB1A PE=1 SV=3	RAB1A	21	14	15	27	32	33	0.674	0.0	6.62685667797e-05
P11413-2	Isoform Long of Glucose-6-phosphate 1-dehydrogenase OS=Homo sapiens GN=G6PD	G6PD	31	26	36	5	14	6	-1.271	0.0	4.0125161726e-08
P26373	60S ribosomal protein L13 OS=Homo sapiens GN=RPL13 PE=1 SV=4	RPL13	26	14	21	4	5	5	-1.456	0.0	2.03617924395e-06
D3ZRM9	60S ribosomal protein L13 OS=Rattus norvegicus GN=LOC100360491 PE=3 SV=1	LOC100360491	18	10	17	8	8	8	-0.582	0.0	0.0218249866402
P22062	Protein-L-isoaspartate(D-aspartate) O-methyltransferase OS=Rattus norvegicus GN=Pcmt1 PE=1 SV=2	Pcmt1	4	9	7	14	11	15	0.741	0.0	0.00544594185283
O75874	Isocitrate dehydrogenase [NADP] cytoplasmic OS=Homo sapiens GN=IDH1 PE=1 SV=2	IDH1	31	21	32	9	10	12	-0.95	0.0	1.06567417048e-05
Q99JD4	CLIP-associating protein 2 OS=Rattus norvegicus GN=Clasp2 PE=2 SV=1	Clasp2	4	1	8	29	25	28	1.923	0.0	4.76177455364e-11
P54886	Delta-1-pyrroline-5-carboxylate synthase OS=Homo sapiens GN=ALDH18A1 PE=1 SV=2	ALDH18A1	25	16	20	1	3	5	-1.9	0.0	1.0936098925e-06
D4AEC0	Protein LOC689408 OS=Rattus norvegicus GN=H2afv PE=3 SV=1	H2afv	22	14	15	15	15	15	-0.07	0.689729	0.732350892259
P06703	Protein S100-A6 OS=Homo sapiens GN=S100A6 PE=1 SV=1	S100A6	18	17	13	7	7	2	-1.051	0.0	0.000326390946619
Q63692	Hsp90 co-chaperone Cdc37 OS=Rattus norvegicus GN=Cdc37 PE=1 SV=2	Cdc37	10	11	13	8	10	5	-0.374	4e-06	0.150150522752
P04631	Protein S100-B OS=Rattus norvegicus GN=S100b PE=1 SV=2	S100b	13	6	12	30	21	29	1.011	0.0	1.72698125656e-06
P52555	Endoplasmic reticulum resident protein 29 OS=Rattus norvegicus GN=Erp29 PE=1 SV=2	Erp29	8	6	14	10	10	12	0.189	0.07826	0.460271414591
Q92688	Acidic leucine-rich nuclear phosphoprotein 32 family member B OS=Homo sapiens GN=ANP32B PE=1 SV=1	ANP32B	12	13	17	1	2	0	-2.383	0.0	7.79639968329e-06
Q9BWM7	Sideroflexin-3 OS=Homo sapiens GN=SFXN3 PE=1 SV=2	SFXN3	19	8	12	11	8	8	-0.337	1.2e-05	0.167525074013
Q5RKG9	Eukaryotic translation initiation factor 4B OS=Rattus norvegicus GN=Eif4b PE=2 SV=1	Eif4b	17	13	18	9	10	11	-0.42	0.0	0.0722245614348
K7EQK2	Hypoxia up-regulated protein 1 OS=Homo sapiens GN=HYOU1 PE=1 SV=1	HYOU1	19	14	24	7	9	9	-0.783	0.0	0.00176539868329
P68182	cAMP-dependent protein kinase catalytic subunit beta OS=Rattus norvegicus GN=Prkacb PE=1 SV=2	Prkacb	11	8	8	21	18	21	0.87	0.0	0.000248112859762
Q5XHZ0	Heat shock protein 75 kDa, mitochondrial OS=Rattus norvegicus GN=Trap1 PE=1 SV=1	Trap1	7	8	8	16	15	14	0.725	0.0	0.00354777843834
Q00325-2	Isoform B of Phosphate carrier protein, mitochondrial OS=Homo sapiens GN=SLC25A3	SLC25A3	17	14	17	21	20	17	0.264	2.4e-05	0.178334768843
P23381	Tryptophan--tRNA ligase, cytoplasmic OS=Homo sapiens GN=WARS PE=1 SV=2	WARS	21	13	17	3	2	2	-1.995	0.0	3.591874116e-06
Q15075	Early endosome antigen 1 OS=Homo sapiens GN=EEA1 PE=1 SV=2	EEA1	4	9	8	13	10	16	0.648	0.0	0.0113058694017
Q15084-2	Isoform 2 of Protein disulfide-isomerase A6 OS=Homo sapiens GN=PDIA6	PDIA6	23	21	28	8	8	10	-0.981	0.0	1.43132522718e-05
P16152	Carbonyl reductase [NADPH] 1 OS=Homo sapiens GN=CBR1 PE=1 SV=3	CBR1	19	18	16	3	3	3	-1.717	0.0	1.69545975971e-06
Q9P0L0	Vesicle-associated membrane protein-associated protein A OS=Homo sapiens GN=VAPA PE=1 SV=3	VAPA	16	15	23	10	9	6	-0.721	0.0	0.00204994027571
P15178	Aspartate--tRNA ligase, cytoplasmic OS=Rattus norvegicus GN=Dars PE=2 SV=1	Dars	10	12	11	7	5	5	-0.603	0.0	0.0459121574654
O35987	NSFL1 cofactor p47 OS=Rattus norvegicus GN=Nsfl1c PE=1 SV=1	Nsfl1c	1	2	6	24	21	31	2.271	0.0	4.26979092707e-11
O55096	Dipeptidyl peptidase 3 OS=Rattus norvegicus GN=Dpp3 PE=1 SV=2	Dpp3	9	8	6	13	15	17	0.72	0.0	0.0045042872966
F1LN18	Hypoxia up-regulated protein 1 OS=Rattus norvegicus GN=Hyou1 PE=3 SV=1	Hyou1	14	9	18	19	15	22	0.379	0.0	0.0681067304311
B0K031	60S ribosomal protein L7 OS=Rattus norvegicus GN=Rpl7 PE=2 SV=1	Rpl7	12	12	17	7	6	3	-0.892	0.0	0.00285437994334
P08050	Gap junction alpha-1 protein OS=Rattus norvegicus GN=Gja1 PE=1 SV=2	Gja1	1	2	6	26	31	22	2.237	0.0	1.43246387359e-10
P00966	Argininosuccinate synthase OS=Homo sapiens GN=ASS1 PE=1 SV=2	ASS1	49	9	30	1	4	3	-2.399	0.0	1.70158365209e-09
Q9UJS0-2	Isoform 2 of Calcium-binding mitochondrial carrier protein Aralar2 OS=Homo sapiens GN=SLC25A13	SLC25A13	13	4	10	13	12	12	0.379	4e-06	0.148205251942
G3V940	Coronin, actin-binding protein, 1B, isoform CRA_a OS=Rattus norvegicus GN=Coro1b PE=3 SV=1	Coro1b	6	6	8	5	7	9	0.099	0.92337	0.756104727188
P09622	Dihydrolipoyl dehydrogenase, mitochondrial OS=Homo sapiens GN=DLD PE=1 SV=2	DLD	19	12	13	13	17	12	0.022	1.0	0.914630315431
P84103	Serine/arginine-rich splicing factor 3 OS=Homo sapiens GN=SRSF3 PE=1 SV=1	SRSF3	15	13	12	3	9	4	-0.865	0.0	0.00315109988474
O76003	Glutaredoxin-3 OS=Homo sapiens GN=GLRX3 PE=1 SV=2	GLRX3	12	7	18	0	0	1	-2.646	0.0	7.87081325487e-05
P25235	Dolichyl-diphosphooligosaccharide--protein glycosyltransferase subunit 2 OS=Rattus norvegicus GN=Rpn2 PE=2 SV=2	Rpn2	16	7	13	12	11	16	0.136	0.263237	0.554654435002
P84817	Mitochondrial fission 1 protein OS=Rattus norvegicus GN=Fis1 PE=1 SV=1	Fis1	5	7	8	8	7	8	0.195	0.221333	0.538884973073
G3V9E3	Caldesmon 1, isoform CRA_b OS=Rattus norvegicus GN=Cald1 PE=4 SV=1	Cald1	18	7	11	2	2	4	-1.507	0.0	0.000162920802542
Q9H9B4	Sideroflexin-1 OS=Homo sapiens GN=SFXN1 PE=1 SV=4	SFXN1	16	13	17	10	9	7	-0.522	0.0	0.0276088481768
P06737	Glycogen phosphorylase, liver form OS=Homo sapiens GN=PYGL PE=1 SV=4	PYGL	12	14	17	17	13	20	0.22	0.001923	0.288871722569
Q9UNZ2-5	Isoform 3 of NSFL1 cofactor p47 OS=Homo sapiens GN=NSFL1C	NSFL1C	6	6	8	9	8	10	0.363	0.00056	0.251009848213
P30040	Endoplasmic reticulum resident protein 29 OS=Homo sapiens GN=ERP29 PE=1 SV=4	ERP29	16	10	15	2	3	4	-1.512	0.0	6.70833819913e-05
A0A0A0MT30	Aldo-keto reductase family 1 member C1 OS=Homo sapiens GN=AKR1C1 PE=1 SV=1	AKR1C1	19	11	11	0	0	0	-2.747	0.0	5.37940934181e-05
Q6AY58	B-cell receptor-associated protein 31 OS=Rattus norvegicus GN=Bcap31 PE=2 SV=1	Bcap31	14	12	14	4	6	2	-1.166	0.0	0.000405927253582
Q8R491	EH domain-containing protein 3 OS=Rattus norvegicus GN=Ehd3 PE=1 SV=2	Ehd3	15	15	14	24	26	29	0.65	0.0	0.000539974818368
B2RYQ2	Protein Ppp2r4 OS=Rattus norvegicus GN=Ppp2r4 PE=2 SV=1	Ppp2r4	6	2	9	10	19	10	0.904	0.0	0.00204100337825
O14745	Na(+)/H(+) exchange regulatory cofactor NHE-RF1 OS=Homo sapiens GN=SLC9A3R1 PE=1 SV=4	SLC9A3R1	10	8	7	2	2	4	-1.123	0.0	0.00547619863531
Q14008-3	Isoform 3 of Cytoskeleton-associated protein 5 OS=Homo sapiens GN=CKAP5	CKAP5	21	13	27	17	17	8	-0.323	0.0	0.0953157267829
F7EPH4	Protein Ppa1 OS=Rattus norvegicus GN=Ppa1 PE=4 SV=1	Ppa1	4	7	12	10	16	14	0.615	0.0	0.019470403957
G3V8U9	Proteasome (Prosome, macropain) subunit, beta type 4 OS=Rattus norvegicus GN=Psmb4 PE=3 SV=1	Psmb4	5	5	5	5	8	6	0.28	0.025683	0.395658753167
Q5FVC2	Rho guanine nucleotide exchange factor 2 OS=Rattus norvegicus GN=Arhgef2 PE=2 SV=1	Arhgef2	4	2	11	22	11	18	1.167	0.0	7.94012974669e-05
P08009	Glutathione S-transferase Yb-3 OS=Rattus norvegicus GN=Gstm3 PE=1 SV=2	Gstm3	5	3	6	25	26	27	1.819	0.0	3.72193463042e-09
P30084	Enoyl-CoA hydratase, mitochondrial OS=Homo sapiens GN=ECHS1 PE=1 SV=4	ECHS1	15	13	15	2	2	1	-2.189	0.0	5.45972010052e-06
P17174	Aspartate aminotransferase, cytoplasmic OS=Homo sapiens GN=GOT1 PE=1 SV=3	GOT1	12	12	10	17	11	14	0.258	0.001719	0.285159799348
O95292	Vesicle-associated membrane protein-associated protein B/C OS=Homo sapiens GN=VAPB PE=1 SV=3	VAPB	12	10	16	5	5	5	-0.886	0.0	0.00571850923503
Q8NBS9	Thioredoxin domain-containing protein 5 OS=Homo sapiens GN=TXNDC5 PE=1 SV=2	TXNDC5	16	11	16	1	0	1	-2.748	0.0	1.38958771947e-05
P46060	Ran GTPase-activating protein 1 OS=Homo sapiens GN=RANGAP1 PE=1 SV=1	RANGAP1	19	8	26	0	0	1	-2.994	0.0	2.81467367439e-06
P35268	60S ribosomal protein L22 OS=Homo sapiens GN=RPL22 PE=1 SV=2	RPL22	16	5	12	4	2	3	-1.305	0.0	0.00116669374804
P10818	Cytochrome c oxidase subunit 6A1, mitochondrial OS=Rattus norvegicus GN=Cox6a1 PE=1 SV=2	Cox6a1	2	0	1	6	7	2	1.38	0.0	0.015346379006
A0A087X1Z3	Proteasome activator complex subunit 2 OS=Homo sapiens GN=PSME2 PE=1 SV=1	PSME2	13	10	19	0	1	2	-2.438	0.0	2.15302714789e-05
Q5RJN0	NADH dehydrogenase (Ubiquinone) Fe-S protein 7 OS=Rattus norvegicus GN=Ndufs7 PE=2 SV=1	Ndufs7	3	0	4	9	9	10	1.296	0.0	0.00213200290411
M0QXB4	Coatomer protein complex, subunit epsilon, isoform CRA_g OS=Homo sapiens GN=COPE PE=1 SV=1	COPE	12	13	12	2	0	0	-2.3	0.0	7.32422523565e-05
O95817	BAG family molecular chaperone regulator 3 OS=Homo sapiens GN=BAG3 PE=1 SV=3	BAG3	7	9	18	0	0	0	-2.612	0.0	0.000247048813945
Q99536	Synaptic vesicle membrane protein VAT-1 homolog OS=Homo sapiens GN=VAT1 PE=1 SV=2	VAT1	13	8	13	7	5	5	-0.682	0.0	0.0265957697206
O35796	Complement component 1 Q subcomponent-binding protein, mitochondrial OS=Rattus norvegicus GN=C1qbp PE=1 SV=2	C1qbp	5	3	6	15	18	18	1.336	0.0	1.39402612533e-05
P12711	Alcohol dehydrogenase class-3 OS=Rattus norvegicus GN=Adh5 PE=1 SV=2	Adh5	9	4	4	15	16	7	0.85	0.0	0.0026663053559
Q4KLF8	Actin-related protein 2/3 complex subunit 5 OS=Rattus norvegicus GN=Arpc5 PE=1 SV=3	Arpc5	9	10	10	8	5	9	-0.212	0.039308	0.436745892201
E9PF18	Hydroxyacyl-coenzyme A dehydrogenase, mitochondrial OS=Homo sapiens GN=HADH PE=1 SV=1	HADH	17	8	12	1	1	0	-2.655	0.0	1.82574866598e-05
P21964	Catechol O-methyltransferase OS=Homo sapiens GN=COMT PE=1 SV=2	COMT	16	15	18	0	1	0	-2.844	0.0	2.82017454167e-06
O75937	DnaJ homolog subfamily C member 8 OS=Homo sapiens GN=DNAJC8 PE=1 SV=2	DNAJC8	9	9	9	1	1	1	-2.258	0.0	0.000291093217106
Q8N8S7	Protein enabled homolog OS=Homo sapiens GN=ENAH PE=1 SV=2	ENAH	16	7	14	1	3	3	-1.701	0.0	0.000160071863962
A0A087WWK8	IQ motif and SEC7 domain-containing protein 1 OS=Homo sapiens GN=IQSEC1 PE=1 SV=1	IQSEC1	1	0	4	8	9	13	1.678	0.0	0.000115210373079
Q5HZY2	GTP-binding protein SAR1b OS=Rattus norvegicus GN=Sar1b PE=2 SV=1	Sar1b	9	4	8	1	3	3	-1.069	0.0	0.0177736570462
Q6AY84	Secernin-1 OS=Rattus norvegicus GN=Scrn1 PE=1 SV=1	Scrn1	3	5	8	24	22	24	1.566	0.0	2.24857087526e-08
Q9Y6B6	GTP-binding protein SAR1b OS=Homo sapiens GN=SAR1B PE=1 SV=1	SAR1B	10	4	8	1	3	3	-1.168	0.0	0.00878782119669
P14678-3	Isoform SM-B1 of Small nuclear ribonucleoprotein-associated proteins B and B' OS=Homo sapiens GN=SNRPB	SNRPB	12	9	11	2	2	5	-1.262	0.0	0.00144804036887
P00491	Purine nucleoside phosphorylase OS=Homo sapiens GN=PNP PE=1 SV=2	PNP	6	9	9	15	13	19	0.748	0.0	0.00228232547395
Q63604	BDNF/NT-3 growth factors receptor OS=Rattus norvegicus GN=Ntrk2 PE=1 SV=1	Ntrk2	0	0	0	4	2	3	1.21	0.0	0.0743749302539
Q6AYP5	Cell adhesion molecule 1 OS=Rattus norvegicus GN=Cadm1 PE=2 SV=1	Cadm1	0	0	2	12	19	9	2.539	0.0	2.99692333598e-05
Q15843	NEDD8 OS=Homo sapiens GN=NEDD8 PE=1 SV=1	NEDD8	6	6	8	1	1	2	-1.662	0.0	0.00322016488334
P05455	Lupus La protein OS=Homo sapiens GN=SSB PE=1 SV=2	SSB	16	15	20	3	4	3	-1.616	0.0	1.23226381388e-05
P21571	ATP synthase-coupling factor 6, mitochondrial OS=Rattus norvegicus GN=Atp5j PE=1 SV=1	Atp5j	3	2	5	17	19	18	1.774	0.0	9.71624432646e-07
P09960	Leukotriene A-4 hydrolase OS=Homo sapiens GN=LTA4H PE=1 SV=2	LTA4H	10	21	9	3	6	1	-1.365	0.0	0.000151376716199
F1LSY2	Neuronal pentraxin receptor (Fragment) OS=Rattus norvegicus GN=Nptxr PE=4 SV=1	Nptxr	0	0	0	8	7	11	2.279	0.0	0.000269164812279
P51884	Lumican OS=Homo sapiens GN=LUM PE=1 SV=2	LUM	11	0	4	0	0	0	-1.698	0.0	0.00867762926099
P60866-2	Isoform 2 of 40S ribosomal protein S20 OS=Homo sapiens GN=RPS20	RPS20	8	10	11	5	3	4	-0.858	0.0	0.00865726522248
P31722	Complement C1q subcomponent subunit C OS=Rattus norvegicus GN=C1qc PE=1 SV=2	C1qc	7	5	8	1	0	4	-1.184	0.0	0.0145053080794
P37397	Calponin-3 OS=Rattus norvegicus GN=Cnn3 PE=1 SV=1	Cnn3	10	10	14	6	6	6	-0.601	0.0	0.0395229862365
E9PSV5	Phosphoserine aminotransferase OS=Rattus norvegicus GN=Psat1 PE=3 SV=2	Psat1	1	3	7	15	16	22	1.646	0.0	1.79019766635e-07
Q01081	Splicing factor U2AF 35 kDa subunit OS=Homo sapiens GN=U2AF1 PE=1 SV=3	U2AF1	4	7	6	1	3	3	-0.865	0.0	0.0585976513606
Q6PUV4	Complexin-2 OS=Homo sapiens GN=CPLX2 PE=1 SV=2	CPLX2	1	0	5	17	8	15	1.854	0.0	6.50725417196e-06
P50914	60S ribosomal protein L14 OS=Homo sapiens GN=RPL14 PE=1 SV=4	RPL14	11	9	9	2	2	2	-1.603	0.0	0.000795085531559
F5H2A4	High mobility group protein HMGI-C OS=Homo sapiens GN=HMGA2 PE=1 SV=1	HMGA2	12	6	5	0	0	0	-2.087	0.0	0.00188358068083
P04041	Glutathione peroxidase 1 OS=Rattus norvegicus GN=Gpx1 PE=1 SV=4	Gpx1	2	3	7	1	1	2	-1.116	0.0	0.0648776868615
B0K020	CDGSH iron-sulfur domain-containing protein 1 OS=Rattus norvegicus GN=Cisd1 PE=3 SV=1	Cisd1	4	2	5	12	10	12	1.204	0.0	0.000590153098963
Q6MG49	Large proline-rich protein BAG6 OS=Rattus norvegicus GN=Bag6 PE=2 SV=2	Bag6	2	3	2	5	5	3	0.699	1e-06	0.126761011371
H7C2N1	Prothymosin alpha (Fragment) OS=Homo sapiens GN=PTMA PE=1 SV=1	PTMA	11	8	8	4	2	3	-1.106	0.0	0.00550830088817
P97852	Peroxisomal multifunctional enzyme type 2 OS=Rattus norvegicus GN=Hsd17b4 PE=1 SV=3	Hsd17b4	9	8	6	8	13	5	0.165	0.347005	0.58218220358
D4AEP0	Adenylosuccinate synthetase, non muscle (Predicted) OS=Rattus norvegicus GN=Adss PE=3 SV=1	Adss	6	5	6	3	4	8	-0.09	0.866906	0.801195657319
Q07647	Solute carrier family 2, facilitated glucose transporter member 3 OS=Rattus norvegicus GN=Slc2a3 PE=1 SV=1	Slc2a3	0	1	1	11	11	13	2.454	0.0	1.98053878419e-06
O70257	Syntaxin-7 OS=Rattus norvegicus GN=Stx7 PE=1 SV=4	Stx7	2	6	4	5	6	6	0.402	0.001657	0.283944670701
Q969V3	Nicalin OS=Homo sapiens GN=NCLN PE=1 SV=2	NCLN	9	7	7	1	0	1	-2.131	0.0	0.00169988845621
F1LSL1	Transcription factor Pur-beta OS=Rattus norvegicus GN=Purb PE=4 SV=2	Purb	0	1	1	6	5	9	1.978	0.0	0.00224161677234
Q3KRD5	Mitochondrial import receptor subunit TOM34 OS=Rattus norvegicus GN=Tomm34 PE=1 SV=1	Tomm34	4	1	3	7	6	8	1.039	0.0	0.0118190969539
Q15417	Calponin-3 OS=Homo sapiens GN=CNN3 PE=1 SV=1	CNN3	12	10	15	5	4	4	-1.025	0.0	0.00133197492092
O43252	Bifunctional 3'-phosphoadenosine 5'-phosphosulfate synthase 1 OS=Homo sapiens GN=PAPSS1 PE=1 SV=2	PAPSS1	11	5	14	0	1	0	-2.402	0.0	0.000204655028127
D4A5L9	Protein LOC690675 OS=Rattus norvegicus GN=LOC679794 PE=3 SV=1	LOC679794	1	1	4	20	20	21	2.434	0.0	2.084264236e-09
Q5JU85-2	Isoform 2 of IQ motif and SEC7 domain-containing protein 2 OS=Homo sapiens GN=IQSEC2	IQSEC2	0	0	0	15	10	10	2.519	0.0	8.76061333149e-06
B0BMS8	Myl9 protein OS=Rattus norvegicus GN=Myl9 PE=2 SV=1	Myl9	13	10	14	7	9	9	-0.367	6e-06	0.154041608072
Q505J9	ATPase family AAA domain-containing protein 1 OS=Rattus norvegicus GN=Atad1 PE=1 SV=1	Atad1	1	1	2	7	7	11	2.013	0.0	0.000224871926832
B0BMY7	Protein Twf2 OS=Rattus norvegicus GN=Twf2 PE=2 SV=1	Twf2	11	13	19	8	15	15	-0.068	0.801023	0.772504853597
F1M0Z1	Protein Trio OS=Rattus norvegicus GN=Trio PE=4 SV=2	Trio	0	1	2	16	15	15	2.524	0.0	1.00274000586e-06
P63322	Ras-related protein Ral-A OS=Rattus norvegicus GN=Rala PE=1 SV=1	Rala	4	1	5	11	12	15	1.397	0.0	9.10810366901e-05
P51114	Fragile X mental retardation syndrome-related protein 1 OS=Homo sapiens GN=FXR1 PE=1 SV=3	FXR1	11	10	10	5	3	8	-0.611	0.0	0.0472781401487
Q924N5	Long-chain-fatty-acid--CoA ligase ACSBG1 OS=Rattus norvegicus GN=Acsbg1 PE=1 SV=1	Acsbg1	0	0	3	21	24	20	2.616	0.0	5.53941698017e-09
D3ZI68	PRP31 pre-mRNA processing factor 31 homolog (Yeast) (Predicted) OS=Rattus norvegicus GN=Prpf31 PE=4 SV=1	Prpf31	2	4	2	0	0	0	-1.146	1e-06	0.128109337561
A0A087WW40	Endophilin-B1 OS=Homo sapiens GN=SH3GLB1 PE=1 SV=1	SH3GLB1	7	3	9	3	2	5	-0.62	2e-06	0.135777809125
E9PGT1	Translin OS=Homo sapiens GN=TSN PE=1 SV=1	TSN	11	3	7	1	1	2	-1.732	0.0	0.000929299928845
Q4KM35	Proteasome subunit beta type-10 OS=Rattus norvegicus GN=Psmb10 PE=2 SV=1	Psmb10	1	4	4	0	0	2	-0.829	4e-06	0.150632768867
Q5XI81	Fragile X mental retardation syndrome-related protein 1 OS=Rattus norvegicus GN=Fxr1 PE=2 SV=1	Fxr1	10	7	9	5	4	8	-0.41	7.3e-05	0.204191512811
E9PT79	Uncharacterized protein OS=Rattus norvegicus GN=Tsn PE=4 SV=2	Tsn	6	1	7	0	1	2	-1.311	0.0	0.0398983262228
P53004	Biliverdin reductase A OS=Homo sapiens GN=BLVRA PE=1 SV=2	BLVRA	12	7	10	1	1	1	-2.393	0.0	0.000245700763843
Q9H444	Charged multivesicular body protein 4b OS=Homo sapiens GN=CHMP4B PE=1 SV=1	CHMP4B	9	3	6	6	3	3	-0.38	0.002387	0.30602424523
P30419	Glycylpeptide N-tetradecanoyltransferase 1 OS=Homo sapiens GN=NMT1 PE=1 SV=2	NMT1	11	5	14	7	5	5	-0.553	0.0	0.0759970098689
Q9H4A4	Aminopeptidase B OS=Homo sapiens GN=RNPEP PE=1 SV=2	RNPEP	2	0	4	4	4	4	0.598	8.8e-05	0.204726537044
P14841	Cystatin-C OS=Rattus norvegicus GN=Cst3 PE=1 SV=2	Cst3	4	2	5	4	3	5	0.105	0.986085	0.801968741576
F1M8H6	Phosphatidylinositol 4-phosphate 5-kinase type-1 gamma OS=Rattus norvegicus GN=Pip5k1c PE=4 SV=1	Pip5k1c	0	0	0	20	15	15	3.011	0.0	5.70330668469e-06
D3ZNN0	Protein Sbf1 OS=Rattus norvegicus GN=Sbf1 PE=4 SV=2	Sbf1	0	0	0	16	20	21	3.058	0.0	2.10068321708e-07
P13073	Cytochrome c oxidase subunit 4 isoform 1, mitochondrial OS=Homo sapiens GN=COX4I1 PE=1 SV=1	COX4I1	5	5	5	0	0	0	-1.757	0.0	0.0117655236609
P80254	D-dopachrome decarboxylase OS=Rattus norvegicus GN=Ddt PE=1 SV=3	Ddt	4	3	6	13	11	12	1.086	0.0	0.00113592160133
B5DEL8	NADH dehydrogenase (Ubiquinone) Fe-S protein 5 OS=Rattus norvegicus GN=LOC100361505 PE=2 SV=1	LOC100361505	0	0	2	4	3	3	1.085	0.0	0.0765939659523
Q15046-2	Isoform Mitochondrial of Lysine--tRNA ligase OS=Homo sapiens GN=KARS	KARS	29	20	21	3	3	2	-2.177	0.0	2.6525009142e-07
H0YLP6	60S ribosomal protein L28 OS=Homo sapiens GN=RPL28 PE=1 SV=1	RPL28	7	5	7	2	4	3	-0.73	0.0	0.0825108032409
Q99627	COP9 signalosome complex subunit 8 OS=Homo sapiens GN=COPS8 PE=1 SV=1	COPS8	5	7	6	2	4	2	-0.82	0.0	0.0715296737215
Q9NVD7	Alpha-parvin OS=Homo sapiens GN=PARVA PE=1 SV=1	PARVA	9	5	6	0	0	0	-1.957	0.0	0.0010804278967
Q9UGP4	LIM domain-containing protein 1 OS=Homo sapiens GN=LIMD1 PE=1 SV=1	LIMD1	14	7	17	0	0	0	-2.644	0.0	5.6133860799e-05
Q14669-3	Isoform 3 of E3 ubiquitin-protein ligase TRIP12 OS=Homo sapiens GN=TRIP12	TRIP12	5	3	9	1	1	0	-1.867	0.0	0.00635459706594
Q63100	Cytoplasmic dynein 1 intermediate chain 1 OS=Rattus norvegicus GN=Dync1i1 PE=1 SV=1	Dync1i1	0	0	3	17	13	16	2.316	0.0	6.64354824123e-06
F1LMQ2	Farnesyl pyrophosphate synthase OS=Rattus norvegicus GN=LOC100360417 PE=3 SV=2	LOC100360417	2	1	5	4	3	4	0.347	0.092418	0.471401863921
Q13671	Ras and Rab interactor 1 OS=Homo sapiens GN=RIN1 PE=1 SV=4	RIN1	16	8	5	0	0	0	-2.335	0.0	0.000469112780076
O95336	6-phosphogluconolactonase OS=Homo sapiens GN=PGLS PE=1 SV=2	PGLS	14	9	13	0	2	0	-2.209	0.0	6.34228299987e-05
P55053	Fatty acid-binding protein, epidermal OS=Rattus norvegicus GN=Fabp5 PE=1 SV=3	Fabp5	7	6	9	5	6	4	-0.349	0.001594	0.291562551797
P37361	Metallothionein-3 OS=Rattus norvegicus GN=Mt3 PE=2 SV=1	Mt3	4	4	3	5	3	4	0.144	0.878573	0.73566464218
D3ZI16	COP9 (Constitutive photomorphogenic) homolog, subunit 6 (Arabidopsis thaliana) (Predicted), isoform CRA_a OS=Rattus norvegicus GN=Cops6 PE=4 SV=1	Cops6	8	5	6	0	3	2	-1.156	0.0	0.0127563495801
F1LQX4	Rho GTPase-activating protein 44 OS=Rattus norvegicus GN=Arhgap44 PE=1 SV=2	Arhgap44	1	1	1	11	14	16	2.765	0.0	0.000123234927151
O88768	ArfGAP with dual PH domains 1 OS=Rattus norvegicus GN=Adap1 PE=2 SV=1	Adap1	0	0	0	10	7	13	2.482	0.0	6.1002240304e-05
P55051	Fatty acid-binding protein, brain OS=Rattus norvegicus GN=Fabp7 PE=1 SV=2	Fabp7	5	5	8	6	9	6	0.231	0.120753	0.490319968689
F1LP90	Misshapen-like kinase 1 OS=Rattus norvegicus GN=Mink1 PE=1 SV=2	Mink1	2	1	3	16	13	16	2.147	0.0	1.550611875e-06
O75436	Vacuolar protein sorting-associated protein 26A OS=Homo sapiens GN=VPS26A PE=1 SV=2	VPS26A	10	6	6	6	5	5	-0.288	0.01711	0.391058140046
P48199	C-reactive protein OS=Rattus norvegicus GN=Crp PE=1 SV=1	Crp	3	3	3	0	0	0	-1.114	1e-06	0.122056273527
Q14155	Rho guanine nucleotide exchange factor 7 OS=Homo sapiens GN=ARHGEF7 PE=1 SV=2	ARHGEF7	4	2	1	6	3	4	0.703	1e-06	0.135123352621
B0BNE6	NADH dehydrogenase (Ubiquinone) Fe-S protein 8 (Predicted), isoform CRA_a OS=Rattus norvegicus GN=Ndufs8 PE=2 SV=1	Ndufs8	2	1	3	6	7	7	1.301	0.0	0.00861666524226
D3ZQ33	Mitogen activated protein kinase 10, isoform CRA_a OS=Rattus norvegicus GN=Mapk10 PE=4 SV=2	Mapk10	3	2	3	4	5	7	0.764	0.0	0.0822108137754
P30622	CAP-Gly domain-containing linker protein 1 OS=Homo sapiens GN=CLIP1 PE=1 SV=2	CLIP1	11	6	4	3	4	2	-0.846	0.0	0.0367707814668
O14617-5	Isoform 5 of AP-3 complex subunit delta-1 OS=Homo sapiens GN=AP3D1	AP3D1	15	4	9	5	5	6	-0.514	0.0	0.104013490066
P14882	Propionyl-CoA carboxylase alpha chain, mitochondrial OS=Rattus norvegicus GN=Pcca PE=1 SV=3	Pcca	1	1	0	4	3	5	1.507	0.0	0.0263848456829
Q32MZ4-3	Isoform 3 of Leucine-rich repeat flightless-interacting protein 1 OS=Homo sapiens GN=LRRFIP1	LRRFIP1	14	9	24	1	0	2	-2.523	0.0	7.58766681491e-06
Q9H488	GDP-fucose protein O-fucosyltransferase 1 OS=Homo sapiens GN=POFUT1 PE=1 SV=1	POFUT1	12	4	9	0	0	0	-2.22	0.0	0.000667479236905
Q96AC1-3	Isoform 3 of Fermitin family homolog 2 OS=Homo sapiens GN=FERMT2	FERMT2	5	6	4	1	1	0	-1.665	0.0	0.0105670306361
Q969G5	Protein kinase C delta-binding protein OS=Homo sapiens GN=PRKCDBP PE=1 SV=3	PRKCDBP	7	9	6	0	0	0	-2.13	0.0	0.00217597228623
B2GV73	Actin related protein 2/3 complex, subunit 3 OS=Rattus norvegicus GN=Arpc3 PE=2 SV=1	Arpc3	7	5	8	4	6	6	-0.179	0.313376	0.606343398958
D3ZP47	Phosphohistidine phosphatase 1 (Predicted), isoform CRA_a OS=Rattus norvegicus GN=Phpt1 PE=4 SV=1	Phpt1	2	1	2	9	9	10	1.824	0.0	6.69422235341e-05
Q6AY99	Aldo-keto reductase family 1, member B10 (Aldose reductase) OS=Rattus norvegicus GN=Akr1b10 PE=2 SV=1	Akr1b10	1	0	2	7	9	11	2.038	0.0	4.10835509782e-05
E9PIE3	Protein kinase C delta-binding protein OS=Homo sapiens GN=PRKCDBP PE=1 SV=1	PRKCDBP	6	8	6	0	0	0	-2.053	0.0	0.00279892131709
E9PK59	N-terminal kinase-like protein OS=Homo sapiens GN=SCYL1 PE=1 SV=1	SCYL1	7	1	3	0	0	1	-1.373	0.0	0.0415999619424
Q9NYF8	Bcl-2-associated transcription factor 1 OS=Homo sapiens GN=BCLAF1 PE=1 SV=2	BCLAF1	9	4	9	4	3	3	-0.767	0.0	0.0518231393158
O15126	Secretory carrier-associated membrane protein 1 OS=Homo sapiens GN=SCAMP1 PE=1 SV=2	SCAMP1	3	2	4	4	7	7	0.766	0.0	0.0513312617957
Q96P70	Importin-9 OS=Homo sapiens GN=IPO9 PE=1 SV=3	IPO9	9	11	11	7	2	4	-0.884	0.0	0.0096899917289
Q5XI19	Fermitin family homolog 2 (Drosophila) OS=Rattus norvegicus GN=Fermt2 PE=2 SV=1	Fermt2	4	6	4	2	2	0	-1.071	0.0	0.0507367063104
Q9Y570-4	Isoform 4 of Protein phosphatase methylesterase 1 OS=Homo sapiens GN=PPME1	PPME1	3	4	5	6	5	8	0.544	2e-06	0.136092816469
P19643	Amine oxidase [flavin-containing] B OS=Rattus norvegicus GN=Maob PE=1 SV=3	Maob	0	0	2	20	16	15	2.728	0.0	2.80349304835e-07
Q96PD2-2	Isoform 2 of Discoidin, CUB and LCCL domain-containing protein 2 OS=Homo sapiens GN=DCBLD2	DCBLD2	6	5	8	0	0	0	-1.93	0.0	0.00269890982652
Q99MZ4	Gamma-glutamyltransferase 7 OS=Rattus norvegicus GN=Ggt7 PE=2 SV=2	Ggt7	2	1	1	7	7	5	1.63	0.0	0.00673643947416
Q9Y305-4	Isoform 4 of Acyl-coenzyme A thioesterase 9, mitochondrial OS=Homo sapiens GN=ACOT9	ACOT9	8	6	5	1	3	3	-0.993	0.0	0.0279134945581
Q5RK08	Glioblastoma amplified sequence OS=Rattus norvegicus GN=Gbas PE=2 SV=1	Gbas	1	0	3	12	12	10	1.974	0.0	2.749254709e-05
P49841-2	Isoform 2 of Glycogen synthase kinase-3 beta OS=Homo sapiens GN=GSK3B	GSK3B	3	0	5	1	5	5	0.228	0.469058	0.616934258363
Q08722	Leukocyte surface antigen CD47 OS=Homo sapiens GN=CD47 PE=1 SV=1	CD47	1	1	1	1	1	1	-0.089	0.992255	0.917010633973
Q64240	Protein AMBP OS=Rattus norvegicus GN=Ambp PE=1 SV=1	Ambp	1	5	0	0	0	0	-0.856	0.000197	0.228550929942
Q5U2Q7	Eukaryotic peptide chain release factor subunit 1 OS=Rattus norvegicus GN=Etf1 PE=2 SV=3	Etf1	5	11	7	0	4	3	-1.076	0.0	0.0098943458547
O70441	Synapsin-3 OS=Rattus norvegicus GN=Syn3 PE=1 SV=1	Syn3	1	0	1	19	20	23	3.17	0.0	8.6944942148e-10
P52594-4	Isoform 4 of Arf-GAP domain and FG repeat-containing protein 1 OS=Homo sapiens GN=AGFG1	AGFG1	2	3	3	2	1	1	-0.724	0.000577	0.258686969553
E9PTI6	Protein Raly OS=Rattus norvegicus GN=Raly PE=4 SV=1	Raly	4	5	7	0	0	0	-1.76	0.0	0.0107692024326
P62745	Rho-related GTP-binding protein RhoB OS=Homo sapiens GN=RHOB PE=1 SV=1	RHOB	3	3	8	13	10	12	0.961	0.0	0.00246748937663
P00388	NADPH--cytochrome P450 reductase OS=Rattus norvegicus GN=Por PE=1 SV=3	Por	3	2	3	6	10	10	1.26	0.0	0.00178531763293
P00173	Cytochrome b5 OS=Rattus norvegicus GN=Cyb5a PE=1 SV=2	Cyb5a	2	1	3	8	8	5	1.371	0.0	0.00547956984925
Q96P47-4	Isoform 4 of Arf-GAP with GTPase, ANK repeat and PH domain-containing protein 3 OS=Homo sapiens GN=AGAP3	AGAP3	2	3	1	14	8	10	1.819	0.0	7.10625258457e-05
F8W8W7	Trans-Golgi network integral membrane protein 2 OS=Homo sapiens GN=TGOLN2 PE=1 SV=2	TGOLN2	5	4	3	0	0	0	-1.489	0.0	0.0470000226525
P32232	Cystathionine beta-synthase OS=Rattus norvegicus GN=Cbs PE=1 SV=3	Cbs	0	0	0	7	5	6	1.918	0.0	0.00492038984889
D4A857	Importin 9 (Predicted) OS=Rattus norvegicus GN=Ipo9 PE=4 SV=2	Ipo9	6	9	10	8	3	6	-0.348	0.000491	0.253869922996
Q8N9R8-2	Isoform 2 of Protein SCAI OS=Homo sapiens GN=SCAI	SCAI	0	0	0	7	5	11	2.246	0.0	0.000306906055623
Q8TCT9-2	Isoform 2 of Minor histocompatibility antigen H13 OS=Homo sapiens GN=HM13	HM13	6	8	6	0	0	0	-1.962	0.0	0.00255205606932
Q04940	Neurogranin OS=Rattus norvegicus GN=Nrgn PE=1 SV=1	Nrgn	2	1	4	6	7	8	1.175	0.0	0.00729868109167
P52888	Thimet oligopeptidase OS=Homo sapiens GN=THOP1 PE=1 SV=2	THOP1	6	8	4	0	0	0	-1.833	0.0	0.00523671693808
P22734	Catechol O-methyltransferase OS=Rattus norvegicus GN=Comt PE=1 SV=2	Comt	1	2	5	5	4	2	0.38	0.065468	0.44881025613
Q96CS3	FAS-associated factor 2 OS=Homo sapiens GN=FAF2 PE=1 SV=2	FAF2	7	7	7	2	3	2	-1.078	0.0	0.0187079437686
P0C6S7	Ankyrin repeat and sterile alpha motif domain-containing protein 1B OS=Rattus norvegicus GN=Anks1b PE=1 SV=1	Anks1b	0	0	0	9	9	11	2.274	0.0	3.52489779036e-05
F1LPG5	Protein LOC691675 OS=Rattus norvegicus GN=LOC688963 PE=4 SV=1	LOC688963	0	0	2	9	7	10	1.984	0.0	6.9060360103e-05
Q5T9A4	ATPase family AAA domain-containing protein 3B OS=Homo sapiens GN=ATAD3B PE=1 SV=1	ATAD3B	14	12	13	1	3	3	-1.696	0.0	3.90719663467e-05
Q5XIF3	NADH dehydrogenase [ubiquinone] iron-sulfur protein 4, mitochondrial OS=Rattus norvegicus GN=Ndufs4 PE=1 SV=1	Ndufs4	1	1	2	11	10	11	2.164	0.0	7.41202329723e-06
D3ZE17	Caskin-1 OS=Rattus norvegicus GN=Caskin1 PE=4 SV=2	Caskin1	0	0	0	26	23	22	3.202	0.0	3.7423083212e-08
Q9QX74-7	Isoform 7 of SH3 and multiple ankyrin repeat domains protein 2 OS=Rattus norvegicus GN=Shank2	Shank2	0	0	0	12	8	9	2.477	0.0	0.000275083568979
F1LU71	AU RNA binding protein/enoyl-coenzyme A hydratase (Predicted), isoform CRA_a OS=Rattus norvegicus GN=Auh PE=3 SV=2	Auh	2	1	0	7	10	9	2.036	0.0	0.000994068912564
D4A1R8	Protein Cpne1 OS=Rattus norvegicus GN=Cpne1 PE=4 SV=1	Cpne1	7	7	6	1	0	0	-2.007	0.0	0.00305747067008
Q63564	Synaptic vesicle glycoprotein 2B OS=Rattus norvegicus GN=Sv2b PE=1 SV=1	Sv2b	1	0	1	23	18	18	3.119	0.0	3.59198217463e-07
Q68FT8	Protein Serpinf2 OS=Rattus norvegicus GN=Serpinf2 PE=2 SV=1	Serpinf2	6	7	5	0	0	0	-1.906	0.0	0.00593230198193
F1LMR7	Dipeptidyl aminopeptidase-like protein 6 OS=Rattus norvegicus GN=Dpp6 PE=4 SV=1	Dpp6	0	0	0	19	20	16	3.078	0.0	1.00675716313e-07
P97532	3-mercaptopyruvate sulfurtransferase OS=Rattus norvegicus GN=Mpst PE=1 SV=3	Mpst	1	0	3	7	9	9	1.674	0.0	0.000543595708004
Q16204	Coiled-coil domain-containing protein 6 OS=Homo sapiens GN=CCDC6 PE=1 SV=2	CCDC6	6	3	4	0	0	2	-1.251	0.0	0.0386870642008
Q32MZ4	Leucine-rich repeat flightless-interacting protein 1 OS=Homo sapiens GN=LRRFIP1 PE=1 SV=2	LRRFIP1	11	8	21	1	0	2	-2.337	0.0	4.76631149926e-05
Q13491-4	Isoform 4 of Neuronal membrane glycoprotein M6-b OS=Homo sapiens GN=GPM6B	GPM6B	1	0	1	11	7	11	2.463	0.0	0.00018996550162
P07305	Histone H1.0 OS=Homo sapiens GN=H1F0 PE=1 SV=3	H1F0	5	4	2	3	2	2	-0.442	0.015402	0.385777656694
Q3SWT7	Nuclear receptor binding protein OS=Rattus norvegicus GN=Nrbp1 PE=2 SV=1	Nrbp1	11	6	9	5	2	3	-0.944	0.0	0.0172703995367
Q7Z2W4	Zinc finger CCCH-type antiviral protein 1 OS=Homo sapiens GN=ZC3HAV1 PE=1 SV=3	ZC3HAV1	16	11	12	0	0	0	-2.644	0.0	2.87181444617e-05
O75531	Barrier-to-autointegration factor OS=Homo sapiens GN=BANF1 PE=1 SV=1	BANF1	12	8	9	0	0	0	-2.279	0.0	0.000230776684557
P62268	40S ribosomal protein S23 OS=Rattus norvegicus GN=Rps23 PE=1 SV=3	Rps23	13	3	9	1	3	3	-1.291	0.0	0.00452551569146
Q13242	Serine/arginine-rich splicing factor 9 OS=Homo sapiens GN=SRSF9 PE=1 SV=1	SRSF9	4	2	3	0	0	0	-1.137	0.0	0.0954547666572
P08240	Signal recognition particle receptor subunit alpha OS=Homo sapiens GN=SRPR PE=1 SV=2	SRPR	8	8	11	0	0	0	-2.271	0.0	0.000548255321026
F1M7K7	Voltage-dependent calcium channel gamma subunit (Fragment) OS=Rattus norvegicus GN=Cacng8 PE=3 SV=1	Cacng8	0	0	0	7	8	5	2.067	0.0	0.00107623548223
Q92538	Golgi-specific brefeldin A-resistance guanine nucleotide exchange factor 1 OS=Homo sapiens GN=GBF1 PE=1 SV=2	GBF1	14	10	11	0	0	0	-2.556	0.0	0.000207341128564
Q9NQW7-3	Isoform 3 of Xaa-Pro aminopeptidase 1 OS=Homo sapiens GN=XPNPEP1	XPNPEP1	7	4	9	4	3	5	-0.504	1.8e-05	0.174654148246
Q9UJ70-2	Isoform 2 of N-acetyl-D-glucosamine kinase OS=Homo sapiens GN=NAGK	NAGK	6	5	6	1	2	0	-1.495	0.0	0.0119675406476
D4A8G7	Protein Snw1 OS=Rattus norvegicus GN=Snw1 PE=4 SV=1	Snw1	6	1	5	1	2	0	-1.086	0.0	0.0499023580655
P54136	Arginine--tRNA ligase, cytoplasmic OS=Homo sapiens GN=RARS PE=1 SV=2	RARS	29	19	18	0	2	3	-2.44	0.0	4.06073872685e-09
Q4KM69	COP9 (Constitutive photomorphogenic) homolog, subunit 5 (Arabidopsis thaliana) OS=Rattus norvegicus GN=Cops5 PE=2 SV=1	Cops5	5	3	5	5	5	7	0.36	0.007425	0.338769188837
O00471	Exocyst complex component 5 OS=Homo sapiens GN=EXOC5 PE=1 SV=1	EXOC5	1	3	1	2	3	4	0.606	0.000876	0.263994325188
O15355	Protein phosphatase 1G OS=Homo sapiens GN=PPM1G PE=1 SV=1	PPM1G	12	13	17	0	0	0	-2.724	0.0	1.28115065139e-05
Q3B8Q1	Nucleolar RNA helicase 2 OS=Rattus norvegicus GN=Ddx21 PE=2 SV=1	Ddx21	5	5	8	0	0	0	-1.866	0.0	0.00429691228751
Q9C0C9	E2/E3 hybrid ubiquitin-protein ligase UBE2O OS=Homo sapiens GN=UBE2O PE=1 SV=3	UBE2O	4	4	4	7	9	7	0.717	0.0	0.0387341539575
P11047	Laminin subunit gamma-1 OS=Homo sapiens GN=LAMC1 PE=1 SV=3	LAMC1	9	8	4	1	1	0	-2.073	0.0	0.00151862854988
Q99426	Tubulin-folding cofactor B OS=Homo sapiens GN=TBCB PE=1 SV=2	TBCB	13	5	8	5	6	0	-0.73	0.0	0.0478835997423
G3V9J7	Rab GTPase-binding effector protein 1 OS=Rattus norvegicus GN=Rabep1 PE=4 SV=1	Rabep1	2	1	0	4	2	2	0.844	3.1e-05	0.183452384178
F1M585	Phospholipid-translocating ATPase (Fragment) OS=Rattus norvegicus GN=Atp8a1 PE=4 SV=2	Atp8a1	0	0	0	19	20	19	3.044	0.0	3.43564518482e-09
P46939-2	Isoform 2 of Utrophin OS=Homo sapiens GN=UTRN	UTRN	9	9	3	0	2	2	-1.462	0.0	0.00630658766582
O54975	Xaa-Pro aminopeptidase 1 OS=Rattus norvegicus GN=Xpnpep1 PE=1 SV=1	Xpnpep1	4	3	7	9	6	10	0.634	0.0	0.0584643383817
C9K0J5	Ras association (RalGDS/AF-6) and pleckstrin homology domains 1, isoform CRA_b OS=Homo sapiens GN=RAPH1 PE=1 SV=1	RAPH1	8	2	4	0	0	0	-1.596	0.0	0.0168529608177
Q96GA7	Serine dehydratase-like OS=Homo sapiens GN=SDSL PE=1 SV=1	SDSL	4	2	5	0	0	0	-1.354	0.0	0.0690335700211
P27708	CAD protein OS=Homo sapiens GN=CAD PE=1 SV=3	CAD	15	12	23	0	0	0	-2.873	0.0	6.29592050494e-06
Q8IY17-4	Isoform 4 of Neuropathy target esterase OS=Homo sapiens GN=PNPLA6	PNPLA6	5	4	1	0	0	0	-1.257	0.0	0.0810545208432
Q99584	Protein S100-A13 OS=Homo sapiens GN=S100A13 PE=1 SV=1	S100A13	13	11	6	4	5	6	-0.672	0.0	0.0255687344648
P48768	Sodium/calcium exchanger 2 OS=Rattus norvegicus GN=Slc8a2 PE=2 SV=1	Slc8a2	0	0	0	24	20	28	3.382	0.0	2.21499704034e-09
Q14683	Structural maintenance of chromosomes protein 1A OS=Homo sapiens GN=SMC1A PE=1 SV=2	SMC1A	16	5	10	0	0	0	-2.462	0.0	0.000195547629575
F1MAA2	Protein Cops7a OS=Rattus norvegicus GN=Cops7a PE=4 SV=1	Cops7a	7	2	9	11	7	3	0.209	0.138745	0.500692848627
Q6MG73	Complement component 2 OS=Rattus norvegicus GN=C2 PE=2 SV=1	C2	1	2	2	0	0	10	0.919	0.0	0.100672927674
P60905	DnaJ homolog subfamily C member 5 OS=Rattus norvegicus GN=Dnajc5 PE=1 SV=1	Dnajc5	0	0	0	32	21	30	3.321	0.0	3.28276030716e-10
P39748	Flap endonuclease 1 OS=Homo sapiens GN=FEN1 PE=1 SV=1	FEN1	13	6	9	0	0	0	-2.312	0.0	0.000801431232541
Q5QD51	A-kinase anchor protein 12 OS=Rattus norvegicus GN=Akap12 PE=1 SV=1	Akap12	0	0	0	20	26	18	3.306	0.0	4.37665847929e-07
F8W6G1	Nuclear receptor-binding protein OS=Homo sapiens GN=NRBP1 PE=1 SV=1	NRBP1	10	5	7	5	2	3	-0.786	0.0	0.0296601043372
Q04760	Lactoylglutathione lyase OS=Homo sapiens GN=GLO1 PE=1 SV=4	GLO1	7	2	5	8	6	10	0.622	0.0	0.0534088958594
Q86VS8	Protein Hook homolog 3 OS=Homo sapiens GN=HOOK3 PE=1 SV=2	HOOK3	4	6	4	1	2	3	-0.884	0.0	0.081193970494
Q5U2P5	Protein C2cd2l OS=Rattus norvegicus GN=C2cd2l PE=2 SV=1	C2cd2l	0	0	0	7	11	8	2.329	0.0	0.00272471891129
Q4QQV6	Lymphocyte specific 1, isoform CRA_a OS=Rattus norvegicus GN=Lsp1 PE=2 SV=1	Lsp1	2	3	6	1	0	6	-0.263	0.219355	0.567321974653
G3V6U3	Asparagine-linked glycosylation 2 homolog (Yeast, alpha-1,3-mannosyltransferase), isoform CRA_a OS=Rattus norvegicus GN=Alg2 PE=4 SV=1	Alg2	0	0	0	7	7	9	2.123	0.0	0.000520264626102
D3ZV82	Protein LOC685067 OS=Rattus norvegicus GN=LOC685067 PE=4 SV=2	LOC685067	0	2	5	0	0	0	-1.042	6e-06	0.156746228112
Q8WWI1	LIM domain only protein 7 OS=Homo sapiens GN=LMO7 PE=1 SV=3	LMO7	8	5	5	0	0	0	-1.887	0.0	0.00412944991562
F1LQM9	Protein Xpo7 OS=Rattus norvegicus GN=Xpo7 PE=1 SV=2	Xpo7	10	4	8	2	2	3	-1.12	0.0	0.0141552230148
Q99615	DnaJ homolog subfamily C member 7 OS=Homo sapiens GN=DNAJC7 PE=1 SV=2	DNAJC7	10	6	6	0	1	2	-1.772	0.0	0.00248797590425
B7Z4E3	60S ribosomal protein L31 OS=Homo sapiens GN=RPL31 PE=1 SV=1	RPL31	7	2	4	1	1	1	-1.534	0.0	0.0263645105937
G3V8Q0	Regulator of G-protein signalling 10, isoform CRA_b OS=Rattus norvegicus GN=Rgs10 PE=4 SV=1	Rgs10	1	1	1	2	0	2	0.619	0.047731	0.429644579066
Q969G3	SWI/SNF-related matrix-associated actin-dependent regulator of chromatin subfamily E member 1 OS=Homo sapiens GN=SMARCE1 PE=1 SV=2	SMARCE1	5	2	5	3	3	0	-0.512	0.001993	0.299456317923
Q7L0Y3	Mitochondrial ribonuclease P protein 1 OS=Homo sapiens GN=TRMT10C PE=1 SV=2	TRMT10C	2	2	0	0	0	0	-0.475	0.148891	0.531314941328
O00743-3	Isoform 3 of Serine/threonine-protein phosphatase 6 catalytic subunit OS=Homo sapiens GN=PPP6C	PPP6C	2	3	4	0	1	0	-1.126	0.0	0.104247817149
P01015	Angiotensinogen OS=Rattus norvegicus GN=Agt PE=1 SV=1	Agt	3	3	5	1	0	0	-1.4	0.0	0.0443043357891
P07686	Beta-hexosaminidase subunit beta OS=Homo sapiens GN=HEXB PE=1 SV=3	HEXB	12	5	10	0	0	0	-2.337	0.0	0.00136003981047
Q13057-2	Isoform 2 of Bifunctional coenzyme A synthase OS=Homo sapiens GN=COASY	COASY	6	4	1	0	1	0	-1.386	0.0	0.0475352293687
P62332	ADP-ribosylation factor 6 OS=Rattus norvegicus GN=Arf6 PE=1 SV=2	Arf6	1	2	3	3	2	3	0.356	0.157145	0.510345377994
O14936	Peripheral plasma membrane protein CASK OS=Homo sapiens GN=CASK PE=1 SV=3	CASK	0	0	1	20	22	12	3.03	0.0	7.69689691142e-07
D3ZI07	Kinesin family member 3B (Predicted) OS=Rattus norvegicus GN=Kif3b PE=3 SV=1	Kif3b	5	3	4	2	1	3	-0.669	3.1e-05	0.185835377831
Q8R431	Monoglyceride lipase OS=Rattus norvegicus GN=Mgll PE=1 SV=1	Mgll	0	0	0	6	9	11	2.289	0.0	0.000134865422085
O14578-4	Isoform 4 of Citron Rho-interacting kinase OS=Homo sapiens GN=CIT	CIT	0	0	1	6	5	3	1.694	0.0	0.0071795336314
Q9Z0J8	Neuronal growth regulator 1 OS=Rattus norvegicus GN=Negr1 PE=1 SV=1	Negr1	0	0	4	25	15	17	2.37	0.0	3.81518207262e-08
Q15382	GTP-binding protein Rheb OS=Homo sapiens GN=RHEB PE=1 SV=1	RHEB	4	2	4	5	4	4	0.319	0.046694	0.428360676233
Q4V7D2	Protein rogdi homolog OS=Rattus norvegicus GN=Rogdi PE=2 SV=1	Rogdi	0	0	0	6	6	10	2.191	0.0	0.0013881679274
A1L0T0	Acetolactate synthase-like protein OS=Homo sapiens GN=ILVBL PE=1 SV=2	ILVBL	11	9	8	0	0	0	-2.35	0.0	0.000546224849068
P62857	40S ribosomal protein S28 OS=Homo sapiens GN=RPS28 PE=1 SV=1	RPS28	12	1	9	3	3	2	-1.03	0.0	0.0191396398439
D3Z8D7	Protein LOC100361854 OS=Rattus norvegicus GN=LOC100361854 PE=4 SV=1	LOC100361854	4	1	4	2	2	0	-0.591	0.00382	0.323985919775
O00764	Pyridoxal kinase OS=Homo sapiens GN=PDXK PE=1 SV=1	PDXK	6	2	6	0	0	0	-1.654	0.0	0.0125708867244
Q15154	Pericentriolar material 1 protein OS=Homo sapiens GN=PCM1 PE=1 SV=4	PCM1	6	1	2	0	0	0	-1.16	0.0	0.109576401007
Q9UQ35	Serine/arginine repetitive matrix protein 2 OS=Homo sapiens GN=SRRM2 PE=1 SV=2	SRRM2	8	8	11	0	0	0	-2.299	0.0	0.00062093760683
F8WD69	Trifunctional purine biosynthetic protein adenosine-3 OS=Homo sapiens GN=GART PE=1 SV=1	GART	11	7	10	0	0	0	-2.372	0.0	0.000753867061304
O75165	DnaJ homolog subfamily C member 13 OS=Homo sapiens GN=DNAJC13 PE=1 SV=5	DNAJC13	7	10	9	0	0	0	-2.258	0.0	0.000492320997376
Q9NUQ6-3	Isoform 3 of SPATS2-like protein OS=Homo sapiens GN=SPATS2L	SPATS2L	12	4	7	0	0	0	-2.129	0.0	0.000920044053927
B1WBY1	Cul1 protein OS=Rattus norvegicus GN=Cul1 PE=2 SV=1	Cul1	7	3	6	7	8	7	0.366	0.00103	0.268899689826
F1LMV9	Coronin (Fragment) OS=Rattus norvegicus GN=Coro2b PE=3 SV=2	Coro2b	3	1	4	8	3	8	0.944	0.0	0.030250107457
D3Z955	Protein Pgm2l1 OS=Rattus norvegicus GN=Pgm2l1 PE=4 SV=1	Pgm2l1	0	0	0	7	16	21	2.871	0.0	5.54691868648e-05
F5GX39	Transmembrane emp24 domain-containing protein 2 OS=Homo sapiens GN=TMED2 PE=1 SV=1	TMED2	5	8	8	0	1	4	-1.247	0.0	0.00751986632872
P22059	Oxysterol-binding protein 1 OS=Homo sapiens GN=OSBP PE=1 SV=1	OSBP	6	3	4	3	4	2	-0.335	0.057127	0.460028451823
Q9NRY5	Protein FAM114A2 OS=Homo sapiens GN=FAM114A2 PE=1 SV=4	FAM114A2	6	4	5	0	0	2	-1.388	0.0	0.0197691841964
P24539	ATP synthase F(0) complex subunit B1, mitochondrial OS=Homo sapiens GN=ATP5F1 PE=1 SV=2	ATP5F1	11	7	8	3	4	12	-0.258	0.023326	0.407217588239
P85108	Tubulin beta-2A chain OS=Rattus norvegicus GN=Tubb2a PE=1 SV=1	Tubb2a	205	156	208	439	443	515	0.956	0.0	9.14147309213e-87
P11980	Pyruvate kinase PKM OS=Rattus norvegicus GN=Pkm PE=1 SV=3	Pkm	350	262	324	224	208	212	-0.325	0.0	6.18074342087e-11
P82995	Heat shock protein HSP 90-alpha OS=Rattus norvegicus GN=Hsp90aa1 PE=1 SV=3	Hsp90aa1	291	269	252	139	128	135	-0.653	0.0	9.52125446412e-25
P62630	Elongation factor 1-alpha 1 OS=Rattus norvegicus GN=Eef1a1 PE=1 SV=1	Eef1a1	309	318	333	91	80	75	-1.309	0.0	1.13493118387e-82
P12277	Creatine kinase B-type OS=Homo sapiens GN=CKB PE=1 SV=1	CKB	43	42	55	147	160	148	1.237	0.0	1.74757649741e-30
G3V928	Protein Lrp1 OS=Rattus norvegicus GN=Lrp1 PE=4 SV=1	Lrp1	79	38	78	16	21	22	-1.138	0.0	1.36386048961e-14
P12814-3	Isoform 3 of Alpha-actinin-1 OS=Homo sapiens GN=ACTN1	ACTN1	62	65	65	81	63	84	0.233	0.0	0.017687302928
P45592	Cofilin-1 OS=Rattus norvegicus GN=Cfl1 PE=1 SV=3	Cfl1	56	51	69	43	45	45	-0.238	0.0	0.0484386245636
E9PK25	Cofilin-1 OS=Homo sapiens GN=CFL1 PE=1 SV=1	CFL1	74	62	78	32	37	34	-0.67	0.0	3.91375156325e-08
Q9Z2L0	Voltage-dependent anion-selective channel protein 1 OS=Rattus norvegicus GN=Vdac1 PE=1 SV=4	Vdac1	38	25	42	111	134	122	1.319	0.0	1.98128222868e-26
P06753-2	Isoform 2 of Tropomyosin alpha-3 chain OS=Homo sapiens GN=TPM3	TPM3	64	54	57	16	14	16	-1.288	0.0	2.05243112716e-14
D3ZRX4	Microtubule-associated protein OS=Rattus norvegicus GN=Mapt PE=4 SV=1	Mapt	4	1	13	64	62	61	2.415	0.0	4.3670019582e-17
P23565	Alpha-internexin OS=Rattus norvegicus GN=Ina PE=1 SV=2	Ina	16	13	46	167	113	141	1.788	0.0	1.25341035835e-48
P10111	Peptidyl-prolyl cis-trans isomerase A OS=Rattus norvegicus GN=Ppia PE=1 SV=2	Ppia	53	49	70	71	77	65	0.261	0.0	0.00449582122933
P21796	Voltage-dependent anion-selective channel protein 1 OS=Homo sapiens GN=VDAC1 PE=1 SV=2	VDAC1	42	31	44	103	123	111	1.12	0.0	7.94504980802e-24
P68255	14-3-3 protein theta OS=Rattus norvegicus GN=Ywhaq PE=1 SV=1	Ywhaq	35	31	37	49	46	54	0.416	0.0	0.00118112263879
Q6P502	T-complex protein 1 subunit gamma OS=Rattus norvegicus GN=Cct3 PE=1 SV=1	Cct3	54	41	44	23	31	25	-0.515	0.0	0.000180178337952
P06748	Nucleophosmin OS=Homo sapiens GN=NPM1 PE=1 SV=2	NPM1	66	52	61	11	10	10	-1.705	0.0	4.83788711105e-16
Q32Q12	HCG2001850, isoform CRA_a OS=Homo sapiens GN=NME1-NME2 PE=1 SV=1	NME1	45	49	53	20	21	22	-0.794	0.0	1.96202457621e-07
F1LNF7	Isocitrate dehydrogenase [NAD] subunit, mitochondrial OS=Rattus norvegicus GN=Idh3a PE=3 SV=1	Idh3a	23	13	22	43	40	40	0.803	0.0	7.30404142959e-07
Q6URK4	Heterogeneous nuclear ribonucleoprotein A3 OS=Rattus norvegicus GN=Hnrnpa3 PE=1 SV=1	Hnrnpa3	52	41	50	30	31	30	-0.397	0.0	0.00371855189732
P45974	Ubiquitin carboxyl-terminal hydrolase 5 OS=Homo sapiens GN=USP5 PE=1 SV=2	USP5	35	35	37	20	27	32	-0.252	0.0	0.0878592324413
F1M3D3	Heterogeneous nuclear ribonucleoprotein M OS=Rattus norvegicus GN=Hnrnpm PE=4 SV=1	Hnrnpm	48	32	44	14	27	19	-0.668	0.0	3.54491231636e-05
F1LQW3	Protein Sfpq (Fragment) OS=Rattus norvegicus GN=Sfpq PE=4 SV=1	Sfpq	41	19	31	15	18	15	-0.599	0.0	0.000841714135763
D3ZRN3	Protein Actbl2 OS=Rattus norvegicus GN=Actbl2 PE=3 SV=1	Actbl2	43	34	46	36	38	37	-0.056	0.492875	0.668578316787
Q99832	T-complex protein 1 subunit eta OS=Homo sapiens GN=CCT7 PE=1 SV=2	CCT7	48	45	45	21	20	21	-0.753	0.0	4.23676435113e-07
D3ZDH8	Platelet glycoprotein Ib beta chain OS=Rattus norvegicus GN=Sept5 PE=3 SV=1	Sept5	3	0	9	42	37	48	2.387	0.0	6.73429299588e-19
D4AC23	Protein Cct7 OS=Rattus norvegicus GN=Cct7 PE=3 SV=1	Cct7	35	40	38	23	23	25	-0.421	0.0	0.00690274803513
P04899	Guanine nucleotide-binding protein G(i) subunit alpha-2 OS=Homo sapiens GN=GNAI2 PE=1 SV=3	GNAI2	36	33	33	51	61	67	0.625	0.0	3.76839285909e-07
P04692-8	Isoform 8 of Tropomyosin alpha-1 chain OS=Rattus norvegicus GN=Tpm1	Tpm1	25	24	32	13	15	12	-0.67	0.0	0.000447433066993
O94925-3	Isoform 3 of Glutaminase kidney isoform, mitochondrial OS=Homo sapiens GN=GLS	GLS	14	5	27	25	17	23	0.39	0.0	0.0509382046125
Q66HL2	Src substrate cortactin OS=Rattus norvegicus GN=Cttn PE=1 SV=1	Cttn	28	23	22	11	12	15	-0.591	0.0	0.00309943609804
D3ZWE0	Protein Hist2h2ab OS=Rattus norvegicus GN=Hist2h2ab PE=3 SV=1	Hist2h2ab	40	22	35	9	7	9	-1.323	0.0	2.44561295733e-08
Q9QZA2	Programmed cell death 6-interacting protein OS=Rattus norvegicus GN=Pdcd6ip PE=1 SV=2	Pdcd6ip	22	31	25	16	17	21	-0.319	0.0	0.0741964586592
Q05982	Nucleoside diphosphate kinase A OS=Rattus norvegicus GN=Nme1 PE=1 SV=1	Nme1	26	25	28	20	22	23	-0.13	0.051457	0.453314934499
P55786	Puromycin-sensitive aminopeptidase OS=Homo sapiens GN=NPEPPS PE=1 SV=2	NPEPPS	28	27	30	29	28	29	0.058	0.788629	0.703945415152
G3V8B6	26S proteasome non-ATPase regulatory subunit 1 OS=Rattus norvegicus GN=Psmd1 PE=4 SV=1	Psmd1	27	34	28	13	18	13	-0.651	0.0	0.000416503078601
Q13263	Transcription intermediary factor 1-beta OS=Homo sapiens GN=TRIM28 PE=1 SV=5	TRIM28	34	28	40	1	8	5	-1.963	0.0	3.64091026357e-11
O00299	Chloride intracellular channel protein 1 OS=Homo sapiens GN=CLIC1 PE=1 SV=4	CLIC1	33	20	32	0	0	3	-2.847	0.0	1.63944246561e-10
Q14203	Dynactin subunit 1 OS=Homo sapiens GN=DCTN1 PE=1 SV=3	DCTN1	23	26	31	24	26	32	0.069	0.640648	0.662111348039
P16401	Histone H1.5 OS=Homo sapiens GN=HIST1H1B PE=1 SV=3	HIST1H1B	37	21	27	3	4	4	-2.036	0.0	8.26774710179e-10
M0R961	Far upstream element-binding protein 2 OS=Rattus norvegicus GN=Khsrp PE=4 SV=1	Khsrp	31	25	28	9	15	11	-0.831	0.0	3.05938989168e-05
E7EX90	Dynactin subunit 1 OS=Homo sapiens GN=DCTN1 PE=1 SV=1	DCTN1	23	26	31	21	22	27	-0.089	0.292339	0.598193588476
Q5XI73	Rho GDP-dissociation inhibitor 1 OS=Rattus norvegicus GN=Arhgdia PE=1 SV=1	Arhgdia	16	17	21	20	18	22	0.173	0.013976	0.366154499126
O08629	Transcription intermediary factor 1-beta OS=Rattus norvegicus GN=Trim28 PE=1 SV=2	Trim28	22	20	32	12	14	11	-0.634	0.0	0.00235559000129
Q8NC51	Plasminogen activator inhibitor 1 RNA-binding protein OS=Homo sapiens GN=SERBP1 PE=1 SV=2	SERBP1	29	25	27	8	5	14	-1.065	0.0	2.11618624112e-06
P11177	Pyruvate dehydrogenase E1 component subunit beta, mitochondrial OS=Homo sapiens GN=PDHB PE=1 SV=3	PDHB	10	6	6	27	24	25	1.318	0.0	5.08249536416e-08
G3V6H9	Nucleosome assembly protein 1-like 1 OS=Rattus norvegicus GN=Nap1l1 PE=3 SV=1	Nap1l1	13	17	12	18	18	14	0.217	0.000791	0.260970605322
P02091	Hemoglobin subunit beta-1 OS=Rattus norvegicus GN=Hbb PE=1 SV=3	Hbb	40	51	55	10	3	2	-2.238	0.0	1.76403169534e-15
P24368	Peptidyl-prolyl cis-trans isomerase B OS=Rattus norvegicus GN=Ppib PE=1 SV=3	Ppib	23	24	21	8	8	6	-1.095	0.0	6.316754667e-06
P37802-2	Isoform 2 of Transgelin-2 OS=Homo sapiens GN=TAGLN2	TAGLN2	39	34	43	4	7	6	-1.903	0.0	4.77233861068e-14
Q92499	ATP-dependent RNA helicase DDX1 OS=Homo sapiens GN=DDX1 PE=1 SV=2	DDX1	24	12	26	14	19	13	-0.241	0.000166	0.224175448782
Q3T1K5	F-actin-capping protein subunit alpha-2 OS=Rattus norvegicus GN=Capza2 PE=1 SV=1	Capza2	15	9	14	34	34	34	1.032	0.0	2.04615439721e-09
P56574	Isocitrate dehydrogenase [NADP], mitochondrial OS=Rattus norvegicus GN=Idh2 PE=1 SV=2	Idh2	15	11	18	21	18	22	0.392	0.0	0.0444947302361
G3V9N0	Pabpc4 protein OS=Rattus norvegicus GN=Pabpc4 PE=2 SV=2	Pabpc4	22	19	20	9	9	10	-0.74	0.0	0.00157012720342
P50475	Alanine--tRNA ligase, cytoplasmic OS=Rattus norvegicus GN=Aars PE=1 SV=3	Aars	18	19	17	24	23	17	0.213	0.000569	0.251464289222
Q13310-3	Isoform 3 of Polyadenylate-binding protein 4 OS=Homo sapiens GN=PABPC4	PABPC4	20	20	21	9	9	9	-0.767	0.0	0.0013310486934
Q7M0E3	Destrin OS=Rattus norvegicus GN=Dstn PE=1 SV=3	Dstn	12	12	14	17	15	14	0.242	0.000918	0.265407909318
Q13838-2	Isoform 2 of Spliceosome RNA helicase DDX39B OS=Homo sapiens GN=DDX39B	DDX39B	26	19	27	10	14	10	-0.7	0.0	0.00106111686162
F1LNF0	Protein Myh14 OS=Rattus norvegicus GN=Myh14 PE=4 SV=1	Myh14	18	22	22	12	13	14	-0.417	0.0	0.0440515464435
O08651	D-3-phosphoglycerate dehydrogenase OS=Rattus norvegicus GN=Phgdh PE=1 SV=3	Phgdh	15	12	18	19	17	19	0.258	0.00014	0.215234418722
D3ZIE9	Protein Aldh18a1 OS=Rattus norvegicus GN=Aldh18a1 PE=4 SV=1	Aldh18a1	18	11	15	2	4	7	-1.177	0.0	0.000349025059694
G3V6H5	Mitochondrial 2-oxoglutarate/malate carrier protein OS=Rattus norvegicus GN=Slc25a11 PE=3 SV=1	Slc25a11	6	4	8	38	36	45	1.936	0.0	6.57104482728e-17
Q6P9V7	Proteasome (Prosome, macropain) activator subunit 1 OS=Rattus norvegicus GN=Psme1 PE=2 SV=1	Psme1	14	19	26	5	6	11	-0.953	0.0	7.83473332084e-05
D3ZYS7	Protein G3bp1 OS=Rattus norvegicus GN=G3bp1 PE=4 SV=1	G3bp1	23	10	16	2	0	1	-2.565	0.0	2.68964305425e-06
Q06323	Proteasome activator complex subunit 1 OS=Homo sapiens GN=PSME1 PE=1 SV=1	PSME1	18	19	27	4	4	7	-1.411	0.0	1.58982838737e-06
P62824	Ras-related protein Rab-3C OS=Rattus norvegicus GN=Rab3c PE=1 SV=1	Rab3c	5	3	6	26	34	34	1.935	0.0	2.85212415764e-13
P48735	Isocitrate dehydrogenase [NADP], mitochondrial OS=Homo sapiens GN=IDH2 PE=1 SV=2	IDH2	16	10	15	16	14	16	0.167	0.062952	0.446358478871
Q14019	Coactosin-like protein OS=Homo sapiens GN=COTL1 PE=1 SV=3	COTL1	17	14	17	5	8	5	-0.944	0.0	0.00122112204044
O60763	General vesicular transport factor p115 OS=Homo sapiens GN=USO1 PE=1 SV=2	USO1	21	15	22	5	5	4	-1.397	0.0	5.79044513532e-06
P61026	Ras-related protein Rab-10 OS=Homo sapiens GN=RAB10 PE=1 SV=1	RAB10	10	7	9	18	21	21	0.907	0.0	0.00013818195535
P18420	Proteasome subunit alpha type-1 OS=Rattus norvegicus GN=Psma1 PE=1 SV=2	Psma1	15	11	20	10	13	13	-0.193	0.015814	0.387093677601
G3V1D3	Dipeptidyl peptidase 3 OS=Homo sapiens GN=DPP3 PE=1 SV=1	DPP3	17	14	8	5	6	8	-0.69	0.0	0.0188289629121
P07943	Aldose reductase OS=Rattus norvegicus GN=Akr1b1 PE=1 SV=3	Akr1b1	11	7	9	14	11	13	0.388	1e-06	0.132375503773
Q96KP4	Cytosolic non-specific dipeptidase OS=Homo sapiens GN=CNDP2 PE=1 SV=2	CNDP2	15	7	24	9	8	8	-0.558	0.0	0.0257806553089
Q63797	Proteasome activator complex subunit 1 OS=Rattus norvegicus GN=Psme1 PE=2 SV=1	Psme1	13	19	26	5	6	10	-0.985	0.0	9.18386812446e-05
O00154	Cytosolic acyl coenzyme A thioester hydrolase OS=Homo sapiens GN=ACOT7 PE=1 SV=3	ACOT7	15	11	14	13	16	16	0.176	0.026047	0.396382281632
H7C229	Cytoplasmic FMR1-interacting protein 2 OS=Homo sapiens GN=CYFIP2 PE=1 SV=2	CYFIP2	6	6	10	24	24	32	1.384	0.0	3.65501389056e-07
P21399	Cytoplasmic aconitate hydratase OS=Homo sapiens GN=ACO1 PE=1 SV=3	ACO1	22	27	15	1	1	3	-2.58	0.0	1.90185278558e-08
P04271	Protein S100-B OS=Homo sapiens GN=S100B PE=1 SV=2	S100B	13	6	12	26	18	27	0.899	0.0	8.52643791276e-05
P14868	Aspartate--tRNA ligase, cytoplasmic OS=Homo sapiens GN=DARS PE=1 SV=2	DARS	18	17	16	3	3	3	-1.736	0.0	7.81830338798e-06
Q07960	Rho GTPase-activating protein 1 OS=Homo sapiens GN=ARHGAP1 PE=1 SV=1	ARHGAP1	21	15	21	4	7	3	-1.401	0.0	3.21006266697e-06
G3V6S2	Cytoplasmic aconitate hydratase OS=Rattus norvegicus GN=Aco1 PE=3 SV=1	Aco1	11	18	7	3	4	8	-0.833	0.0	0.00740853333287
Q5PQN0	Neurocalcin-delta OS=Rattus norvegicus GN=Ncald PE=1 SV=3	Ncald	3	5	6	24	21	24	1.69	0.0	5.34903186437e-08
D3ZDF0	Neuroplastin OS=Rattus norvegicus GN=Nptn PE=4 SV=2	Nptn	5	0	3	9	7	11	1.113	0.0	0.00410731500569
P10599	Thioredoxin OS=Homo sapiens GN=TXN PE=1 SV=3	TXN	23	10	11	4	3	2	-1.569	0.0	2.76384111528e-05
Q13148	TAR DNA-binding protein 43 OS=Homo sapiens GN=TARDBP PE=1 SV=1	TARDBP	12	15	15	6	9	9	-0.523	0.0	0.0407072024657
O35353	Guanine nucleotide-binding protein subunit beta-4 OS=Rattus norvegicus GN=Gnb4 PE=2 SV=4	Gnb4	6	6	7	19	21	17	1.179	0.0	2.0287767377e-05
Q9UMX0	Ubiquilin-1 OS=Homo sapiens GN=UBQLN1 PE=1 SV=2	UBQLN1	15	12	10	10	11	12	-0.076	0.723057	0.743743521087
Q62733	Lamina-associated polypeptide 2, isoform beta OS=Rattus norvegicus GN=Tmpo PE=1 SV=3	Tmpo	13	9	15	5	8	5	-0.676	0.0	0.0151488864026
Q04462	Valine--tRNA ligase OS=Rattus norvegicus GN=Vars PE=2 SV=2	Vars	6	14	10	10	10	10	0.039	1.0	0.878634860765
Q9Y2B0	Protein canopy homolog 2 OS=Homo sapiens GN=CNPY2 PE=1 SV=1	CNPY2	12	12	16	3	3	3	-1.494	0.0	5.72665544105e-05
Q5HZV9	Protein phosphatase 1 regulatory subunit 7 OS=Rattus norvegicus GN=Ppp1r7 PE=1 SV=1	Ppp1r7	14	12	7	20	22	25	0.782	0.0	0.000474950609629
Q5PPJ9	Endophilin-B2 OS=Rattus norvegicus GN=Sh3glb2 PE=2 SV=2	Sh3glb2	1	3	8	14	18	18	1.528	0.0	2.88558736415e-06
D3ZE09	Protein Tln2 OS=Rattus norvegicus GN=Tln2 PE=4 SV=2	Tln2	10	6	9	22	17	21	0.931	0.0	0.00025359678843
G3V8K2	Protein Gng3 OS=Rattus norvegicus GN=Gng3 PE=3 SV=1	Gng3	0	0	3	15	8	15	2.171	0.0	7.54162045332e-06
P08934-2	Isoform LMW of Kininogen-1 OS=Rattus norvegicus GN=Kng1	Kng1	13	15	7	0	0	1	-2.509	0.0	3.60090189172e-05
P60981	Destrin OS=Homo sapiens GN=DSTN PE=1 SV=3	DSTN	16	10	12	10	9	8	-0.294	0.000496	0.254161337823
P17858	ATP-dependent 6-phosphofructokinase, liver type OS=Homo sapiens GN=PFKL PE=1 SV=6	PFKL	19	15	16	16	20	19	0.158	0.054172	0.437158770331
Q13162	Peroxiredoxin-4 OS=Homo sapiens GN=PRDX4 PE=1 SV=1	PRDX4	18	13	19	3	3	3	-1.698	0.0	8.38150229985e-06
Q5U2Z3	Nucleosome assembly protein 1-like 4 OS=Rattus norvegicus GN=Nap1l4 PE=1 SV=1	Nap1l4	9	7	7	8	11	9	0.257	0.014403	0.367535152933
P27605	Hypoxanthine-guanine phosphoribosyltransferase OS=Rattus norvegicus GN=Hprt1 PE=1 SV=1	Hprt1	6	5	8	11	14	10	0.701	0.0	0.01096224631
P13861	cAMP-dependent protein kinase type II-alpha regulatory subunit OS=Homo sapiens GN=PRKAR2A PE=1 SV=2	PRKAR2A	17	12	16	6	7	4	-0.946	0.0	0.000953158322411
P42224	Signal transducer and activator of transcription 1-alpha/beta OS=Homo sapiens GN=STAT1 PE=1 SV=2	STAT1	23	9	22	0	3	7	-1.563	0.0	1.80423013521e-06
Q5M9G3	Caprin-1 OS=Rattus norvegicus GN=Caprin1 PE=1 SV=2	Caprin1	14	12	16	13	8	9	-0.295	9.5e-05	0.21053342771
D4A7V1	Endophilin-B2 OS=Rattus norvegicus GN=Sh3glb2 PE=4 SV=2	Sh3glb2	1	3	8	14	16	18	1.474	0.0	5.23357592318e-06
P00492	Hypoxanthine-guanine phosphoribosyltransferase OS=Homo sapiens GN=HPRT1 PE=1 SV=2	HPRT1	11	6	10	8	10	7	-0.018	0.998053	0.945865238755
F1M9D6	Protein Stat1 OS=Rattus norvegicus GN=Stat1 PE=3 SV=2	Stat1	7	8	18	2	5	10	-0.617	0.0	0.0482114346106
S4R3N1	Protein HSPE1-MOB4 OS=Homo sapiens GN=HSPE1-MOB4 PE=3 SV=1	HSPE1	9	8	9	10	10	10	0.206	0.087452	0.467654879366
P53597	Succinyl-CoA ligase [ADP/GDP-forming] subunit alpha, mitochondrial OS=Homo sapiens GN=SUCLG1 PE=1 SV=4	SUCLG1	6	5	9	8	7	7	0.161	0.40377	0.598888206974
Q5BJZ3	Nicotinamide nucleotide transhydrogenase OS=Rattus norvegicus GN=Nnt PE=2 SV=1	Nnt	6	2	8	13	20	14	1.154	0.0	6.70551277857e-05
Q99729-3	Isoform 3 of Heterogeneous nuclear ribonucleoprotein A/B OS=Homo sapiens GN=HNRNPAB	HNRNPAB	12	10	18	6	8	6	-0.677	0.0	0.0178893704371
B0BN52	Mitochondrial carrier homolog 2 (C. elegans) OS=Rattus norvegicus GN=Mtch2 PE=2 SV=1	Mtch2	7	3	11	17	16	16	0.914	0.0	0.000824904829419
Q9Y6C9	Mitochondrial carrier homolog 2 OS=Homo sapiens GN=MTCH2 PE=1 SV=1	MTCH2	14	6	12	14	12	11	0.189	0.091423	0.470663446604
Q5JUW8	Discs, large homolog 3 (Neuroendocrine-dlg, Drosophila), isoform CRA_b OS=Homo sapiens GN=DLG3 PE=1 SV=1	DLG3	1	0	3	18	20	22	2.736	0.0	5.22321644736e-09
M0R6B4	Protein LOC100910002 OS=Rattus norvegicus GN=LOC100910002 PE=4 SV=1	LOC100910002	13	11	13	8	5	4	-0.742	0.0	0.0114551086446
Q9UJU6-2	Isoform 2 of Drebrin-like protein OS=Homo sapiens GN=DBNL	DBNL	15	16	14	4	3	4	-1.377	0.0	3.70090964627e-05
P30048	Thioredoxin-dependent peroxide reductase, mitochondrial OS=Homo sapiens GN=PRDX3 PE=1 SV=3	PRDX3	23	19	17	12	12	9	-0.526	0.0	0.014961898595
Q9NZB2-6	Isoform F of Constitutive coactivator of PPAR-gamma-like protein 1 OS=Homo sapiens GN=FAM120A	FAM120A	17	9	16	5	0	3	-1.53	0.0	2.27334305302e-05
F1LNM0	Disks large homolog 1 OS=Rattus norvegicus GN=Dlg1 PE=4 SV=1	Dlg1	2	1	3	23	25	31	2.745	0.0	6.62892194345e-10
P55809	Succinyl-CoA:3-ketoacid coenzyme A transferase 1, mitochondrial OS=Homo sapiens GN=OXCT1 PE=1 SV=1	OXCT1	16	12	15	3	3	1	-1.795	0.0	6.16937451174e-06
Q6IRJ7	Annexin A7 OS=Rattus norvegicus GN=Anxa7 PE=2 SV=1	Anxa7	8	8	8	10	10	12	0.345	0.000124	0.212507518835
P12007	Isovaleryl-CoA dehydrogenase, mitochondrial OS=Rattus norvegicus GN=Ivd PE=1 SV=2	Ivd	2	3	3	11	7	9	1.297	0.0	0.00255037273237
Q9NR45	Sialic acid synthase OS=Homo sapiens GN=NANS PE=1 SV=2	NANS	9	8	9	5	4	3	-0.768	0.0	0.0340735683025
P35754	Glutaredoxin-1 OS=Homo sapiens GN=GLRX PE=1 SV=2	GLRX	7	7	10	1	0	0	-2.237	0.0	0.0012531423198
D4A7U1	Protein Zyx OS=Rattus norvegicus GN=Zyx PE=4 SV=1	Zyx	10	15	13	1	2	2	-2.071	0.0	1.16092390062e-05
P29966	Myristoylated alanine-rich C-kinase substrate OS=Homo sapiens GN=MARCKS PE=1 SV=4	MARCKS	22	14	12	11	15	12	-0.183	0.031851	0.42446438679
P40222	Alpha-taxilin OS=Homo sapiens GN=TXLNA PE=1 SV=3	TXLNA	21	11	17	0	0	0	-2.884	0.0	1.85971473817e-06
P49773	Histidine triad nucleotide-binding protein 1 OS=Homo sapiens GN=HINT1 PE=1 SV=2	HINT1	14	10	13	3	4	3	-1.294	0.0	0.00124615402963
P50503	Hsc70-interacting protein OS=Rattus norvegicus GN=St13 PE=1 SV=1	St13	9	3	11	5	7	5	-0.286	0.011532	0.371750078104
Q9UHD9	Ubiquilin-2 OS=Homo sapiens GN=UBQLN2 PE=1 SV=2	UBQLN2	11	11	6	11	16	11	0.369	4e-06	0.147589085572
M0R608	Reticulon OS=Rattus norvegicus GN=Rtn1 PE=4 SV=1	Rtn1	0	0	2	21	18	22	2.837	0.0	8.66035539043e-08
Q9Y2W1	Thyroid hormone receptor-associated protein 3 OS=Homo sapiens GN=THRAP3 PE=1 SV=2	THRAP3	12	11	11	3	5	3	-1.106	0.0	0.00140802946541
Q68FS4	Cytosol aminopeptidase OS=Rattus norvegicus GN=Lap3 PE=1 SV=1	Lap3	7	4	10	7	6	10	0.141	0.572201	0.644153034014
M0R3X6	Carbonyl reductase [NADPH] 1 OS=Rattus norvegicus GN=Cbr1 PE=3 SV=1	Cbr1	3	9	6	11	15	12	0.802	0.0	0.00587280224334
Q5U362	Annexin A4 OS=Rattus norvegicus GN=Anxa4 PE=2 SV=1	Anxa4	7	8	13	8	5	6	-0.363	0.000245	0.23428230084
B2GV74	Kinesin light chain 2 (Predicted), isoform CRA_b OS=Rattus norvegicus GN=Klc2 PE=1 SV=1	Klc2	13	7	12	15	15	15	0.37	1e-06	0.131605722167
Q9H0B6	Kinesin light chain 2 OS=Homo sapiens GN=KLC2 PE=1 SV=1	KLC2	14	7	12	11	11	10	0.003	1.0	0.990266049826
P09525	Annexin A4 OS=Homo sapiens GN=ANXA4 PE=1 SV=4	ANXA4	18	15	23	2	1	3	-2.285	0.0	1.63296109912e-07
P55260	Annexin A4 OS=Rattus norvegicus GN=Anxa4 PE=1 SV=3	Anxa4	6	8	12	8	5	5	-0.335	0.001833	0.296485389632
P36405	ADP-ribosylation factor-like protein 3 OS=Homo sapiens GN=ARL3 PE=1 SV=2	ARL3	8	8	8	3	8	5	-0.366	0.000996	0.275757196618
A0A075B7D9	TATA-binding protein-associated factor 2N OS=Homo sapiens GN=TAF15 PE=1 SV=1	TAF15	10	6	5	5	4	4	-0.443	4.5e-05	0.193498168065
Q08170	Serine/arginine-rich splicing factor 4 OS=Homo sapiens GN=SRSF4 PE=1 SV=2	SRSF4	7	11	6	3	1	1	-1.594	0.0	0.00226565938324
D4AA63	Protein Ubqln2 OS=Rattus norvegicus GN=Ubqln2 PE=4 SV=1	Ubqln2	11	10	6	17	15	12	0.545	0.0	0.0287060432176
Q8WWM7	Ataxin-2-like protein OS=Homo sapiens GN=ATXN2L PE=1 SV=2	ATXN2L	10	11	17	1	1	1	-2.579	0.0	3.62447783348e-05
P28073	Proteasome subunit beta type-6 OS=Rattus norvegicus GN=Psmb6 PE=1 SV=3	Psmb6	6	1	7	5	5	4	0.054	1.0	0.885658402876
Q6PDU7	ATP synthase subunit g, mitochondrial OS=Rattus norvegicus GN=Atp5l PE=1 SV=2	Atp5l	0	0	3	4	4	6	1.106	0.0	0.0420626270488
P20962	Parathymosin OS=Homo sapiens GN=PTMS PE=1 SV=2	PTMS	9	7	7	2	3	2	-1.188	0.0	0.00593230198193
D4A720	Protein Srsf7 OS=Rattus norvegicus GN=Srsf7 PE=4 SV=1	Srsf7	6	6	8	1	0	3	-1.418	0.0	0.00498038071503
Q5PPJ6	Leucyl-tRNA synthetase OS=Rattus norvegicus GN=Lars PE=2 SV=1	Lars	13	9	12	6	8	7	-0.437	0.0	0.112037817804
B4DR80	Serine/threonine-protein kinase 24 OS=Homo sapiens GN=STK24 PE=1 SV=1	STK24	7	5	6	2	5	7	-0.232	0.107885	0.505027669108
F1M3H8	Protein Hnrnpa0 OS=Rattus norvegicus GN=Hnrnpa0 PE=4 SV=2	Hnrnpa0	4	2	6	3	6	2	-0.056	0.983193	0.894984291749
Q8N6T3-2	Isoform 2 of ADP-ribosylation factor GTPase-activating protein 1 OS=Homo sapiens GN=ARFGAP1	ARFGAP1	9	6	7	1	1	2	-1.775	0.0	0.00307239846792
Q5U1Z9	Metaxin 2 OS=Rattus norvegicus GN=Mtx2 PE=2 SV=1	Mtx2	0	0	1	4	4	4	1.598	0.0	0.0241898776792
Q9WVK7	Hydroxyacyl-coenzyme A dehydrogenase, mitochondrial OS=Rattus norvegicus GN=Hadh PE=2 SV=1	Hadh	7	7	9	7	9	10	0.166	0.251044	0.550240353743
Q8N6T3	ADP-ribosylation factor GTPase-activating protein 1 OS=Homo sapiens GN=ARFGAP1 PE=1 SV=2	ARFGAP1	11	7	7	1	1	2	-1.832	0.0	0.00111648132348
D4AD70	Protein RGD1561636 OS=Rattus norvegicus GN=RGD1561636 PE=3 SV=1	RGD1561636	14	4	11	1	2	2	-1.783	0.0	0.000749502495727
O75821	Eukaryotic translation initiation factor 3 subunit G OS=Homo sapiens GN=EIF3G PE=1 SV=2	EIF3G	12	5	10	1	2	2	-1.682	0.0	0.00125358028713
F1M566	Protein Hspg2 (Fragment) OS=Rattus norvegicus GN=Hspg2 PE=4 SV=2	Hspg2	11	3	8	4	4	3	-0.697	0.0	0.0721453195769
P60892	Ribose-phosphate pyrophosphokinase 1 OS=Rattus norvegicus GN=Prps1 PE=1 SV=2	Prps1	10	8	10	12	15	12	0.389	0.0	0.121069527343
E7EPT4	NADH dehydrogenase [ubiquinone] flavoprotein 2, mitochondrial OS=Homo sapiens GN=NDUFV2 PE=1 SV=1	NDUFV2	3	1	3	11	14	11	1.725	0.0	8.99183447058e-05
Q8WWM7-3	Isoform 3 of Ataxin-2-like protein OS=Homo sapiens GN=ATXN2L	ATXN2L	10	10	15	1	1	1	-2.547	0.0	6.76223571483e-05
G3V913	Heat shock 27kDa protein 1 OS=Rattus norvegicus GN=Hspb1 PE=1 SV=1	Hspb1	10	6	12	0	1	2	-1.985	0.0	0.000402559728885
D3ZJR1	Epidermal growth factor receptor pathway substrate 15-like 1 OS=Rattus norvegicus GN=Eps15l1 PE=2 SV=2	Eps15l1	3	2	0	14	9	12	1.923	0.0	2.52447890402e-05
B0BNJ1	LOC683667 protein OS=Rattus norvegicus GN=Sri PE=2 SV=1	Sri	4	7	8	6	8	7	0.154	0.541549	0.636141836788
Q9EPH2	MARCKS-related protein OS=Rattus norvegicus GN=Marcksl1 PE=2 SV=3	Marcksl1	3	4	2	11	20	9	1.586	0.0	7.25046858072e-06
O43488	Aflatoxin B1 aldehyde reductase member 2 OS=Homo sapiens GN=AKR7A2 PE=1 SV=3	AKR7A2	7	8	6	0	2	1	-1.733	0.0	0.00359122635467
P08651-2	Isoform 1 of Nuclear factor 1 C-type OS=Homo sapiens GN=NFIC	NFIC	9	7	3	0	0	0	-1.963	0.0	0.00122884044259
K7ER00	Phenylalanine--tRNA ligase alpha subunit OS=Homo sapiens GN=FARSA PE=1 SV=1	FARSA	13	9	15	0	0	1	-2.614	0.0	6.79648709827e-05
F1LPV0	Protein Nars OS=Rattus norvegicus GN=Nars PE=3 SV=2	Nars	3	1	6	8	10	10	1.112	0.0	0.00394157610667
P46379-3	Isoform 3 of Large proline-rich protein BAG6 OS=Homo sapiens GN=BAG6	BAG6	2	3	2	3	1	2	-0.183	0.761981	0.75762582086
Q13158	FAS-associated death domain protein OS=Homo sapiens GN=FADD PE=1 SV=1	FADD	5	5	3	0	0	0	-1.557	0.0	0.0274962256803
F8WDA8	Four and a half LIM domains protein 2 OS=Homo sapiens GN=FHL2 PE=1 SV=1	FHL2	1	1	4	0	0	0	-0.755	0.001942	0.29852577692
P48739-3	Isoform 3 of Phosphatidylinositol transfer protein beta isoform OS=Homo sapiens GN=PITPNB	PITPNB	8	3	7	4	3	2	-0.676	0.0	0.091392034467
P46926	Glucosamine-6-phosphate isomerase 1 OS=Homo sapiens GN=GNPDA1 PE=1 SV=1	GNPDA1	10	5	7	1	7	4	-0.584	0.0	0.106310694872
O60684	Importin subunit alpha-7 OS=Homo sapiens GN=KPNA6 PE=1 SV=1	KPNA6	13	15	17	4	3	3	-1.455	0.0	4.26195304345e-05
P27008	Poly [ADP-ribose] polymerase 1 OS=Rattus norvegicus GN=Parp1 PE=1 SV=4	Parp1	8	7	12	0	0	0	-2.34	0.0	0.000630599332707
M0R9L0	Protein Naca OS=Rattus norvegicus GN=Naca PE=4 SV=1	Naca	10	5	11	6	8	4	-0.333	0.001544	0.290465951223
A8MU58	Aminoacyl tRNA synthase complex-interacting multifunctional protein 2 OS=Homo sapiens GN=AIMP2 PE=1 SV=2	AIMP2	10	5	5	0	0	0	-1.991	0.0	0.00277065489597
Q3KQU3	MAP7 domain-containing protein 1 OS=Homo sapiens GN=MAP7D1 PE=1 SV=1	MAP7D1	10	5	5	0	0	0	-2.002	0.0	0.00286840046716
Q66HM7	Lupus La protein homolog OS=Rattus norvegicus GN=Ssb PE=2 SV=1	Ssb	7	4	6	9	7	8	0.421	4.9e-05	0.192404116378
P11766	Alcohol dehydrogenase class-3 OS=Homo sapiens GN=ADH5 PE=1 SV=4	ADH5	17	12	8	1	4	0	-1.847	0.0	0.000105448633116
Q62940	E3 ubiquitin-protein ligase NEDD4 OS=Rattus norvegicus GN=Nedd4 PE=1 SV=1	Nedd4	2	2	4	5	5	2	0.495	0.000789	0.260885778381
P08651	Nuclear factor 1 C-type OS=Homo sapiens GN=NFIC PE=1 SV=2	NFIC	8	6	3	0	0	0	-1.805	0.0	0.0081161336641
D3ZXF9	Protein Mrpl12 OS=Rattus norvegicus GN=Mrpl12 PE=3 SV=1	Mrpl12	8	7	5	2	2	1	-1.389	0.0	0.00739306526785
Q9ULB1-3	Isoform 3a of Neurexin-1 OS=Homo sapiens GN=NRXN1	NRXN1	0	0	0	11	7	9	2.362	0.0	0.00060113895464
Q8NE71	ATP-binding cassette sub-family F member 1 OS=Homo sapiens GN=ABCF1 PE=1 SV=2	ABCF1	10	4	3	0	0	0	-1.786	0.0	0.00660559626399
P52943-2	Isoform 2 of Cysteine-rich protein 2 OS=Homo sapiens GN=CRIP2	CRIP2	7	0	3	0	0	0	-1.373	0.0	0.060217189648
Q6JE36	Protein NDRG1 OS=Rattus norvegicus GN=Ndrg1 PE=1 SV=1	Ndrg1	3	4	5	19	15	17	1.465	0.0	2.66476330612e-06
P51886	Lumican OS=Rattus norvegicus GN=Lum PE=2 SV=1	Lum	4	1	6	0	0	0	-1.357	0.0	0.0441041102434
P28066	Proteasome subunit alpha type-5 OS=Homo sapiens GN=PSMA5 PE=1 SV=3	PSMA5	11	10	9	18	14	11	0.409	0.0	0.0904554672079
O00193	Small acidic protein OS=Homo sapiens GN=SMAP PE=1 SV=1	SMAP	5	3	5	2	5	1	-0.434	0.007811	0.353926534283
G3V803	Cadherin-2 OS=Rattus norvegicus GN=Cdh2 PE=4 SV=1	Cdh2	1	2	1	11	7	16	2.202	0.0	9.9756749598e-06
P54577	Tyrosine--tRNA ligase, cytoplasmic OS=Homo sapiens GN=YARS PE=1 SV=4	YARS	23	15	19	7	9	6	-0.911	0.0	0.000263878575142
O15511-2	Isoform 2 of Actin-related protein 2/3 complex subunit 5 OS=Homo sapiens GN=ARPC5	ARPC5	7	8	10	8	5	9	-0.069	0.912813	0.826260579864
Q9WU49	Calcium-regulated heat stable protein 1 OS=Rattus norvegicus GN=Carhsp1 PE=1 SV=1	Carhsp1	4	5	3	2	1	0	-1.122	0.0	0.0657388799956
O75947	ATP synthase subunit d, mitochondrial OS=Homo sapiens GN=ATP5H PE=1 SV=3	ATP5H	9	5	5	0	0	0	-1.908	0.0	0.00519961193674
Q5M9I5	Cytochrome b-c1 complex subunit 6, mitochondrial OS=Rattus norvegicus GN=Uqcrh PE=3 SV=1	Uqcrh	3	2	2	6	7	5	1.015	0.0	0.0233658014972
Q9Y520-7	Isoform 7 of Protein PRRC2C OS=Homo sapiens GN=PRRC2C	PRRC2C	16	5	6	0	1	0	-2.295	0.0	0.000237756271475
P45973	Chromobox protein homolog 5 OS=Homo sapiens GN=CBX5 PE=1 SV=1	CBX5	7	4	10	0	0	0	-2.096	0.0	0.00129087817862
F1M8L6	Protein Ndufa3 OS=Rattus norvegicus GN=Ndufa3 PE=4 SV=1	Ndufa3	0	0	0	3	3	6	1.499	0.0	0.0164848652423
D3ZZN4	Protein LOC100362338 OS=Rattus norvegicus GN=LOC100362338 PE=4 SV=1	LOC100362338	8	5	8	0	1	1	-2.034	0.0	0.00231214616775
Q13951-2	Isoform 2 of Core-binding factor subunit beta OS=Homo sapiens GN=CBFB	CBFB	6	6	2	0	0	0	-1.581	0.0	0.0110441111448
P62997	Transformer-2 protein homolog beta OS=Rattus norvegicus GN=Tra2b PE=1 SV=1	Tra2b	6	5	8	3	5	3	-0.497	4.3e-05	0.192506490147
G5E9Q6	Profilin 2, isoform CRA_d OS=Homo sapiens GN=PFN2 PE=1 SV=1	PFN2	7	8	5	0	1	0	-1.994	0.0	0.00209868218469
A1L1J8	Protein Rab5b OS=Rattus norvegicus GN=Rab5b PE=2 SV=1	Rab5b	1	2	2	10	7	10	1.748	0.0	0.000179033416149
O95340-2	Isoform B of Bifunctional 3'-phosphoadenosine 5'-phosphosulfate synthase 2 OS=Homo sapiens GN=PAPSS2	PAPSS2	4	2	3	0	0	0	-1.177	0.0	0.0972771047968
Q9Y2I8-2	Isoform 2 of WD repeat-containing protein 37 OS=Homo sapiens GN=WDR37	WDR37	0	0	1	13	7	5	2.339	0.0	0.000623225443654
Q64057	Alpha-aminoadipic semialdehyde dehydrogenase OS=Rattus norvegicus GN=Aldh7a1 PE=1 SV=2	Aldh7a1	5	4	7	24	18	20	1.475	0.0	4.92273670072e-07
B2RYS8	NADH dehydrogenase (Ubiquinone) 1 beta subcomplex 8 OS=Rattus norvegicus GN=Ndufb8 PE=2 SV=1	Ndufb8	0	0	3	6	6	9	1.489	0.0	0.00293562122764
Q9HCD5	Nuclear receptor coactivator 5 OS=Homo sapiens GN=NCOA5 PE=1 SV=2	NCOA5	7	4	6	0	0	0	-1.841	0.0	0.00621721294637
P61959	Small ubiquitin-related modifier 2 OS=Rattus norvegicus GN=Sumo2 PE=1 SV=1	Sumo2	3	2	5	2	3	2	-0.342	0.069284	0.472880613377
Q920A6	Retinoid-inducible serine carboxypeptidase OS=Rattus norvegicus GN=Scpep1 PE=2 SV=1	Scpep1	3	4	6	2	4	5	-0.118	0.839217	0.788391439512
D4AB17	Protein LOC100912917 OS=Rattus norvegicus GN=LOC100912917 PE=4 SV=2	LOC100912917	7	4	6	6	8	2	-0.048	0.979254	0.887948942148
Q6P734	Plasma protease C1 inhibitor OS=Rattus norvegicus GN=Serping1 PE=2 SV=1	Serping1	0	2	2	0	0	0	-0.577	0.063952	0.467471028242
O75962	Triple functional domain protein OS=Homo sapiens GN=TRIO PE=1 SV=2	TRIO	0	2	3	14	12	11	1.919	0.0	5.74944149561e-06
Q15773	Myeloid leukemia factor 2 OS=Homo sapiens GN=MLF2 PE=1 SV=1	MLF2	1	2	0	3	2	3	0.73	0.000348	0.23800021491
O95372	Acyl-protein thioesterase 2 OS=Homo sapiens GN=LYPLA2 PE=1 SV=1	LYPLA2	5	2	3	5	2	1	-0.176	0.628781	0.712276804674
Q63798	Proteasome activator complex subunit 2 OS=Rattus norvegicus GN=Psme2 PE=2 SV=3	Psme2	3	7	15	2	3	6	-0.815	0.0	0.0323790190605
P40123	Adenylyl cyclase-associated protein 2 OS=Homo sapiens GN=CAP2 PE=1 SV=1	CAP2	3	1	8	10	8	15	1.101	0.0	0.0012659009026
Q9C005	Protein dpy-30 homolog OS=Homo sapiens GN=DPY30 PE=1 SV=1	DPY30	9	3	6	2	3	3	-0.814	0.0	0.0604495973395
B1WBY5	DnaJ (Hsp40) homolog, subfamily C, member 11 OS=Rattus norvegicus GN=Dnajc11 PE=2 SV=1	Dnajc11	1	3	3	5	2	3	0.396	0.042474	0.422900115151
E7EWD3	Disintegrin and metalloproteinase domain-containing protein 23 OS=Homo sapiens GN=ADAM23 PE=1 SV=2	ADAM23	0	0	0	8	7	8	2.06	0.0	0.000460740798318
P22413	Ectonucleotide pyrophosphatase/phosphodiesterase family member 1 OS=Homo sapiens GN=ENPP1 PE=1 SV=2	ENPP1	14	4	9	0	0	0	-2.286	0.0	0.000975496746324
Q9BUJ2	Heterogeneous nuclear ribonucleoprotein U-like protein 1 OS=Homo sapiens GN=HNRNPUL1 PE=1 SV=2	HNRNPUL1	16	8	16	0	0	1	-2.688	0.0	2.78585876285e-05
P51153	Ras-related protein Rab-13 OS=Homo sapiens GN=RAB13 PE=1 SV=1	RAB13	5	6	4	6	5	8	0.31	0.010415	0.353044580769
G3V946	AIP1, isoform CRA_a OS=Rattus norvegicus GN=Dpy30 PE=4 SV=1	Dpy30	6	3	6	3	7	4	-0.029	0.997037	0.937907599412
Q5M860	Protein Arhgdib OS=Rattus norvegicus GN=Arhgdib PE=2 SV=1	Arhgdib	6	8	6	1	2	6	-0.779	0.0	0.0510570457852
Q6IBS0	Twinfilin-2 OS=Homo sapiens GN=TWF2 PE=1 SV=2	TWF2	12	14	17	5	10	10	-0.504	0.0	0.0420828413048
Q95604	HLA class I histocompatibility antigen, Cw-17 alpha chain OS=Homo sapiens GN=HLA-C PE=1 SV=1	HLA	11	7	8	0	0	0	-2.269	0.0	0.000422205683507
X6RM00	ELKS/Rab6-interacting/CAST family member 1 OS=Homo sapiens GN=ERC1 PE=1 SV=1	ERC1	7	7	6	3	2	2	-1.069	0.0	0.0213408122216
Q9H492-2	Isoform 2 of Microtubule-associated proteins 1A/1B light chain 3A OS=Homo sapiens GN=MAP1LC3A	MAP1LC3A	1	0	4	4	4	3	0.691	9.4e-05	0.206086492889
P20762	Ig gamma-2C chain C region OS=Rattus norvegicus PE=2 SV=1	NOGENE	1	2	9	0	0	0	-1.541	0.0	0.0293539617677
Q8K3X8	Heat shock factor-binding protein 1 OS=Rattus norvegicus GN=Hsbp1 PE=3 SV=1	Hsbp1	3	1	3	8	5	6	1.111	0.0	0.0102671397335
P63055	Purkinje cell protein 4 OS=Rattus norvegicus GN=Pcp4 PE=1 SV=2	Pcp4	1	0	2	16	29	15	2.941	0.0	3.79027532554e-07
Q4V8E1	GATA zinc finger domain containing 2B OS=Rattus norvegicus GN=Gatad2b PE=2 SV=1	Gatad2b	3	2	3	0	1	0	-1.099	1e-06	0.12441579779
P30481	HLA class I histocompatibility antigen, B-44 alpha chain OS=Homo sapiens GN=HLA-B PE=1 SV=1	HLA	16	19	19	0	0	0	-3.02	0.0	1.53749138323e-06
F1LNN1	Proteasome subunit beta type OS=Rattus norvegicus GN=Psmb3 PE=3 SV=2	Psmb3	8	8	5	7	6	5	-0.082	0.840601	0.789007230961
Q9WUC4	Copper transport protein ATOX1 OS=Rattus norvegicus GN=Atox1 PE=1 SV=1	Atox1	2	2	4	4	3	4	0.351	0.064538	0.447912378955
Q68FU3	Electron transfer flavoprotein subunit beta OS=Rattus norvegicus GN=Etfb PE=2 SV=3	Etfb	8	5	7	15	14	12	0.786	0.0	0.00471185517373
A0A096MJN4	Protein Sept4 OS=Rattus norvegicus GN=Sept4 PE=3 SV=1	Sept4	1	0	4	21	18	21	2.477	0.0	4.1864622181e-08
Q62824	Exocyst complex component 4 OS=Rattus norvegicus GN=Exoc4 PE=1 SV=1	Exoc4	4	4	7	10	12	7	0.764	0.0	0.0190423945629
Q9H3U1	Protein unc-45 homolog A OS=Homo sapiens GN=UNC45A PE=1 SV=1	UNC45A	18	9	11	0	0	0	-2.679	0.0	3.1699587645e-05
P50552	Vasodilator-stimulated phosphoprotein OS=Homo sapiens GN=VASP PE=1 SV=3	VASP	10	7	13	0	0	0	-2.39	0.0	0.000123838629385
A0A087WW46	Nodal modulator 1 OS=Homo sapiens GN=NOMO1 PE=1 SV=1	NOMO1	10	6	10	1	1	1	-2.254	0.0	0.000380575003669
P06730-2	Isoform 2 of Eukaryotic translation initiation factor 4E OS=Homo sapiens GN=EIF4E	EIF4E	7	6	6	7	10	4	0.131	0.686811	0.674485453696
Q00765	Receptor expression-enhancing protein 5 OS=Homo sapiens GN=REEP5 PE=1 SV=3	REEP5	5	5	3	0	0	0	-1.56	0.0	0.0181815458292
Q8WX93	Palladin OS=Homo sapiens GN=PALLD PE=1 SV=3	PALLD	7	2	14	0	0	0	-2.109	0.0	0.00101045295577
Q9Y3P9	Rab GTPase-activating protein 1 OS=Homo sapiens GN=RABGAP1 PE=1 SV=3	RABGAP1	1	2	4	2	0	6	0.288	0.401336	0.598193588476
P05067	Amyloid beta A4 protein OS=Homo sapiens GN=APP PE=1 SV=3	APP	4	0	3	9	4	9	1.083	0.0	0.0160621622051
Q5M8C3	Protein Serpina4 OS=Rattus norvegicus GN=Serpina4 PE=2 SV=1	Serpina4	5	1	7	0	0	0	-1.632	0.0	0.0225425301463
E7EMB1	Switch-associated protein 70 OS=Homo sapiens GN=SWAP70 PE=1 SV=1	SWAP70	8	7	9	0	0	0	-2.214	0.0	0.00103439744237
P23258	Tubulin gamma-1 chain OS=Homo sapiens GN=TUBG1 PE=1 SV=2	TUBG1	8	2	4	3	2	2	-0.664	2e-06	0.136619082151
P51808	Dynein light chain Tctex-type 3 OS=Homo sapiens GN=DYNLT3 PE=1 SV=1	DYNLT3	5	4	3	0	0	0	-1.443	0.0	0.0434768268713
D4ABK1	Protein Syngr3 OS=Rattus norvegicus GN=Syngr3 PE=4 SV=1	Syngr3	2	0	1	4	6	6	1.506	0.0	0.00693394760608
Q15121-2	Isoform 2 of Astrocytic phosphoprotein PEA-15 OS=Homo sapiens GN=PEA15	PEA15	7	9	8	12	12	12	0.445	0.0	0.0958728609827
Q9Y6Y8	SEC23-interacting protein OS=Homo sapiens GN=SEC23IP PE=1 SV=1	SEC23IP	11	5	4	2	0	1	-1.634	0.0	0.00268388441769
R4GMU1	GDH/6PGL endoplasmic bifunctional protein OS=Homo sapiens GN=H6PD PE=1 SV=1	H6PD	5	3	4	0	0	0	-1.513	0.0	0.0286841738947
P0C5X8	Protein tweety homolog 1 OS=Rattus norvegicus GN=Ttyh1 PE=3 SV=1	Ttyh1	0	0	0	7	5	6	1.922	0.0	0.00161214719158
D4AEI5	Protein Myef2 OS=Rattus norvegicus GN=Myef2 PE=4 SV=1	Myef2	0	0	2	12	19	13	2.578	0.0	7.36009293818e-06
M0R776	Protein Mrps36 OS=Rattus norvegicus GN=Mrps36 PE=4 SV=1	Mrps36	0	0	1	5	3	5	1.505	0.0	0.0244616440277
M0R763	Protein LOC100911337 OS=Rattus norvegicus GN=LOC100911337 PE=4 SV=1	LOC100911337	6	5	5	2	2	3	-0.845	0.0	0.079293523609
P11388-4	Isoform 4 of DNA topoisomerase 2-alpha OS=Homo sapiens GN=TOP2A	TOP2A	8	2	3	0	0	0	-1.513	0.0	0.0317058122356
F1LML7	Protein Hip1r OS=Rattus norvegicus GN=Hip1r PE=4 SV=1	Hip1r	0	0	0	6	9	11	2.31	0.0	0.000673119576795
Q5FVH2	Phospholipase D3 OS=Rattus norvegicus GN=Pld3 PE=2 SV=1	Pld3	1	1	2	0	0	1	-0.285	0.686832	0.731372780812
P15374	Ubiquitin carboxyl-terminal hydrolase isozyme L3 OS=Homo sapiens GN=UCHL3 PE=1 SV=1	UCHL3	4	11	6	3	4	2	-0.812	0.0	0.0480416301954
Q7TQ85	Ac1164 OS=Rattus norvegicus GN=Pdhx PE=2 SV=1	Pdhx	2	1	3	12	14	14	1.968	0.0	6.47665346947e-06
D3ZKG1	Protein Mut OS=Rattus norvegicus GN=Mut PE=4 SV=1	Mut	4	2	3	3	0	1	-0.617	0.001598	0.291654060623
Q68FR2	Bridging integrator 2 OS=Rattus norvegicus GN=Bin2 PE=1 SV=1	Bin2	2	3	9	1	2	1	-1.31	0.0	0.0224952448512
A0A0A0MRR7	U1 small nuclear ribonucleoprotein C OS=Homo sapiens GN=SNRPC PE=1 SV=1	SNRPC	3	0	5	4	1	1	-0.426	0.050391	0.451990923957
Q9GZT4	Serine racemase OS=Homo sapiens GN=SRR PE=1 SV=1	SRR	2	7	3	3	2	1	-0.674	2e-05	0.177048061705
Q8TD19	Serine/threonine-protein kinase Nek9 OS=Homo sapiens GN=NEK9 PE=1 SV=2	NEK9	4	6	6	0	0	0	-1.803	0.0	0.00617013927559
Q93008	Probable ubiquitin carboxyl-terminal hydrolase FAF-X OS=Homo sapiens GN=USP9X PE=1 SV=3	USP9X	9	9	10	18	15	17	0.652	0.0	0.0065757281147
P53676	AP-3 complex subunit mu-1 OS=Rattus norvegicus GN=Ap3m1 PE=1 SV=1	Ap3m1	6	5	4	2	3	4	-0.516	0.000236	0.233339675795
E9PU13	Protein Snx4 OS=Rattus norvegicus GN=Snx4 PE=4 SV=1	Snx4	0	1	1	2	4	2	1.081	0.0	0.112693947801
O88831	Calcium/calmodulin-dependent protein kinase kinase 2 OS=Rattus norvegicus GN=Camkk2 PE=1 SV=1	Camkk2	0	0	0	12	6	13	2.578	0.0	8.87696830669e-05
A0A024QZX5	Serpin B6 OS=Homo sapiens GN=SERPINB6 PE=1 SV=1	SERPINB6	7	10	10	0	0	0	-2.243	0.0	0.000717508640137
M0R907	Protein Snrpd3 OS=Rattus norvegicus GN=Snrpd3 PE=4 SV=1	Snrpd3	6	3	5	2	3	3	-0.522	0.000518	0.255454686976
O00629	Importin subunit alpha-3 OS=Homo sapiens GN=KPNA4 PE=1 SV=1	KPNA4	14	7	12	4	5	6	-0.741	0.0	0.0164758665055
Q9WVR7	Protein phosphatase 1F OS=Rattus norvegicus GN=Ppm1f PE=2 SV=1	Ppm1f	2	1	2	1	2	3	0.231	0.831595	0.71809944707
O14786	Neuropilin-1 OS=Homo sapiens GN=NRP1 PE=1 SV=3	NRP1	13	1	7	0	1	0	-2.018	0.0	0.00281269294802
Q4AE70	Histone-arginine methyltransferase CARM1 OS=Rattus norvegicus GN=Carm1 PE=1 SV=1	Carm1	6	5	4	1	2	0	-1.368	0.0	0.0184480676468
Q9NRX4	14 kDa phosphohistidine phosphatase OS=Homo sapiens GN=PHPT1 PE=1 SV=1	PHPT1	8	1	6	3	1	2	-0.921	0.0	0.0485639618507
Q5U2X8	Acyl-CoA thioesterase 9 OS=Rattus norvegicus GN=Acot9 PE=2 SV=1	Acot9	0	0	5	13	13	15	1.899	0.0	3.76046901092e-06
P07948	Tyrosine-protein kinase Lyn OS=Homo sapiens GN=LYN PE=1 SV=3	LYN	1	3	4	1	3	6	0.243	0.414594	0.601948863313
P13716	Delta-aminolevulinic acid dehydratase OS=Homo sapiens GN=ALAD PE=1 SV=1	ALAD	3	2	2	0	0	0	-0.842	0.000576	0.258644811015
Q13825	Methylglutaconyl-CoA hydratase, mitochondrial OS=Homo sapiens GN=AUH PE=1 SV=1	AUH	2	1	0	6	10	7	1.871	0.0	0.000202321533843
P49756	RNA-binding protein 25 OS=Homo sapiens GN=RBM25 PE=1 SV=3	RBM25	4	4	3	1	0	1	-1.435	0.0	0.0345408985159
Q969H8	Myeloid-derived growth factor OS=Homo sapiens GN=MYDGF PE=1 SV=1	MYDGF	6	3	7	0	0	1	-1.739	0.0	0.00589257545167
Q6AXW2	Protein Tmod3 OS=Rattus norvegicus GN=Tmod3 PE=2 SV=1	Tmod3	5	7	11	1	0	0	-2.135	0.0	0.00124093644697
D3ZW55	Inosine triphosphate pyrophosphatase OS=Rattus norvegicus GN=Itpa PE=3 SV=1	Itpa	0	2	3	10	12	10	1.762	0.0	9.59545801787e-05
I3L3M7	Thioredoxin domain-containing protein 17 OS=Homo sapiens GN=TXNDC17 PE=1 SV=1	TXNDC17	7	4	8	0	0	0	-1.899	0.0	0.00272561288829
P56192	Methionine--tRNA ligase, cytoplasmic OS=Homo sapiens GN=MARS PE=1 SV=2	MARS	1	2	13	1	1	1	-1.788	0.0	0.00963949470105
D3ZHX3	Protein Diras2 OS=Rattus norvegicus GN=Diras2 PE=4 SV=1	Diras2	0	0	1	7	9	10	2.297	0.0	0.000133127413386
Q96C19	EF-hand domain-containing protein D2 OS=Homo sapiens GN=EFHD2 PE=1 SV=1	EFHD2	4	3	5	7	6	6	0.523	1.8e-05	0.173166328328
Q14161	ARF GTPase-activating protein GIT2 OS=Homo sapiens GN=GIT2 PE=1 SV=2	GIT2	4	5	4	1	1	2	-1.206	0.0	0.0395901334004
P00167	Cytochrome b5 OS=Homo sapiens GN=CYB5A PE=1 SV=2	CYB5A	2	1	3	6	6	3	1.02	0.0	0.0415399331734
Q96A49	Synapse-associated protein 1 OS=Homo sapiens GN=SYAP1 PE=1 SV=1	SYAP1	3	4	4	0	0	0	-1.393	0.0	0.0498440372994
Q99816	Tumor susceptibility gene 101 protein OS=Homo sapiens GN=TSG101 PE=1 SV=2	TSG101	6	5	3	2	4	2	-0.532	0.000288	0.238716882585
P07741	Adenine phosphoribosyltransferase OS=Homo sapiens GN=APRT PE=1 SV=2	APRT	8	7	9	0	0	0	-2.146	0.0	0.00136240300203
Q86XR7-2	Isoform 2 of TIR domain-containing adapter molecule 2 OS=Homo sapiens GN=TICAM2	TICAM2	3	5	7	1	0	2	-1.358	0.0	0.0224303683606
P68036-3	Isoform 3 of Ubiquitin-conjugating enzyme E2 L3 OS=Homo sapiens GN=UBE2L3	UBE2L3	11	15	9	6	8	11	-0.298	0.000868	0.271332121893
A0A087X1W2	Protein arginine N-methyltransferase 1 OS=Homo sapiens GN=PRMT1 PE=1 SV=1	PRMT1	7	9	9	1	2	2	-1.623	0.0	0.00114838165753
G3V7G0	Cytoplasmic dynein 1 light intermediate chain 1 OS=Rattus norvegicus GN=Dync1li1 PE=4 SV=1	Dync1li1	4	2	8	11	8	7	0.685	0.0	0.0339470565308
Q5PPG2	Legumain OS=Rattus norvegicus GN=Lgmn PE=2 SV=1	Lgmn	7	1	9	0	0	0	-1.832	0.0	0.00626080603962
O14653	Golgi SNAP receptor complex member 2 OS=Homo sapiens GN=GOSR2 PE=1 SV=2	GOSR2	6	4	4	0	0	1	-1.593	0.0	0.0183094473346
Q6IRE4	Tumor susceptibility gene 101 protein OS=Rattus norvegicus GN=Tsg101 PE=1 SV=1	Tsg101	5	4	3	3	5	4	0.064	1.0	0.872014640245
O35458	Vesicular inhibitory amino acid transporter OS=Rattus norvegicus GN=Slc32a1 PE=1 SV=1	Slc32a1	0	0	2	12	12	10	2.281	0.0	3.74779170669e-06
A9Z1X7	Serine/arginine repetitive matrix protein 1 OS=Homo sapiens GN=SRRM1 PE=1 SV=1	SRRM1	5	4	4	0	0	1	-1.571	0.0	0.0220793523859
Q13740	CD166 antigen OS=Homo sapiens GN=ALCAM PE=1 SV=2	ALCAM	2	5	7	5	7	7	0.361	0.003016	0.304373378682
P49770	Translation initiation factor eIF-2B subunit beta OS=Homo sapiens GN=EIF2B2 PE=1 SV=3	EIF2B2	6	4	5	0	0	0	-1.694	0.0	0.0144010876724
Q91XR8	Phospholipid hydroperoxide glutathione peroxidase, nuclear OS=Rattus norvegicus GN=Gpx4 PE=2 SV=3	Gpx4	1	0	1	5	4	3	1.53	0.0	0.0260007879728
O00203	AP-3 complex subunit beta-1 OS=Homo sapiens GN=AP3B1 PE=1 SV=3	AP3B1	12	8	9	2	4	4	-1.027	0.0	0.0059649848588
G5EA30	CUG triplet repeat, RNA binding protein 1, isoform CRA_c OS=Homo sapiens GN=CELF1 PE=1 SV=1	CELF1	8	4	9	2	1	4	-1.072	0.0	0.0185177216179
Q6P686	Osteoclast-stimulating factor 1 OS=Rattus norvegicus GN=Ostf1 PE=2 SV=1	Ostf1	5	7	6	2	3	3	-0.812	0.0	0.0635676716925
O75506	Heat shock factor-binding protein 1 OS=Homo sapiens GN=HSBP1 PE=1 SV=1	HSBP1	9	13	8	0	0	0	-2.367	0.0	0.000350629702442
Q9Y5P6-2	Isoform 2 of Mannose-1-phosphate guanyltransferase beta OS=Homo sapiens GN=GMPPB	GMPPB	6	6	5	0	1	1	-1.81	0.0	0.00568356050648
D4A3V2	NADH dehydrogenase (Ubiquinone) 1 alpha subcomplex, 6 (B14) (Predicted) OS=Rattus norvegicus GN=Ndufa6 PE=3 SV=1	Ndufa6	1	1	2	8	7	11	1.997	0.0	8.81822629021e-05
P23965	Enoyl-CoA delta isomerase 1, mitochondrial OS=Rattus norvegicus GN=Eci1 PE=1 SV=1	Eci1	1	0	1	4	6	6	1.795	0.0	0.00900932737428
Q9UBI6	Guanine nucleotide-binding protein G(I)/G(S)/G(O) subunit gamma-12 OS=Homo sapiens GN=GNG12 PE=1 SV=3	GNG12	4	3	2	2	1	1	-0.835	5.8e-05	0.199106968068
C9J7E5	Transportin-3 OS=Homo sapiens GN=TNPO3 PE=1 SV=1	TNPO3	13	13	7	1	4	2	-1.534	0.0	0.000408392870882
Q99653	Calcineurin B homologous protein 1 OS=Homo sapiens GN=CHP1 PE=1 SV=3	CHP1	2	2	2	4	2	3	0.372	0.106464	0.481245966327
Q13427	Peptidyl-prolyl cis-trans isomerase G OS=Homo sapiens GN=PPIG PE=1 SV=2	PPIG	6	1	4	1	0	0	-1.354	0.0	0.0568190790108
D4ABZ9	Protein Rpl31l4 (Fragment) OS=Rattus norvegicus GN=Rpl31l4 PE=4 SV=2	Rpl31l4	7	1	3	2	1	1	-1.061	0.0	0.0776983127496
Q5M7A4	Ubiquitin-like modifier-activating enzyme 5 OS=Rattus norvegicus GN=Uba5 PE=2 SV=1	Uba5	1	1	2	7	5	6	1.646	0.0	0.00354550500853
D4ACG7	Protein Cpne6 OS=Rattus norvegicus GN=Cpne6 PE=4 SV=2	Cpne6	0	0	0	13	22	11	2.804	0.0	2.14152589252e-05
O60568	Procollagen-lysine,2-oxoglutarate 5-dioxygenase 3 OS=Homo sapiens GN=PLOD3 PE=1 SV=1	PLOD3	11	15	7	0	0	0	-2.434	0.0	0.000121341455219
P11166	Solute carrier family 2, facilitated glucose transporter member 1 OS=Homo sapiens GN=SLC2A1 PE=1 SV=2	SLC2A1	1	4	1	5	8	8	1.322	0.0	0.00249126815243
P48059-3	Isoform 3 of LIM and senescent cell antigen-like-containing domain protein 1 OS=Homo sapiens GN=LIMS1	LIMS1	8	2	5	0	0	0	-1.661	0.0	0.0114290290572
Q6P2A5	Adenylate kinase 3 OS=Rattus norvegicus GN=Ak3 PE=2 SV=1	Ak3	4	2	2	5	3	2	0.296	0.207083	0.533087397803
D3ZZK3	Receptor protein-tyrosine kinase OS=Rattus norvegicus GN=Epha4 PE=4 SV=1	Epha4	0	0	0	10	6	16	2.597	0.0	2.80680625023e-05
Q9ERL1	Cytochrome b-245, beta polypeptide, isoform CRA_a OS=Rattus norvegicus GN=Cybb PE=2 SV=2	Cybb	0	1	2	0	0	0	-0.349	0.427619	0.647024286894
P35269	General transcription factor IIF subunit 1 OS=Homo sapiens GN=GTF2F1 PE=1 SV=2	GTF2F1	3	2	6	0	0	0	-1.297	0.0	0.0602035417085
F1M4A0	Protein Tjp1 OS=Rattus norvegicus GN=Tjp1 PE=1 SV=2	Tjp1	11	5	11	5	5	7	-0.431	5e-06	0.15157226285
D3ZJ01	Protein RGD1307235 OS=Rattus norvegicus GN=RGD1307235 PE=4 SV=1	RGD1307235	0	0	1	12	4	15	2.421	0.0	0.000105232190801
Q641W2	UPF0160 protein MYG1, mitochondrial OS=Rattus norvegicus GN=Myg1 PE=1 SV=1	Myg1	5	4	3	0	0	2	-1.184	0.0	0.051319313776
Q14978-2	Isoform Beta of Nucleolar and coiled-body phosphoprotein 1 OS=Homo sapiens GN=NOLC1	NOLC1	11	15	8	2	1	1	-2.221	0.0	0.000215175079381
F1LQ26	Rap guanine nucleotide exchange factor 4 (Fragment) OS=Rattus norvegicus GN=Rapgef4 PE=4 SV=2	Rapgef4	0	0	0	6	4	7	1.878	0.0	0.00200223895896
Q12965	Unconventional myosin-Ie OS=Homo sapiens GN=MYO1E PE=1 SV=2	MYO1E	4	4	9	0	0	0	-1.78	0.0	0.00694646286173
P49802	Regulator of G-protein signaling 7 OS=Homo sapiens GN=RGS7 PE=1 SV=3	RGS7	0	0	1	7	7	8	2.062	0.0	0.000992655899457
D3ZPI8	Complement component 8, gamma polypeptide (Predicted), isoform CRA_a OS=Rattus norvegicus GN=C8g PE=4 SV=1	C8g	0	2	0	0	0	0	-0.298	0.63107	0.713022369022
Q9NZN4	EH domain-containing protein 2 OS=Homo sapiens GN=EHD2 PE=1 SV=2	EHD2	7	7	6	0	0	0	-2.057	0.0	0.00297702822784
Q62991	Sec1 family domain-containing protein 1 OS=Rattus norvegicus GN=Scfd1 PE=1 SV=1	Scfd1	1	2	0	5	2	2	0.879	8e-06	0.159397738127
Q9H4A3-7	Isoform 6 of Serine/threonine-protein kinase WNK1 OS=Homo sapiens GN=WNK1	WNK1	2	2	3	1	0	0	-0.92	0.00022	0.231462500482
P13234	Calcium/calmodulin-dependent protein kinase type IV OS=Rattus norvegicus GN=Camk4 PE=1 SV=3	Camk4	0	0	0	7	7	8	2.117	0.0	0.00152124461671
Q01130	Serine/arginine-rich splicing factor 2 OS=Homo sapiens GN=SRSF2 PE=1 SV=4	SRSF2	3	4	6	1	0	1	-1.596	0.0	0.0295627388144
Q9H857-2	Isoform 2 of 5'-nucleotidase domain-containing protein 2 OS=Homo sapiens GN=NT5DC2	NT5DC2	11	7	10	0	0	0	-2.328	0.0	0.00019749449004
K7ERG4	Small nuclear ribonucleoprotein Sm D2 OS=Homo sapiens GN=SNRPD2 PE=1 SV=1	SNRPD2	5	2	3	1	2	1	-0.894	2e-06	0.140454668538
D3ZX38	Prefoldin 1 (Predicted) OS=Rattus norvegicus GN=Pfdn1 PE=4 SV=1	Pfdn1	3	4	5	2	3	0	-0.667	2.6e-05	0.181909077792
F1M8B7	Protein Chmp2b OS=Rattus norvegicus GN=Chmp2b PE=4 SV=2	Chmp2b	2	2	2	2	2	1	-0.171	0.806589	0.774724943744
P97849	Long-chain fatty acid transport protein 1 OS=Rattus norvegicus GN=Slc27a1 PE=2 SV=1	Slc27a1	1	0	1	4	5	5	1.608	0.0	0.0178748702618
Q6Y7W6	PERQ amino acid-rich with GYF domain-containing protein 2 OS=Homo sapiens GN=GIGYF2 PE=1 SV=1	GIGYF2	8	3	7	0	0	5	-0.916	0.0	0.0363313047572
Q10471	Polypeptide N-acetylgalactosaminyltransferase 2 OS=Homo sapiens GN=GALNT2 PE=1 SV=1	GALNT2	6	8	7	0	0	0	-2.011	0.0	0.000814263869765
G3V7P1	Syntaxin-12 OS=Rattus norvegicus GN=Stx12 PE=1 SV=1	Stx12	1	1	2	14	13	19	2.4	0.0	1.66510158243e-07
E9PHN6	Glutathione S-transferase Mu 2 OS=Homo sapiens GN=GSTM2 PE=1 SV=1	GSTM2	4	5	5	7	7	10	0.64	0.0	0.0521855428952
Q99JE4	Ras-specific guanine nucleotide-releasing factor 2 OS=Rattus norvegicus GN=Rasgrf2 PE=1 SV=1	Rasgrf2	0	0	0	6	0	4	1.393	0.0	0.0556968644026
P55084	Trifunctional enzyme subunit beta, mitochondrial OS=Homo sapiens GN=HADHB PE=1 SV=3	HADHB	9	5	12	0	2	0	-1.892	0.0	0.00126236936759
O75964	ATP synthase subunit g, mitochondrial OS=Homo sapiens GN=ATP5L PE=1 SV=3	ATP5L	3	2	4	0	0	0	-1.176	0.0	0.091988571501
P61515	Putative 60S ribosomal protein L37a OS=Rattus norvegicus GN=Rpl37a-ps1 PE=5 SV=2	Rpl37a	6	1	4	3	2	4	-0.123	0.840255	0.788853270724
Q9UPT5	Exocyst complex component 7 OS=Homo sapiens GN=EXOC7 PE=1 SV=3	EXOC7	4	2	1	1	5	6	0.59	7.2e-05	0.200369344745
A0A087WSV8	Nucleobindin 2, isoform CRA_b OS=Homo sapiens GN=NUCB2 PE=1 SV=1	NUCB2	15	11	15	0	0	0	-2.724	0.0	2.66208554018e-05
O75899	Gamma-aminobutyric acid type B receptor subunit 2 OS=Homo sapiens GN=GABBR2 PE=1 SV=1	GABBR2	0	0	1	9	7	7	2.236	0.0	0.00139685559597
Q5TF21	Protein SOGA3 OS=Homo sapiens GN=SOGA3 PE=2 SV=1	SOGA3	0	0	0	7	6	10	2.244	0.0	0.000906644844599
Q7TP78	Aa2-258 OS=Rattus norvegicus GN=Ndufa8 PE=2 SV=1	Ndufa8	3	1	3	6	3	4	0.68	2e-06	0.141399323961
Q68FX4	Hematopoietic cell specific Lyn substrate 1 OS=Rattus norvegicus GN=Hcls1 PE=2 SV=1	Hcls1	2	6	7	0	0	1	-1.687	0.0	0.0116523950165
F8W785	Golgi integral membrane protein 4 OS=Homo sapiens GN=GOLIM4 PE=1 SV=1	GOLIM4	9	6	7	0	0	0	-2.06	0.0	0.00286091504977
Q16222	UDP-N-acetylhexosamine pyrophosphorylase OS=Homo sapiens GN=UAP1 PE=1 SV=3	UAP1	6	5	6	1	2	1	-1.485	0.0	0.00814016728526
O95816	BAG family molecular chaperone regulator 2 OS=Homo sapiens GN=BAG2 PE=1 SV=1	BAG2	7	3	11	1	0	0	-2.012	0.0	0.00141536111007
F1M978	Inositol monophosphatase 1 OS=Rattus norvegicus GN=Impa1 PE=4 SV=1	Impa1	0	0	1	13	11	9	2.606	0.0	8.32309499998e-06
Q96GG9	DCN1-like protein 1 OS=Homo sapiens GN=DCUN1D1 PE=1 SV=1	DCUN1D1	2	1	4	1	0	1	-0.839	0.000504	0.254661447514
G3V7N9	Complement C1q subcomponent subunit B OS=Rattus norvegicus GN=C1qb PE=4 SV=1	C1qb	4	3	3	0	0	3	-0.706	0.000185	0.226931888475
A0A087WYK8	Nardilysin OS=Homo sapiens GN=NRD1 PE=1 SV=1	NRD1	12	8	16	0	0	0	-2.569	0.0	9.40696533391e-05
Q9Y263	Phospholipase A-2-activating protein OS=Homo sapiens GN=PLAA PE=1 SV=2	PLAA	8	6	7	1	4	4	-0.851	0.0	0.0438522860616
O60271	C-Jun-amino-terminal kinase-interacting protein 4 OS=Homo sapiens GN=SPAG9 PE=1 SV=4	SPAG9	3	9	2	1	2	4	-0.714	2e-06	0.13669815727
P70470	Acyl-protein thioesterase 1 OS=Rattus norvegicus GN=Lypla1 PE=1 SV=1	Lypla1	0	1	1	1	2	1	0.337	0.642839	0.662691627939
M0RB03	Protein LOC100911677 OS=Rattus norvegicus GN=LOC100911677 PE=4 SV=1	LOC100911677	1	2	2	1	1	1	-0.612	0.06007	0.463314499206
P54690	Branched-chain-amino-acid aminotransferase, cytosolic OS=Rattus norvegicus GN=Bcat1 PE=1 SV=1	Bcat1	1	0	1	12	14	14	2.874	0.0	2.33483632938e-05
P53007	Tricarboxylate transport protein, mitochondrial OS=Homo sapiens GN=SLC25A1 PE=1 SV=2	SLC25A1	1	5	4	2	2	3	-0.35	0.102128	0.50082006121
A0A0A0MR88	WASH complex subunit FAM21C OS=Homo sapiens GN=FAM21C PE=1 SV=1	FAM21C	6	3	3	0	0	1	-1.479	0.0	0.0328264127135
B0BNM1	NAD(P)H-hydrate epimerase OS=Rattus norvegicus GN=Apoa1bp PE=2 SV=1	Apoa1bp	3	0	4	4	3	5	0.521	0.000859	0.263438886935
Q00566-2	Isoform B of Methyl-CpG-binding protein 2 OS=Rattus norvegicus GN=Mecp2	Mecp2	0	0	0	2	7	4	1.646	0.0	0.0191755763289
D3ZJ63	Protein Rab11fip5 (Fragment) OS=Rattus norvegicus GN=Rab11fip5 PE=4 SV=2	Rab11fip5	1	0	1	5	5	5	1.786	0.0	0.00613457819885
P31647	Sodium- and chloride-dependent GABA transporter 3 OS=Rattus norvegicus GN=Slc6a11 PE=2 SV=1	Slc6a11	0	0	1	8	12	7	2.331	0.0	0.000268120534822
Q157S1	CREB-regulated transcription coactivator 1 OS=Rattus norvegicus GN=Crtc1 PE=1 SV=1	Crtc1	0	0	0	6	4	10	2.026	0.0	0.00301504350911
Q6IRL2	Mitofusin 2 OS=Rattus norvegicus GN=LOC100911485 PE=2 SV=1	LOC100911485	1	2	0	4	4	1	0.889	6e-06	0.154215022334
Q9NZ08-2	Isoform 2 of Endoplasmic reticulum aminopeptidase 1 OS=Homo sapiens GN=ERAP1	ERAP1	11	5	8	1	0	1	-2.234	0.0	0.000807532306836
Q9BXS5-2	Isoform 2 of AP-1 complex subunit mu-1 OS=Homo sapiens GN=AP1M1	AP1M1	5	4	7	10	10	9	0.681	0.0	0.0271676861339
Q9QYU2	Elongation factor Ts, mitochondrial OS=Rattus norvegicus GN=Tsfm PE=2 SV=1	Tsfm	0	0	0	8	4	5	1.964	0.0	0.00677512348486
O43172	U4/U6 small nuclear ribonucleoprotein Prp4 OS=Homo sapiens GN=PRPF4 PE=1 SV=2	PRPF4	7	3	3	0	0	0	-1.611	0.0	0.0211162206413
Q14914	Prostaglandin reductase 1 OS=Homo sapiens GN=PTGR1 PE=1 SV=2	PTGR1	6	6	7	0	0	0	-1.91	0.0	0.00373400830435
Q9HC07	Transmembrane protein 165 OS=Homo sapiens GN=TMEM165 PE=1 SV=1	TMEM165	7	2	2	0	0	0	-1.373	0.0	0.0650084505161
P29147	D-beta-hydroxybutyrate dehydrogenase, mitochondrial OS=Rattus norvegicus GN=Bdh1 PE=1 SV=2	Bdh1	0	0	0	4	5	6	1.826	0.0	0.00982580515143
Q6TUG7	LRRGT00077 OS=Rattus norvegicus PE=2 SV=1	NOGENE	4	2	5	0	0	0	-1.385	0.0	0.0481208096165
Q6AXX6	Redox-regulatory protein FAM213A OS=Rattus norvegicus GN=Fam213a PE=1 SV=1	Fam213a	0	0	0	4	4	3	1.416	0.0	0.0300371613888
Q9UJW0-3	Isoform 3 of Dynactin subunit 4 OS=Homo sapiens GN=DCTN4	DCTN4	6	2	1	4	3	5	0.336	0.09317	0.471956095916
Q8WXF1	Paraspeckle component 1 OS=Homo sapiens GN=PSPC1 PE=1 SV=1	PSPC1	3	3	2	6	7	6	0.896	0.0	0.0358609999049
P33316	Deoxyuridine 5'-triphosphate nucleotidohydrolase, mitochondrial OS=Homo sapiens GN=DUT PE=1 SV=4	DUT	9	5	7	0	0	0	-2.052	0.0	0.00235559000129
Q6Q629	Inactive dipeptidyl peptidase 10 OS=Rattus norvegicus GN=Dpp10 PE=1 SV=1	Dpp10	0	0	0	16	12	19	2.892	0.0	6.16354828751e-06
A0A024RBT2	Diablo homolog, mitochondrial OS=Homo sapiens GN=DIABLO PE=1 SV=1	DIABLO	3	3	2	0	0	0	-1.01	1.3e-05	0.168265046037
P05165	Propionyl-CoA carboxylase alpha chain, mitochondrial OS=Homo sapiens GN=PCCA PE=1 SV=4	PCCA	1	1	0	2	2	2	0.753	0.005573	0.327283604947
D3ZC63	Protein Cmpk2 OS=Rattus norvegicus GN=Cmpk2 PE=4 SV=2	Cmpk2	1	0	0	2	5	4	1.404	0.0	0.0307804117752
Q13131-2	Isoform 2 of 5'-AMP-activated protein kinase catalytic subunit alpha-1 OS=Homo sapiens GN=PRKAA1	PRKAA1	5	4	4	1	2	1	-1.223	0.0	0.0445901860503
D3ZWX4	NCK interacting protein with SH3 domain (Predicted), isoform CRA_a OS=Rattus norvegicus GN=Nckipsd PE=4 SV=2	Nckipsd	0	0	1	6	4	4	1.709	0.0	0.0166566633923
Q53GQ0	Very-long-chain 3-oxoacyl-CoA reductase OS=Homo sapiens GN=HSD17B12 PE=1 SV=2	HSD17B12	4	3	2	0	1	0	-1.184	0.0	0.098514166971
E9PTX9	Protein Slc12a2 OS=Rattus norvegicus GN=Slc12a2 PE=4 SV=1	Slc12a2	0	1	1	12	10	13	2.516	0.0	1.08400631795e-05
P57113	Maleylacetoacetate isomerase OS=Rattus norvegicus GN=Gstz1 PE=1 SV=2	Gstz1	0	0	0	8	9	4	2.168	0.0	0.0016444794045
G3V4C6	UPF0568 protein C14orf166 OS=Homo sapiens GN=C14orf166 PE=1 SV=1	C14orf166	5	6	6	3	2	3	-0.709	0.0	0.0941699123588
P31937	3-hydroxyisobutyrate dehydrogenase, mitochondrial OS=Homo sapiens GN=HIBADH PE=1 SV=2	HIBADH	7	3	4	2	3	1	-0.847	0.0	0.0999079598556
P26885	Peptidyl-prolyl cis-trans isomerase FKBP2 OS=Homo sapiens GN=FKBP2 PE=1 SV=2	FKBP2	5	1	2	2	4	8	0.606	1.4e-05	0.169038456525
Q9UDY2-7	Isoform 7 of Tight junction protein ZO-2 OS=Homo sapiens GN=TJP2	TJP2	5	4	5	0	0	1	-1.647	0.0	0.0301130651833
O43809	Cleavage and polyadenylation specificity factor subunit 5 OS=Homo sapiens GN=NUDT21 PE=1 SV=1	NUDT21	7	10	7	2	4	4	-0.873	0.0	0.0218710443876
P53990-5	Isoform 5 of IST1 homolog OS=Homo sapiens GN=IST1	IST1	0	5	2	3	2	2	-0.114	0.922187	0.8323410881
Q9NZT2	Opioid growth factor receptor OS=Homo sapiens GN=OGFR PE=1 SV=3	OGFR	10	3	5	0	0	0	-1.883	0.0	0.0040723807901
Q8CGU4	Arf-GAP with GTPase, ANK repeat and PH domain-containing protein 2 OS=Rattus norvegicus GN=Agap2 PE=1 SV=1	Agap2	0	0	0	16	18	12	2.846	0.0	1.63733067475e-06
B5DF55	Protein Stam OS=Rattus norvegicus GN=Stam PE=2 SV=1	Stam	2	3	1	7	5	6	1.163	0.0	0.00947010603753
O95861-2	Isoform 2 of 3'(2'),5'-bisphosphate nucleotidase 1 OS=Homo sapiens GN=BPNT1	BPNT1	3	2	6	2	3	2	-0.458	0.007594	0.352681827817
P62076	Mitochondrial import inner membrane translocase subunit Tim13 OS=Rattus norvegicus GN=Timm13 PE=3 SV=1	Timm13	1	2	1	4	4	5	1.305	0.0	0.0262090576589
A1X283	SH3 and PX domain-containing protein 2B OS=Homo sapiens GN=SH3PXD2B PE=1 SV=3	SH3PXD2B	14	3	8	0	0	0	-2.174	0.0	0.000587761426157
P47971	Neuronal pentraxin-1 OS=Rattus norvegicus GN=Nptx1 PE=1 SV=1	Nptx1	0	0	0	8	3	8	2.016	0.0	0.00363283341138
Q5RKI5	Flightless I homolog (Drosophila) OS=Rattus norvegicus GN=Flii PE=2 SV=1	Flii	6	6	9	3	0	2	-1.254	0.0	0.0106983615706
Q68FX9	NAD-dependent protein deacylase sirtuin-5, mitochondrial OS=Rattus norvegicus GN=Sirt5 PE=2 SV=1	Sirt5	0	0	0	7	9	5	2.051	0.0	0.00133568578087
P61353	60S ribosomal protein L27 OS=Homo sapiens GN=RPL27 PE=1 SV=2	RPL27	14	4	8	4	3	4	-0.832	0.0	0.0214765633742
Q66HG5	Transmembrane 9 superfamily member 2 OS=Rattus norvegicus GN=Tm9sf2 PE=2 SV=1	Tm9sf2	4	3	4	1	1	1	-1.361	0.0	0.0650084505161
Q6QIX3	Zinc transporter 3 OS=Rattus norvegicus GN=Slc30a3 PE=2 SV=1	Slc30a3	0	0	1	6	4	8	1.999	0.0	0.00326099927002
D4ABI7	Protein LOC100365676 OS=Rattus norvegicus GN=LOC100365676 PE=4 SV=2	LOC100365676	0	0	0	5	10	13	2.432	0.0	0.000106187683565
[truncated: 3,032 more rows]
